# Supplementary material for: CFLAP1 and CFLAP2 Are Two bHLH Transcription Factors Participating in Synergistic Regulation of AtCFL1-Mediated Cuticle Development in Arabidopsis
Source: PLoS Genet. 2016 Jan 8;12(1):e1005744. doi: 10.1371/journal.pgen.1005744 (PMC4706423; doi:10.1371/journal.pgen.1005744)
Supplement: S1 Table — (XLS) [file pgen.1005744.s009.xls]

## Sheet: 35S-CFLAP1_vs_WT
test_id	gene_id	gene	locus	sample_1	sample_2	status	35S-CFLAP1_value_1	WT_value_2	log2(fold_change)	test_stat	p_value	q_value	significant
AT1G01010	AT1G01010	ANAC001	1:3630-5899	q1	q2	OK	2.11708	1.95417	-0.115525	0.138103	0.890159	0.999946	no
AT1G01020	AT1G01020	ARV1	1:5927-8737	q1	q2	OK	6.15956	9.39679	0.60934	-0.787963	0.430718	0.999946	no
AT1G01030	AT1G01030	NGA3	1:11648-13714	q1	q2	OK	2.46544	3.17758	0.366082	-0.48409	0.628322	0.999946	no
AT1G01040	AT1G01040	DCL1	1:23145-33153	q1	q2	OK	8.35002	7.16033	-0.221753	0.303466	0.761535	0.999946	no
AT1G01046	AT1G01046	MIR838A	1:23145-33153	q1	q2	OK	1.76921	3.2001	0.855012	-0.0517143	0.958756	0.999946	no
AT1G01050	AT1G01050	AtPPa1	1:23145-33153	q1	q2	OK	70.5809	79.9349	0.179548	-0.270034	0.787134	0.999946	no
AT1G01060	AT1G01060	LHY	1:33378-37871	q1	q2	OK	57.3579	94.8764	0.726058	-1.30708	0.191186	0.999946	no
AT1G01070	AT1G01070	AT1G01070	1:38751-40944	q1	q2	OK	15.7617	10.8734	-0.535613	0.939784	0.347328	0.999946	no
AT1G01073	AT1G01073	AT1G01073	1:44676-44787	q1	q2	NOTEST	0	0	0	0	1	1	no
AT1G01080	AT1G01080	AT1G01080	1:45295-47019	q1	q2	OK	54.2546	82.5055	0.604746	-1.28409	0.199109	0.999946	no
AT1G01090	AT1G01090	PDH-E1 ALPHA	1:47484-49286	q1	q2	OK	110.286	125.544	0.186941	-0.378398	0.705135	0.999946	no
AT1G01100	AT1G01100	AT1G01100	1:50074-51199	q1	q2	OK	257.506	476.537	0.887979	-1.59783	0.110081	0.999946	no
AT1G01110	AT1G01110	IQD18	1:52238-54692	q1	q2	OK	0.839281	1.81867	1.11566	-1.20201	0.229359	0.999946	no
AT1G01115	AT1G01115	AT1G01115	1:56623-56740	q1	q2	NOTEST	0	0	0	0	1	1	no
AT1G01120	AT1G01120	KCS1	1:57268-59167	q1	q2	OK	87.6322	79.1996	-0.145968	0.298394	0.765403	0.999946	no
AT1G01130	AT1G01130	AT1G01130	1:61904-63811	q1	q2	OK	1.27792	4.72114	1.88534	-1.44807	0.147598	0.999946	no
AT1G01140	AT1G01140	CIPK9	1:64165-67625	q1	q2	OK	56.7575	36.9705	-0.618437	1.27878	0.200973	0.999946	no
AT1G01150	AT1G01150	AT1G01150	1:70114-72138	q1	q2	NOTEST	0.261718	0.177199	-0.562643	0.360539	0.718444	1	no
AT1G01160	AT1G01160	GIF2	1:72338-74737	q1	q2	OK	19.2465	22.8856	0.249843	-0.319095	0.749654	0.999946	no
AT1G01170	AT1G01170	AT1G01170	1:72338-74737	q1	q2	OK	118.837	120.904	0.0248739	-0.0408998	0.967376	0.999946	no
AT1G01180	AT1G01180	AT1G01180	1:75582-76758	q1	q2	OK	15.7703	9.7555	-0.692918	1.25811	0.208351	0.999946	no
AT1G01183	AT1G01183	MIR165A	1:78931-79032	q1	q2	NOTEST	0	0	0	0	1	1	no
AT1G01190	AT1G01190	CYP78A8	1:83044-84864	q1	q2	OK	2.28861	3.0722	0.424801	-0.540366	0.588944	0.999946	no
AT1G01200	AT1G01200	ATRABA3	1:86514-88213	q1	q2	OK	1.12825	1.82344	0.692578	-0.6702	0.502731	0.999946	no
AT1G01210	AT1G01210	AT1G01210	1:88897-89745	q1	q2	OK	14.0887	23.7495	0.753363	-1.23266	0.217702	0.999946	no
AT1G01220	AT1G01220	FKGP	1:91375-95651	q1	q2	OK	10.4454	10.4427	-0.000363638	0.000768885	0.999387	0.999946	no
AT1G01225	AT1G01225	AT1G01225	1:95986-97407	q1	q2	OK	2.60497	3.64965	0.48649	-0.537582	0.590866	0.999946	no
AT1G01230	AT1G01230	AT1G01230	1:97455-99240	q1	q2	OK	29.1755	23.5285	-0.310349	0.586392	0.557612	0.999946	no
AT1G01240	AT1G01240	AT1G01240	1:99893-101834	q1	q2	OK	23.5791	14.8618	-0.665904	1.17608	0.239562	0.999946	no
AT1G01250	AT1G01250	AT1G01250	1:104490-105330	q1	q2	OK	5.01627	3.45674	-0.537203	0.654579	0.512739	0.999946	no
AT1G01260	AT1G01260	AT1G01260	1:108945-111609	q1	q2	OK	4.53036	6.03774	0.414383	-0.679079	0.497088	0.999946	no
AT1G01270	AT1G01270	AT1G01270	1:111889-111961	q1	q2	NOTEST	0	0	0	0	1	1	no
AT1G01280	AT1G01280	CYP703A2	1:112262-113947	q1	q2	NOTEST	0	0	0	0	1	1	no
AT1G01290	AT1G01290	CNX3	1:114285-116108	q1	q2	OK	12.5681	11.944	-0.0734844	0.109371	0.912908	0.999946	no
AT1G01300	AT1G01300	AT1G01300	1:116942-118764	q1	q2	OK	26.9249	33.1281	0.299116	-0.640702	0.521716	0.999946	no
AT1G01305	AT1G01305	AT1G01305	1:119396-119997	q1	q2	NOTEST	0	0	0	0	1	1	no
AT1G01310	AT1G01310	AT1G01310	1:120153-130577	q1	q2	NOTEST	0.0712842	0.0481426	-0.566269	0.00966235	0.992291	1	no
AT1G01320	AT1G01320	AT1G01320	1:120153-130577	q1	q2	OK	79.2018	111.074	0.487913	-0.875505	0.381299	0.999946	no
AT1G01340	AT1G01340	CNGC10	1:132327-135831	q1	q2	OK	1.40283	0.909802	-0.624719	0.671911	0.50164	0.999946	no
AT1G01350	AT1G01350	AT1G01350	1:136123-138162	q1	q2	OK	11.658	11.1995	-0.057888	0.111129	0.911514	0.999946	no
AT1G01355	AT1G01355	AT1G01355	1:138512-139568	q1	q2	NOTEST	0.287155	0	-1.79769e+308	-1.79769e+308	0.12426	1	no
AT1G01360	AT1G01360	RCAR1	1:141970-143183	q1	q2	OK	15.3219	12.7078	-0.269882	0.474915	0.634848	0.999946	no
AT1G01370	AT1G01370	HTR12	1:143563-145684	q1	q2	OK	3.32618	5.04643	0.601395	-0.593453	0.552878	0.999946	no
AT1G01380	AT1G01380	ETC1	1:147152-147942	q1	q2	OK	1.35568	1.99414	0.556755	-0.460506	0.645153	0.999946	no
AT1G01390	AT1G01390	AT1G01390	1:148119-149806	q1	q2	OK	5.73112	3.72073	-0.623231	0.937348	0.34858	0.999946	no
AT1G01400	AT1G01400	AT1G01400	1:150688-152210	q1	q2	NOTEST	0	0.103997	1.79769e+308	1.79769e+308	0.15057	1	no
AT1G01410	AT1G01410	APUM22	1:153112-154198	q1	q2	NOTEST	0	0	0	0	1	1	no
AT1G01420	AT1G01420	UGT72B3	1:154491-156011	q1	q2	OK	10.9312	6.5202	-0.745463	1.27598	0.201961	0.999946	no
AT1G01430	AT1G01430	TBL25	1:156800-158655	q1	q2	OK	77.7445	59.139	-0.394632	0.832519	0.405116	0.999946	no
AT1G01440	AT1G01440	AT1G01440	1:159855-162572	q1	q2	OK	8.40749	7.11795	-0.240212	0.460028	0.645496	0.999946	no
AT1G01448	AT1G01448	AT1G01448	1:163418-166239	q1	q2	OK	3.91408	4.01347	0.036177	-0.030635	0.975561	0.999946	no
AT1G01450	AT1G01450	AT1G01450	1:163418-166239	q1	q2	OK	2.76673	2.86586	0.0507884	-0.0535123	0.957324	0.999946	no
AT1G01453	AT1G01453	AT1G01453	1:166588-167842	q1	q2	NOTEST	0.0615499	0	-1.79769e+308	-1.79769e+308	0.236901	1	no
AT1G01460	AT1G01460	PIPK11	1:168722-171165	q1	q2	NOTEST	0	0.0373827	1.79769e+308	1.79769e+308	0.199086	1	no
AT1G01470	AT1G01470	LEA14	1:172145-172948	q1	q2	OK	99.5067	51.3942	-0.953186	2.0219	0.0431872	0.791415	no
AT1G01471	AT1G01471	AT1G01471	1:173250-173466	q1	q2	NOTEST	0	0	0	0	1	1	no
AT1G01480	AT1G01480	ACS2	1:175781-178400	q1	q2	NOTEST	0.0431342	0.113587	1.39689	-0.595886	0.551252	1	no
AT1G01490	AT1G01490	AT1G01490	1:180058-182358	q1	q2	OK	98.1076	65.6214	-0.580198	1.15442	0.248327	0.999946	no
AT1G01500	AT1G01500	AT1G01500	1:185132-186923	q1	q2	OK	10.5836	8.30518	-0.349751	0.62204	0.533915	0.999946	no
AT1G01510	AT1G01510	AN	1:187210-190056	q1	q2	OK	14.8811	15.1033	0.0213858	-0.0450223	0.96409	0.999946	no
AT1G01520	AT1G01520	AT1G01520	1:190595-192139	q1	q2	OK	8.92057	10.3672	0.216816	-0.319182	0.749589	0.999946	no
AT1G01530	AT1G01530	AGL28	1:192639-193670	q1	q2	NOTEST	0	0	0	0	1	1	no
AT1G01540	AT1G01540	AT1G01540	1:195779-198684	q1	q2	OK	37.6751	43.3378	0.202014	-0.417455	0.676346	0.999946	no
AT1G01550	AT1G01550	BPS1	1:199638-201775	q1	q2	OK	117.632	97.6411	-0.268724	0.509466	0.610426	0.999946	no
AT1G01560	AT1G01560	MPK11	1:202135-204335	q1	q2	OK	0.74055	0.205756	-1.84766	1.26757	0.204953	0.999946	no
AT1G01570	AT1G01570	AT1G01570	1:205175-207435	q1	q2	OK	0.431484	0.62685	0.538813	-0.460009	0.64551	0.999946	no
AT1G01580	AT1G01580	FRD1	1:209394-213041	q1	q2	OK	3.03298	1.68022	-0.85209	1.11039	0.266832	0.999946	no
AT1G01590	AT1G01590	FRO1	1:214228-217304	q1	q2	OK	1.49827	0.519358	-1.52849	1.5041	0.132554	0.999946	no
AT1G01600	AT1G01600	CYP86A4	1:218993-221286	q1	q2	OK	2.17409	4.33741	0.996424	-1.46437	0.143093	0.999946	no
AT1G01610	AT1G01610	ATGPAT4	1:221690-224340	q1	q2	OK	46.4407	46.6476	0.00641192	-0.013702	0.989068	0.999946	no
AT1G01620	AT1G01620	PIP1	1:225664-227302	q1	q2	OK	476.357	402.651	-0.242512	0.432875	0.665106	0.999946	no
AT1G01630	AT1G01630	AT1G01630	1:229012-230917	q1	q2	OK	38.3326	44.2686	0.207712	-0.444955	0.656353	0.999946	no
AT1G01640	AT1G01640	AT1G01640	1:230993-232508	q1	q2	OK	1.48953	0.696668	-1.09631	0.891118	0.372866	0.999946	no
AT1G01650	AT1G01650	SPPL4	1:232840-237817	q1	q2	OK	15.0311	14.9484	-0.00795612	0.016116	0.987142	0.999946	no
AT1G01660	AT1G01660	AT1G01660	1:240056-242608	q1	q2	NOTEST	0.501188	0.282636	-0.82641	0.726242	0.467691	1	no
AT1G01670	AT1G01670	AT1G01670	1:242842-245988	q1	q2	OK	2.10303	0.998864	-1.07411	1.14988	0.250195	0.999946	no
AT1G01680	AT1G01680	ATPUB54	1:246410-248367	q1	q2	OK	1.8559	0.315931	-2.55444	2.03516	0.0418352	0.782167	no
AT1G01690	AT1G01690	ATPRD3	1:249140-252462	q1	q2	OK	1.49813	2.36584	0.659189	-0.80004	0.423688	0.999946	no
AT1G01695	AT1G01695	AT1G01695	1:252946-254495	q1	q2	NOTEST	0.237855	0.398736	0.745352	-0.532914	0.594093	1	no
AT1G01700	AT1G01700	ATROPGEF2	1:259494-261474	q1	q2	OK	0.948158	1.0999	0.214167	-0.213199	0.831172	0.999946	no
AT1G01710	AT1G01710	AT1G01710	1:262827-267771	q1	q2	OK	12.4409	12.3719	-0.00803218	0.0167288	0.986653	0.999946	no
AT1G01720	AT1G01720	ATAF1	1:268329-270775	q1	q2	OK	31.9734	18.1496	-0.816936	1.6256	0.104034	0.999946	no
AT1G01725	AT1G01725	AT1G01725	1:268329-270775	q1	q2	OK	13.6582	8.72404	-0.646697	0.419284	0.675009	0.999946	no
AT1G01730	AT1G01730	AT1G01730	1:270955-272061	q1	q2	OK	16.3377	13.9859	-0.224237	0.406115	0.684658	0.999946	no
AT1G01740	AT1G01740	AT1G01740	1:272110-274569	q1	q2	OK	4.59592	3.52589	-0.382369	0.453333	0.650309	0.999946	no
AT1G01750	AT1G01750	ADF11	1:275365-278448	q1	q2	OK	0.555984	0.5884	0.0817556	-0.0346647	0.972347	0.999946	no
AT1G01760	AT1G01760	AT1G01760	1:275365-278448	q1	q2	OK	1.3615	2.49022	0.871077	-0.885319	0.375984	0.999946	no
AT1G01770	AT1G01770	AT1G01770	1:278614-284245	q1	q2	OK	7.39621	5.96467	-0.310344	0.532752	0.594205	0.999946	no
AT1G01780	AT1G01780	AT1G01780	1:278614-284245	q1	q2	OK	5.5483	6.24601	0.170889	-0.165103	0.868863	0.999946	no
AT1G01790	AT1G01790	KEA1	1:284609-291094	q1	q2	OK	53.314	67.1967	0.333876	-0.666458	0.505118	0.999946	no
AT1G01800	AT1G01800	AT1G01800	1:293341-295040	q1	q2	OK	39.3548	42.6068	0.114543	-0.243863	0.807337	0.999946	no
AT1G01810	AT1G01810	AT1G01810	1:295220-295859	q1	q2	NOTEST	0.354145	0.539351	0.606884	-0.401849	0.687795	1	no
AT1G01820	AT1G01820	PEX11C	1:296000-298120	q1	q2	OK	31.7379	27.9389	-0.183935	0.376426	0.706601	0.999946	no
AT1G01830	AT1G01830	AT1G01830	1:298534-302315	q1	q2	OK	12.5397	6.40192	-0.969924	1.72422	0.0846682	0.966094	no
AT1G01840	AT1G01840	AT1G01840	1:303536-306287	q1	q2	OK	2.67157	2.20841	-0.274678	0.175013	0.86107	0.999946	no
AT1G01860	AT1G01860	PFC1	1:303536-306287	q1	q2	OK	10.9488	13.2284	0.272868	-0.483005	0.629092	0.999946	no
AT1G01870	AT1G01870	AT1G01870	1:306383-306456	q1	q2	NOTEST	0	0	0	0	1	1	no
AT1G01880	AT1G01880	AT1G01880	1:306479-309109	q1	q2	OK	0.649342	1.29523	0.996163	-0.963273	0.335411	0.999946	no
AT1G01890	AT1G01890	AT1G01890	1:309274-309347	q1	q2	NOTEST	0	0	0	0	1	1	no
AT1G01900	AT1G01900	ATSBT1.1	1:310315-315902	q1	q2	OK	2.26829	4.94672	1.12486	-1.01896	0.308222	0.999946	no
AT1G01910	AT1G01910	AT1G01910	1:310315-315902	q1	q2	OK	28.1751	28.1356	-0.00202379	0.00367814	0.997065	0.999946	no
AT1G01920	AT1G01920	AT1G01920	1:316127-319650	q1	q2	OK	5.49256	7.47621	0.444827	-0.769004	0.441891	0.999946	no
AT1G01930	AT1G01930	AT1G01930	1:319835-322860	q1	q2	OK	6.57515	6.67573	0.0219015	-0.0406825	0.967549	0.999946	no
AT1G01940	AT1G01940	AT1G01940	1:323026-324917	q1	q2	OK	6.64686	10.4815	0.657099	-0.906814	0.364505	0.999946	no
AT1G01950	AT1G01950	ARK2	1:325378-337582	q1	q2	OK	6.66699	7.18816	0.108587	-0.099894	0.920428	0.999946	no
AT1G01960	AT1G01960	EDA10	1:325378-337582	q1	q2	OK	18.8123	16.0374	-0.23023	0.427803	0.668795	0.999946	no
AT1G01970	AT1G01970	AT1G01970	1:338290-340077	q1	q2	OK	19.2884	29.5458	0.615222	-1.30001	0.193596	0.999946	no
AT1G01980	AT1G01980	AT1G01980	1:340171-341999	q1	q2	NOTEST	0	0	0	0	1	1	no
AT1G01990	AT1G01990	AT1G01990	1:343165-344341	q1	q2	OK	20.8484	20.5089	-0.0236884	0.0469267	0.962572	0.999946	no
AT1G02000	AT1G02000	GAE2	1:345811-347592	q1	q2	OK	7.39433	5.76923	-0.358041	0.619683	0.535466	0.999946	no
AT1G02010	AT1G02010	SEC1A	1:347890-352480	q1	q2	OK	6.15339	4.66641	-0.39907	0.719408	0.471889	0.999946	no
AT1G02020	AT1G02020	AT1G02020	1:352636-354969	q1	q2	OK	9.71997	7.96036	-0.288118	0.54925	0.582834	0.999946	no
AT1G02030	AT1G02030	AT1G02030	1:355320-357258	q1	q2	NOTEST	0.113443	0.0506458	-1.16346	0.649129	0.516255	1	no
AT1G02040	AT1G02040	AT1G02040	1:358103-359078	q1	q2	NOTEST	0	0	0	0	1	1	no
AT1G02050	AT1G02050	LAP6	1:359116-360518	q1	q2	OK	2.30636	2.81972	0.289937	-0.36874	0.712321	0.999946	no
AT1G02060	AT1G02060	AT1G02060	1:360917-363094	q1	q2	OK	2.13021	2.63361	0.306046	-0.403177	0.686818	0.999946	no
AT1G02065	AT1G02065	SPL8	1:365208-367340	q1	q2	OK	2.37482	4.63495	0.964737	-1.04786	0.294704	0.999946	no
AT1G02070	AT1G02070	AT1G02070	1:370256-370967	q1	q2	OK	0.581357	0.289007	-1.00832	0.619029	0.535898	0.999946	no
AT1G02074	AT1G02074	AT1G02074	1:372063-372210	q1	q2	NOTEST	0	0	0	0	1	1	no
AT1G02080	AT1G02080	AT1G02080	1:373334-386847	q1	q2	OK	20.2453	20.1883	-0.00406971	0.00824464	0.993422	0.999946	no
AT1G02090	AT1G02090	CSN7	1:387276-389647	q1	q2	OK	22.0006	27.9018	0.342813	-0.626716	0.530845	0.999946	no
AT1G02100	AT1G02100	AT1G02100	1:389811-392816	q1	q2	OK	17.4563	17.0407	-0.0347675	0.0619797	0.950579	0.999946	no
AT1G02110	AT1G02110	AT1G02110	1:392830-395528	q1	q2	OK	8.17794	8.52564	0.0600707	-0.120968	0.903717	0.999946	no
AT1G02120	AT1G02120	VAD1	1:395760-399897	q1	q2	OK	30.6089	26.2812	-0.219918	0.471561	0.63724	0.999946	no
AT1G02130	AT1G02130	ATRABD2A	1:400034-401882	q1	q2	OK	49.5562	41.247	-0.264774	0.563179	0.573313	0.999946	no
AT1G02136	AT1G02136	AT1G02136	1:402692-402961	q1	q2	NOTEST	0	0	0	0	1	1	no
AT1G02140	AT1G02140	MEE63	1:403189-404456	q1	q2	OK	134.143	156.175	0.219393	-0.464765	0.6421	0.999946	no
AT1G02145	AT1G02145	EBS4	1:404599-408619	q1	q2	OK	15.0234	13.1532	-0.191802	0.361245	0.717916	0.999946	no
AT1G02150	AT1G02150	AT1G02150	1:408621-410611	q1	q2	OK	43.706	61.6813	0.497001	-1.03804	0.29925	0.999946	no
AT1G02160	AT1G02160	AT1G02160	1:410747-411597	q1	q2	OK	28.1759	27.3829	-0.0411873	0.061186	0.951211	0.999946	no
AT1G02170	AT1G02170	MCP1B	1:411778-414645	q1	q2	OK	18.3472	11.3069	-0.698353	1.23773	0.215817	0.999946	no
AT1G02180	AT1G02180	AT1G02180	1:411778-414645	q1	q2	OK	4.1319	7.00194	0.76095	-0.659263	0.509727	0.999946	no
AT1G02190	AT1G02190	AT1G02190	1:415078-418010	q1	q2	OK	3.64071	3.26971	-0.155054	0.228056	0.819602	0.999946	no
AT1G02205	AT1G02205	CER1	1:418747-422438	q1	q2	OK	59.3884	84.501	0.508788	-0.99336	0.320534	0.999946	no
AT1G02210	AT1G02210	AT1G02210	1:427547-427811	q1	q2	NOTEST	0	0	0	0	1	1	no
AT1G02220	AT1G02220	ANAC003	1:428813-430647	q1	q2	OK	5.90277	1.53537	-1.9428	2.37479	0.0175589	0.556971	no
AT1G02228	AT1G02228	AT1G02228	1:433030-433819	q1	q2	NOTEST	0	0	0	0	1	1	no
AT1G02230	AT1G02230	ANAC004	1:435173-436776	q1	q2	NOTEST	0.216449	0.0488785	-2.14675	1.04983	0.293796	1	no
AT1G02250	AT1G02250	anac005	1:437950-439559	q1	q2	NOTEST	0	0	0	0	1	1	no
AT1G02260	AT1G02260	AT1G02260	1:440440-442877	q1	q2	OK	4.01434	3.88695	-0.0465254	0.0695053	0.944587	0.999946	no
AT1G02270	AT1G02270	AT1G02270	1:443148-446235	q1	q2	OK	15.6214	13.3448	-0.227253	0.451501	0.651629	0.999946	no
AT1G02280	AT1G02280	ATTOC33	1:448462-450426	q1	q2	OK	52.5365	103.388	0.976675	-1.93497	0.0529944	0.839135	no
AT1G02290	AT1G02290	AT1G02290	1:450526-452737	q1	q2	OK	5.87694	4.82428	-0.284753	0.445617	0.655874	0.999946	no
AT1G02300	AT1G02300	AT1G02300	1:453287-455463	q1	q2	OK	14.1647	6.69969	-1.08014	1.77729	0.0755208	0.947983	no
AT1G02305	AT1G02305	AT1G02305	1:455687-460696	q1	q2	OK	52.2663	38.9716	-0.423458	0.907153	0.364326	0.999946	no
AT1G02310	AT1G02310	MAN1	1:455687-460696	q1	q2	NOTEST	0.0517498	0	-1.79769e+308	-1.79769e+308	0.444298	1	no
AT1G02320	AT1G02320	AT1G02320	1:461827-461974	q1	q2	NOTEST	0	0	0	0	1	1	no
AT1G02330	AT1G02330	AT1G02330	1:462074-463612	q1	q2	OK	13.9896	15.3224	0.131291	-0.256754	0.797368	0.999946	no
AT1G02335	AT1G02335	GL22	1:463854-464924	q1	q2	OK	16.4864	19.4532	0.238734	-0.416136	0.677311	0.999946	no
AT1G02340	AT1G02340	HFR1	1:465717-467844	q1	q2	OK	14.3568	4.99028	-1.52454	2.34158	0.0192025	0.57539	no
AT1G02350	AT1G02350	AT1G02350	1:469817-470693	q1	q2	OK	2.09681	3.05292	0.541994	-0.437965	0.661412	0.999946	no
AT1G02360	AT1G02360	AT1G02360	1:471989-473160	q1	q2	OK	2.3107	0.44217	-2.38565	2.06789	0.0386508	0.767918	no
AT1G02370	AT1G02370	AT1G02370	1:474499-476511	q1	q2	OK	3.41628	5.21886	0.611309	-0.922272	0.356387	0.999946	no
AT1G02380	AT1G02380	AT1G02380	1:476999-478971	q1	q2	OK	1.43001	2.82918	0.984357	-1.0465	0.295332	0.999946	no
AT1G02390	AT1G02390	ATGPAT2	1:480851-483292	q1	q2	OK	5.96259	2.07382	-1.52365	2.03347	0.0420046	0.784206	no
AT1G02391	AT1G02391	AT1G02391	1:483763-483919	q1	q2	NOTEST	0	0	0	0	1	1	no
AT1G02400	AT1G02400	ATGA2OX4	1:486800-489577	q1	q2	OK	1.38796	0.440906	-1.65443	1.44431	0.148652	0.999946	no
AT1G02405	AT1G02405	AT1G02405	1:489978-490505	q1	q2	NOTEST	0.25693	0.162132	-0.664205	0.290617	0.771344	1	no
AT1G02410	AT1G02410	AT1G02410	1:490924-492926	q1	q2	OK	16.2476	13.6497	-0.251352	0.476356	0.633821	0.999946	no
AT1G02420	AT1G02420	AT1G02420	1:493682-496062	q1	q2	OK	2.75022	2.56037	-0.103198	0.123461	0.901742	0.999946	no
AT1G02430	AT1G02430	ATARFD1B	1:493682-496062	q1	q2	NOTEST	0.210481	0.215558	0.0343842	-0.0082167	0.993444	1	no
AT1G02440	AT1G02440	ATARFD1A	1:496585-497479	q1	q2	NOTEST	0.126691	0	-1.79769e+308	-1.79769e+308	0.171137	1	no
AT1G02450	AT1G02450	NIMIN1	1:497975-498516	q1	q2	OK	1.92035	0.445101	-2.10916	1.49403	0.135168	0.999946	no
AT1G02460	AT1G02460	AT1G02460	1:504672-507204	q1	q2	OK	0.945513	1.06294	0.168889	-0.170983	0.864237	0.999946	no
AT1G02470	AT1G02470	AT1G02470	1:511764-513624	q1	q2	OK	1.17919	0.682865	-0.788126	0.585027	0.55853	0.999946	no
AT1G02475	AT1G02475	AT1G02475	1:513842-515404	q1	q2	OK	88.3	75.7412	-0.221336	0.47404	0.635471	0.999946	no
AT1G02480	AT1G02480	AT1G02480	1:515493-515566	q1	q2	NOTEST	0	0	0	0	1	1	no
AT1G02490	AT1G02490	AT1G02490	1:516617-516734	q1	q2	NOTEST	0	0	0	0	1	1	no
AT1G02500	AT1G02500	MAT1	1:518250-520437	q1	q2	OK	192.405	181.432	-0.0847174	0.148828	0.88169	0.999946	no
AT1G02510	AT1G02510	KCO4	1:520497-521668	q1	q2	NOTEST	0	0.208404	1.79769e+308	1.79769e+308	0.106084	1	no
AT1G02520	AT1G02520	PGP11	1:523650-528745	q1	q2	NOTEST	0.224792	0.086581	-1.37647	1.10039	0.271164	1	no
AT1G02530	AT1G02530	PGP12	1:529794-534677	q1	q2	NOTEST	0.0941509	0.19057	1.01727	-0.81488	0.415141	1	no
AT1G02540	AT1G02540	AT1G02540	1:534826-535699	q1	q2	NOTEST	0	0.056356	1.79769e+308	1.79769e+308	0.199086	1	no
AT1G02550	AT1G02550	AT1G02550	1:536482-537211	q1	q2	NOTEST	0	0	0	0	1	1	no
AT1G02560	AT1G02560	NCLPP5	1:537859-540109	q1	q2	OK	196.764	232.593	0.241339	-0.480769	0.63068	0.999946	no
AT1G02570	AT1G02570	AT1G02570	1:541334-542240	q1	q2	NOTEST	0	0	0	0	1	1	no
AT1G02575	AT1G02575	AT1G02575	1:543109-544007	q1	q2	NOTEST	0	0	0	0	1	1	no
AT1G02580	AT1G02580	MEA	1:544782-549202	q1	q2	NOTEST	0.0296128	0.0200143	-0.565188	0.247293	0.804682	1	no
AT1G02590	AT1G02590	AT1G02590	1:552137-552761	q1	q2	NOTEST	0	0	0	0	1	1	no
AT1G02600	AT1G02600	AT1G02600	1:552137-552761	q1	q2	NOTEST	0	0	0	0	1	1	no
AT1G02610	AT1G02610	AT1G02610	1:553049-555994	q1	q2	OK	10.6754	3.32861	-1.6813	2.1891	0.0285897	0.679326	no
AT1G02620	AT1G02620	AT1G02620	1:557091-557986	q1	q2	OK	0.882392	0.097211	-3.18223	1.62792	0.103541	0.999946	no
AT1G02630	AT1G02630	AT1G02630	1:560609-562424	q1	q2	OK	1.90071	0.776135	-1.29216	0.997858	0.318348	0.999946	no
AT1G02640	AT1G02640	BXL2	1:564204-567769	q1	q2	OK	15.9742	6.65626	-1.26296	2.57182	0.0101166	0.445655	no
AT1G02650	AT1G02650	AT1G02650	1:568703-570418	q1	q2	OK	1.60028	0.849665	-0.913354	0.923669	0.355659	0.999946	no
AT1G02660	AT1G02660	AT1G02660	1:571954-574981	q1	q2	OK	4.42833	1.31088	-1.75623	2.47902	0.0131744	0.496393	no
AT1G02670	AT1G02670	AT1G02670	1:576045-580299	q1	q2	OK	0.482845	0.63493	0.395037	-0.367206	0.713465	0.999946	no
AT1G02680	AT1G02680	TAF13	1:580624-582310	q1	q2	OK	8.29238	8.37111	0.0136329	-0.0206862	0.983496	0.999946	no
AT1G02681	AT1G02681	AT1G02681	1:582412-582922	q1	q2	NOTEST	0	0	0	0	1	1	no
AT1G02690	AT1G02690	IMPA-6	1:584259-587219	q1	q2	OK	4.34005	5.65818	0.382627	-0.634942	0.525466	0.999946	no
AT1G02700	AT1G02700	AT1G02700	1:588328-589480	q1	q2	OK	0.873755	0.707732	-0.304027	0.264454	0.79143	0.999946	no
AT1G02710	AT1G02710	AT1G02710	1:589705-589996	q1	q2	OK	12.7834	6.06346	-1.07606	1.01754	0.308896	0.999946	no
AT1G02720	AT1G02720	GATL5	1:591825-594236	q1	q2	OK	5.71455	8.85785	0.632315	-0.965483	0.334303	0.999946	no
AT1G02730	AT1G02730	ATCSLD5	1:594572-598657	q1	q2	OK	6.42535	12.4607	0.955536	-2.01053	0.0443754	0.797333	no
AT1G02740	AT1G02740	AT1G02740	1:599415-602038	q1	q2	OK	5.06556	5.09266	0.00769921	-0.0112856	0.990996	0.999946	no
AT1G02750	AT1G02750	AT1G02750	1:602496-604292	q1	q2	OK	10.1655	10.9079	0.101687	-0.159898	0.872962	0.999946	no
AT1G02760	AT1G02760	AT1G02760	1:604401-604474	q1	q2	NOTEST	0	0	0	0	1	1	no
AT1G02770	AT1G02770	AT1G02770	1:604872-606693	q1	q2	OK	1.77242	0.418475	-2.0825	1.82587	0.06787	0.918188	no
AT1G02780	AT1G02780	emb2386	1:607807-609465	q1	q2	OK	442.865	698.959	0.658342	-1.21595	0.224006	0.999946	no
AT1G02790	AT1G02790	PGA4	1:610390-612324	q1	q2	NOTEST	0	0	0	0	1	1	no
AT1G02800	AT1G02800	ATCEL2	1:613215-616191	q1	q2	OK	2.56582	5.87758	1.1958	-1.68962	0.0911011	0.990878	no
AT1G02810	AT1G02810	AT1G02810	1:618264-620480	q1	q2	NOTEST	0.330307	0.461591	0.482808	-0.410036	0.681779	1	no
AT1G02813	AT1G02813	AT1G02813	1:620677-621289	q1	q2	NOTEST	0	0.105728	1.79769e+308	1.79769e+308	0.199086	1	no
AT1G02816	AT1G02816	AT1G02816	1:621460-622469	q1	q2	OK	14.7084	13.6219	-0.110713	0.1868	0.851817	0.999946	no
AT1G02820	AT1G02820	AT1G02820	1:623764-624475	q1	q2	OK	98.7121	96.7324	-0.0292267	0.0626481	0.950047	0.999946	no
AT1G02830	AT1G02830	AT1G02830	1:625144-625608	q1	q2	NOTEST	0	0	0	0	1	1	no
AT1G02840	AT1G02840	SR34	1:626740-629819	q1	q2	OK	52.9307	64.7736	0.2913	-0.562253	0.573944	0.999946	no
AT1G02850	AT1G02850	BGLU11	1:630504-633259	q1	q2	OK	6.9903	2.4001	-1.54226	1.77672	0.0756147	0.947983	no
AT1G02860	AT1G02860	NLA	1:635143-638677	q1	q2	OK	16.2498	5.83283	-1.47815	1.86016	0.0628633	0.892744	no
AT1G02870	AT1G02870	AT1G02870	1:635143-638677	q1	q2	OK	18.3756	22.9284	0.319347	-0.471011	0.637633	0.999946	no
AT1G02880	AT1G02880	TPK1	1:642751-644903	q1	q2	OK	12.6698	9.59494	-0.401043	0.552105	0.580876	0.999946	no
AT1G02890	AT1G02890	AT1G02890	1:645091-651907	q1	q2	OK	20.7579	16.3291	-0.346211	0.719634	0.47175	0.999946	no
AT1G02900	AT1G02900	ATRALF1	1:653764-654343	q1	q2	OK	12.6971	1.99549	-2.66968	2.85059	0.00436386	0.276066	no
AT1G02910	AT1G02910	LPA1	1:655576-658148	q1	q2	OK	35.4122	40.4478	0.191814	-0.411515	0.680695	0.999946	no
AT1G02920	AT1G02920	GST11	1:658656-659771	q1	q2	OK	35.4891	5.1999	-2.77082	4.1789	2.92929e-05	0.0112594	yes
AT1G02930	AT1G02930	ATGSTF6	1:661176-662456	q1	q2	OK	29.4545	15.8454	-0.894419	1.60546	0.108393	0.999946	no
AT1G02940	AT1G02940	ATGSTF5	1:663078-664128	q1	q2	NOTEST	0	0.532946	1.79769e+308	1.79769e+308	0.0760831	1	no
AT1G02950	AT1G02950	GSTF4	1:665151-666452	q1	q2	OK	7.97687	7.39188	-0.109883	0.144954	0.884747	0.999946	no
AT1G02952	AT1G02952	AT1G02952	1:665151-666452	q1	q2	NOTEST	0	0.202324	1.79769e+308	1.79769e+308	0.398124	1	no
AT1G02960	AT1G02960	AT1G02960	1:666871-669837	q1	q2	OK	8.0579	6.27371	-0.361085	0.537806	0.590711	0.999946	no
AT1G02965	AT1G02965	AT1G02965	1:671660-672814	q1	q2	NOTEST	0	0	0	0	1	1	no
AT1G02970	AT1G02970	WEE1	1:673305-676378	q1	q2	OK	1.2107	1.79717	0.569885	-0.642823	0.520339	0.999946	no
AT1G02980	AT1G02980	CUL2	1:677868-681310	q1	q2	NOTEST	0	0.233746	1.79769e+308	1.79769e+308	0.0556282	1	no
AT1G02990	AT1G02990	AT1G02990	1:681395-687315	q1	q2	OK	6.09073	5.18546	-0.232142	0.460204	0.64537	0.999946	no
AT1G03000	AT1G03000	PEX6	1:687889-692560	q1	q2	OK	7.8248	9.47825	0.276567	-0.566053	0.571358	0.999946	no
AT1G03010	AT1G03010	AT1G03010	1:693479-696382	q1	q2	OK	0.524096	1.64504	1.65022	-1.67234	0.0944564	0.99803	no
AT1G03020	AT1G03020	AT1G03020	1:698206-698515	q1	q2	OK	11.1545	4.67249	-1.25537	1.12984	0.258545	0.999946	no
AT1G03022	AT1G03022	AT1G03022	1:699120-699246	q1	q2	NOTEST	0	0	0	0	1	1	no
AT1G03030	AT1G03030	AT1G03030	1:701477-703864	q1	q2	OK	9.10249	9.16657	0.0101207	-0.0172911	0.986204	0.999946	no
AT1G03040	AT1G03040	AT1G03040	1:703905-706631	q1	q2	OK	27.5925	25.8914	-0.0918027	0.185812	0.852592	0.999946	no
AT1G03050	AT1G03050	AT1G03050	1:707725-711803	q1	q2	NOTEST	0	0	0	0	1	1	no
AT1G03055	AT1G03055	AT1G03055	1:707725-711803	q1	q2	OK	8.06178	12.9234	0.680813	-0.965107	0.334491	0.999946	no
AT1G03060	AT1G03060	SPI	1:712472-726891	q1	q2	OK	6.92712	6.01419	-0.203883	0.435446	0.663239	0.999946	no
AT1G03070	AT1G03070	AT1G03070	1:729900-731557	q1	q2	OK	0.930668	0.818539	-0.185214	0.145259	0.884506	0.999946	no
AT1G03080	AT1G03080	AT1G03080	1:731610-738056	q1	q2	OK	12.7061	11.334	-0.164864	0.350304	0.726111	0.999946	no
AT1G03090	AT1G03090	MCCA	1:739678-746479	q1	q2	OK	7.19804	6.53005	-0.14051	0.245052	0.806416	0.999946	no
AT1G03100	AT1G03100	AT1G03100	1:739678-746479	q1	q2	OK	1.00808	1.06678	0.0816486	-0.0588986	0.953033	0.999946	no
AT1G03103	AT1G03103	AT1G03103	1:747196-748057	q1	q2	NOTEST	0	0	0	0	1	1	no
AT1G03106	AT1G03106	AT1G03106	1:748101-749034	q1	q2	NOTEST	0	0	0	0	1	1	no
AT1G03110	AT1G03110	TRM82	1:749245-751963	q1	q2	OK	6.32206	11.9109	0.913813	-1.62676	0.103787	0.999946	no
AT1G03120	AT1G03120	ATRAB28	1:752270-753140	q1	q2	OK	1.08058	0.500427	-1.11057	0.778022	0.436556	0.999946	no
AT1G03130	AT1G03130	PSAD-2	1:753306-754198	q1	q2	OK	2030.9	1743.71	-0.219961	0.368952	0.712163	0.999946	no
AT1G03140	AT1G03140	AT1G03140	1:754370-756303	q1	q2	OK	25.3789	26.6126	0.0684774	-0.145643	0.884203	0.999946	no
AT1G03150	AT1G03150	AT1G03150	1:756413-758612	q1	q2	OK	20.1637	21.706	0.106336	-0.190205	0.849148	0.999946	no
AT1G03160	AT1G03160	FZL	1:761281-766158	q1	q2	OK	21.623	24.5861	0.185279	-0.390493	0.696172	0.999946	no
AT1G03170	AT1G03170	AT1G03170	1:769631-770684	q1	q2	OK	4.09117	2.23649	-0.871275	1.01532	0.309955	0.999946	no
AT1G03180	AT1G03180	AT1G03180	1:773410-775344	q1	q2	OK	1.97469	2.89532	0.552094	-0.483387	0.628821	0.999946	no
AT1G03190	AT1G03190	ATXPD	1:775526-780062	q1	q2	OK	4.30271	4.27223	-0.0102564	0.0174227	0.986099	0.999946	no
AT1G03200	AT1G03200	AT1G03200	1:780601-781285	q1	q2	OK	10.9421	4.66572	-1.22971	1.24198	0.214244	0.999946	no
AT1G03210	AT1G03210	AT1G03210	1:782947-784240	q1	q2	OK	9.601	6.60244	-0.540186	0.737753	0.460664	0.999946	no
AT1G03220	AT1G03220	AT1G03220	1:787121-788651	q1	q2	OK	44.5069	18.8036	-1.24302	2.61984	0.00879708	0.411573	no
AT1G03230	AT1G03230	AT1G03230	1:790090-791592	q1	q2	OK	8.54903	7.83474	-0.125875	0.218819	0.826791	0.999946	no
AT1G03240	AT1G03240	AT1G03240	1:792221-792986	q1	q2	NOTEST	0.26106	0.168547	-0.631232	0.27619	0.782402	1	no
AT1G03250	AT1G03250	AT1G03250	1:793352-795376	q1	q2	OK	20.6029	19.1339	-0.10672	0.209881	0.833761	0.999946	no
AT1G03260	AT1G03260	AT1G03260	1:795531-798463	q1	q2	OK	6.11997	7.54549	0.30209	-0.469827	0.638479	0.999946	no
AT1G03270	AT1G03270	AT1G03270	1:799190-802436	q1	q2	OK	1.96614	3.80387	0.952105	-1.17321	0.24071	0.999946	no
AT1G03280	AT1G03280	AT1G03280	1:803034-807066	q1	q2	OK	15.5551	13.5501	-0.199077	0.417861	0.676049	0.999946	no
AT1G03290	AT1G03290	AT1G03290	1:807360-810868	q1	q2	OK	14.8125	9.13495	-0.697349	1.18264	0.236951	0.999946	no
AT1G03300	AT1G03300	DUF1	1:811032-813086	q1	q2	OK	1.73488	3.45824	0.995199	-1.36412	0.172531	0.999946	no
AT1G03310	AT1G03310	ISA2	1:813470-816749	q1	q2	OK	27.3922	26.6591	-0.0391364	0.0760993	0.93934	0.999946	no
AT1G03320	AT1G03320	AT1G03320	1:817026-817767	q1	q2	NOTEST	0.446217	0.238513	-0.903679	0.554786	0.579041	1	no
AT1G03330	AT1G03330	AT1G03330	1:817982-819563	q1	q2	OK	29.6111	36.7462	0.31146	-0.605124	0.545096	0.999946	no
AT1G03340	AT1G03340	AT1G03340	1:819661-821317	q1	q2	OK	1.2298	0.991183	-0.311198	0.297093	0.766395	0.999946	no
AT1G03350	AT1G03350	AT1G03350	1:822637-824393	q1	q2	OK	21.8644	18.7307	-0.223181	0.474529	0.635123	0.999946	no
AT1G03360	AT1G03360	ATRRP4	1:824536-826358	q1	q2	OK	6.79374	12.4899	0.878487	-1.51714	0.129231	0.999946	no
AT1G03365	AT1G03365	AT1G03365	1:826568-830383	q1	q2	OK	6.75734	6.36423	-0.0864694	0.170959	0.864256	0.999946	no
AT1G03370	AT1G03370	AT1G03370	1:830626-835361	q1	q2	OK	6.62035	4.96534	-0.415014	0.829746	0.406682	0.999946	no
AT1G03380	AT1G03380	ATATG18G	1:835784-840940	q1	q2	OK	16.6003	11.6242	-0.514083	1.09887	0.271824	0.999946	no
AT1G03390	AT1G03390	AT1G03390	1:841032-842418	q1	q2	NOTEST	0.0538791	0.398117	2.8854	-1.63134	0.102819	1	no
AT1G03400	AT1G03400	AT1G03400	1:842746-844190	q1	q2	OK	28.043	16.3694	-0.776639	1.58125	0.113822	0.999946	no
AT1G03410	AT1G03410	2A6	1:844435-847739	q1	q2	OK	2.2578	1.49469	-0.595071	0.500899	0.616442	0.999946	no
AT1G03420	AT1G03420	Sadhu4-2	1:844435-847739	q1	q2	OK	25.28	26.3465	0.0596164	-0.110405	0.912088	0.999946	no
AT1G03430	AT1G03430	AHP5	1:847872-849500	q1	q2	OK	16.3447	10.8521	-0.590847	0.993278	0.320575	0.999946	no
AT1G03440	AT1G03440	AT1G03440	1:852365-854032	q1	q2	OK	15.3717	17.1775	0.160245	-0.321556	0.747789	0.999946	no
AT1G03445	AT1G03445	BSU1	1:854409-859701	q1	q2	NOTEST	0.0261281	0.0543053	1.05549	-0.537035	0.591243	1	no
AT1G03457	AT1G03457	AT1G03457	1:860787-864125	q1	q2	OK	3.15179	5.83335	0.888155	-1.11757	0.26375	0.999946	no
AT1G03470	AT1G03470	AT1G03470	1:865914-867733	q1	q2	OK	2.13785	3.75071	0.811004	-0.954993	0.339581	0.999946	no
AT1G03475	AT1G03475	LIN2	1:869050-871211	q1	q2	OK	76.4677	134.653	0.816327	-1.67853	0.0932444	0.995572	no
AT1G03490	AT1G03490	NAC006	1:871873-872906	q1	q2	NOTEST	0	0	0	0	1	1	no
AT1G03495	AT1G03495	AT1G03495	1:873183-874935	q1	q2	OK	6.46587	6.2322	-0.0531046	0.0893552	0.9288	0.999946	no
AT1G03502	AT1G03502	AT1G03502	1:875357-875471	q1	q2	OK	247.389	126.751	-0.964788	0.422134	0.672927	0.999946	no
AT1G03506	AT1G03506	AT1G03506	1:875517-875604	q1	q2	NOTEST	0	0	0	0	1	1	no
AT1G03510	AT1G03510	AT1G03510	1:876257-877547	q1	q2	OK	0.744862	1.05354	0.500204	-0.452867	0.650644	0.999946	no
AT1G03515	AT1G03515	AT1G03515	1:877647-877719	q1	q2	NOTEST	0	0	0	0	1	1	no
AT1G03520	AT1G03520	AT1G03520	1:877861-880158	q1	q2	OK	9.87608	6.9056	-0.516171	0.874996	0.381576	0.999946	no
AT1G03530	AT1G03530	ATNAF1	1:880495-883391	q1	q2	OK	4.54935	6.83579	0.587448	-1.11963	0.262871	0.999946	no
AT1G03540	AT1G03540	AT1G03540	1:883781-885611	q1	q2	OK	1.0556	1.21191	0.199219	-0.214285	0.830325	0.999946	no
AT1G03545	AT1G03545	AT1G03545	1:885622-887956	q1	q2	OK	0.867421	0.596409	-0.540429	0.27532	0.78307	0.999946	no
AT1G03550	AT1G03550	AT1G03550	1:885622-887956	q1	q2	OK	7.89129	3.77551	-1.06359	1.43109	0.152403	0.999946	no
AT1G03560	AT1G03560	AT1G03560	1:890155-892410	q1	q2	OK	4.24667	4.89625	0.205345	-0.342826	0.731729	0.999946	no
AT1G03570	AT1G03570	AT1G03570	1:892513-892585	q1	q2	NOTEST	0	0	0	0	1	1	no
AT1G03580	AT1G03580	AT1G03580	1:892846-894052	q1	q2	OK	1.22573	0.298859	-2.0361	1.57561	0.115117	0.999946	no
AT1G03590	AT1G03590	AT1G03590	1:894253-897518	q1	q2	OK	10.8414	11.5841	0.0956027	-0.192996	0.846962	0.999946	no
AT1G03600	AT1G03600	PSB27	1:898875-899655	q1	q2	OK	632.271	811.439	0.359941	-0.678064	0.497731	0.999946	no
AT1G03610	AT1G03610	AT1G03610	1:900886-903003	q1	q2	OK	33.4896	22.3799	-0.581514	1.22633	0.220074	0.999946	no
AT1G03620	AT1G03620	AT1G03620	1:904318-906186	q1	q2	OK	3.41059	0.631819	-2.43244	2.16822	0.0301421	0.686267	no
AT1G03630	AT1G03630	POR C	1:907641-909376	q1	q2	OK	183.727	255.547	0.476028	-0.874646	0.381766	0.999946	no
AT1G03640	AT1G03640	AT1G03640	1:909810-909883	q1	q2	NOTEST	0	0	0	0	1	1	no
AT1G03650	AT1G03650	AT1G03650	1:910022-911193	q1	q2	OK	2.14864	2.70589	0.332678	-0.340558	0.733436	0.999946	no
AT1G03660	AT1G03660	AT1G03660	1:911435-911759	q1	q2	OK	0	0.719185	1.79769e+308	1.79769e+308	0.15057	0.999946	no
AT1G03670	AT1G03670	AT1G03670	1:914221-916222	q1	q2	NOTEST	0.0405994	0	-1.79769e+308	-1.79769e+308	0.171137	1	no
AT1G03680	AT1G03680	ATHM1	1:916818-918064	q1	q2	OK	329.295	371.038	0.172183	-0.344203	0.730694	0.999946	no
AT1G03687	AT1G03687	AT1G03687	1:918298-920507	q1	q2	OK	6.55855	11.0232	0.749093	-1.26201	0.206946	0.999946	no
AT1G03700	AT1G03700	AT1G03700	1:920949-921901	q1	q2	NOTEST	0	0	0	0	1	1	no
AT1G03710	AT1G03710	AT1G03710	1:923425-924726	q1	q2	OK	0.489041	1.16085	1.24715	-0.772129	0.440038	0.999946	no
AT1G03720	AT1G03720	AT1G03720	1:924995-926373	q1	q2	NOTEST	0	0	0	0	1	1	no
AT1G03730	AT1G03730	AT1G03730	1:930827-931895	q1	q2	OK	5.72899	4.55324	-0.331385	0.415845	0.677523	0.999946	no
AT1G03740	AT1G03740	AT1G03740	1:933511-937043	q1	q2	OK	9.58299	5.11517	-0.905693	1.71733	0.0859185	0.971876	no
AT1G03743	AT1G03743	AT1G03743	1:937206-937287	q1	q2	NOTEST	0	0	0	0	1	1	no
AT1G03746	AT1G03746	AT1G03746	1:937400-937485	q1	q2	NOTEST	0	0	0	0	1	1	no
AT1G03750	AT1G03750	CHR9	1:937919-943377	q1	q2	OK	2.15434	2.16129	0.00464706	-0.00587196	0.995315	0.999946	no
AT1G03760	AT1G03760	AT1G03760	1:937919-943377	q1	q2	OK	3.43135	4.67233	0.445369	-0.540361	0.588948	0.999946	no
AT1G03770	AT1G03770	RING1B	1:944571-947483	q1	q2	OK	1.93585	1.70631	-0.182087	0.191842	0.847866	0.999946	no
AT1G03780	AT1G03780	TPX2	1:947519-951827	q1	q2	OK	2.56145	3.95782	0.627744	-0.933278	0.350677	0.999946	no
AT1G03790	AT1G03790	SOM	1:954524-956097	q1	q2	NOTEST	0	0	0	0	1	1	no
AT1G03800	AT1G03800	ERF10	1:957260-957998	q1	q2	NOTEST	0.29721	0.347947	0.227388	-0.144952	0.884749	1	no
AT1G03810	AT1G03810	AT1G03810	1:958758-959609	q1	q2	NOTEST	0	0	0	0	1	1	no
AT1G03820	AT1G03820	AT1G03820	1:959868-960728	q1	q2	OK	26.5985	8.79317	-1.59689	2.68684	0.00721309	0.375061	no
AT1G03830	AT1G03830	AT1G03830	1:962015-966757	q1	q2	OK	1.44663	2.34556	0.697235	-0.983979	0.325126	0.999946	no
AT1G03840	AT1G03840	MGP	1:967502-970130	q1	q2	NOTEST	0.515866	0.48771	-0.080972	0.0699582	0.944227	1	no
AT1G03850	AT1G03850	AT1G03850	1:976096-977761	q1	q2	OK	10.8184	2.5293	-2.09669	2.03655	0.0416948	0.782167	no
AT1G03860	AT1G03860	ATPHB2	1:979307-981885	q1	q2	OK	32.1086	47.1715	0.554958	-1.14541	0.252039	0.999946	no
AT1G03870	AT1G03870	FLA9	1:982505-983540	q1	q2	OK	80.701	88.559	0.134052	-0.286979	0.774128	0.999946	no
AT1G03880	AT1G03880	CRU2	1:985750-988146	q1	q2	NOTEST	0	0	0	0	1	1	no
AT1G03890	AT1G03890	AT1G03890	1:989197-991020	q1	q2	NOTEST	0	0	0	0	1	1	no
AT1G03900	AT1G03900	ATNAP4	1:991138-993118	q1	q2	OK	44.9152	38.0172	-0.24055	0.515987	0.605863	0.999946	no
AT1G03905	AT1G03905	AT1G03905	1:993399-995784	q1	q2	OK	1.0957	1.21502	0.149116	-0.142288	0.886853	0.999946	no
AT1G03910	AT1G03910	AT1G03910	1:996114-1000437	q1	q2	OK	14.1177	14.962	0.0837957	-0.156071	0.875977	0.999946	no
AT1G03920	AT1G03920	AT1G03920	1:1001320-1004383	q1	q2	OK	0.543954	0.739227	0.442534	-0.425276	0.670636	0.999946	no
AT1G03930	AT1G03930	ADK1	1:1004768-1008370	q1	q2	OK	19.2172	22.002	0.195237	-0.41802	0.675932	0.999946	no
AT1G03935	AT1G03935	AT1G03935	1:1008809-1008896	q1	q2	NOTEST	0	0	0	0	1	1	no
AT1G03940	AT1G03940	AT1G03940	1:1009541-1011056	q1	q2	OK	4.56275	7.58062	0.732413	-1.12962	0.258635	0.999946	no
AT1G03950	AT1G03950	VPS2.3	1:1011171-1013365	q1	q2	OK	9.95078	6.85048	-0.538604	0.841462	0.400089	0.999946	no
AT1G03960	AT1G03960	AT1G03960	1:1013714-1017929	q1	q2	OK	3.44281	2.98183	-0.207386	0.261446	0.793749	0.999946	no
AT1G03970	AT1G03970	GBF4	1:1018099-1022108	q1	q2	OK	5.13167	4.43256	-0.211289	0.251068	0.801762	0.999946	no
AT1G03980	AT1G03980	ATPCS2	1:1018099-1022108	q1	q2	OK	4.13025	3.57676	-0.207579	0.279171	0.780113	0.999946	no
AT1G03982	AT1G03982	AT1G03982	1:1022250-1023719	q1	q2	NOTEST	0	0	0	0	1	1	no
AT1G03990	AT1G03990	AT1G03990	1:1024846-1027616	q1	q2	OK	1.10271	0.946065	-0.221039	0.251207	0.801654	0.999946	no
AT1G04000	AT1G04000	AT1G04000	1:1028105-1029119	q1	q2	OK	16.6518	14.6787	-0.181952	0.323674	0.746185	0.999946	no
AT1G04010	AT1G04010	PSAT1	1:1031199-1036237	q1	q2	OK	4.36913	4.62472	0.0820215	-0.135998	0.891823	0.999946	no
AT1G04020	AT1G04020	BARD1	1:1036536-1040224	q1	q2	OK	3.10997	5.03159	0.694115	-0.974068	0.330023	0.999946	no
AT1G04030	AT1G04030	AT1G04030	1:1040382-1043864	q1	q2	OK	0.944959	1.81557	0.942095	-0.31054	0.75615	0.999946	no
AT1G04040	AT1G04040	AT1G04040	1:1040382-1043864	q1	q2	OK	89.7865	92.3293	0.04029	-0.0834943	0.933459	0.999946	no
AT1G04050	AT1G04050	SUVR1	1:1045597-1049297	q1	q2	OK	1.14328	1.44633	0.339222	-0.418427	0.675635	0.999946	no
AT1G04070	AT1G04070	TOM22-I	1:1050552-1051186	q1	q2	OK	8.01021	7.29541	-0.134851	0.16282	0.87066	0.999946	no
AT1G04080	AT1G04080	PRP39	1:1051311-1056827	q1	q2	OK	29.2445	34.2994	0.23002	-0.448047	0.654119	0.999946	no
AT1G04090	AT1G04090	AT1G04090	1:1057150-1059419	q1	q2	NOTEST	0.404441	0.416097	0.0409914	-0.0352461	0.971883	1	no
AT1G04100	AT1G04100	IAA10	1:1059505-1061191	q1	q2	OK	4.70512	2.75462	-0.772376	0.969375	0.332358	0.999946	no
AT1G04110	AT1G04110	SDD1	1:1061456-1063784	q1	q2	OK	0.763831	2.88509	1.91729	-2.32333	0.0201616	0.588944	no
AT1G04120	AT1G04120	MRP5	1:1064449-1071047	q1	q2	OK	21.2392	18.4193	-0.205505	0.430082	0.667136	0.999946	no
AT1G04130	AT1G04130	TPR2	1:1073426-1080630	q1	q2	OK	7.59965	8.13635	0.0984475	-0.0699332	0.944247	0.999946	no
AT1G04140	AT1G04140	AT1G04140	1:1073426-1080630	q1	q2	OK	29.0698	25.0949	-0.212127	0.398073	0.690576	0.999946	no
AT1G04150	AT1G04150	AT1G04150	1:1081207-1084246	q1	q2	NOTEST	0.0419171	0.126996	1.59917	-1.01867	0.308359	1	no
AT1G04160	AT1G04160	XI-8	1:1086494-1096146	q1	q2	OK	2.1625	3.09503	0.517253	-0.920819	0.357145	0.999946	no
AT1G04170	AT1G04170	EIF2 GAMMA	1:1096945-1099898	q1	q2	OK	44.9866	74.1828	0.721588	-1.51149	0.130664	0.999946	no
AT1G04171	AT1G04171	AT1G04171	1:1100443-1100608	q1	q2	NOTEST	0	0	0	0	1	1	no
AT1G04180	AT1G04180	YUC9	1:1104622-1105988	q1	q2	NOTEST	0	0.0374	1.79769e+308	1.79769e+308	0.199086	1	no
AT1G04190	AT1G04190	TPR3	1:1106427-1108715	q1	q2	OK	16.4123	22.9028	0.480746	-0.986087	0.32409	0.999946	no
AT1G04200	AT1G04200	AT1G04200	1:1109481-1114107	q1	q2	OK	9.21222	9.73994	0.0803643	-0.160723	0.872312	0.999946	no
AT1G04210	AT1G04210	AT1G04210	1:1114404-1122526	q1	q2	OK	13.3309	16.6641	0.321966	-0.607753	0.543351	0.999946	no
AT1G04220	AT1G04220	KCS2	1:1114404-1122526	q1	q2	OK	11.6272	8.93594	-0.379808	0.373177	0.709017	0.999946	no
AT1G04230	AT1G04230	AT1G04230	1:1125517-1128168	q1	q2	OK	7.3263	7.35682	0.00599722	-0.0100091	0.992014	0.999946	no
AT1G04240	AT1G04240	IAA3	1:1128187-1129551	q1	q2	OK	41.3766	39.6073	-0.0630467	0.134558	0.892962	0.999946	no
AT1G04250	AT1G04250	AXR3	1:1136257-1138613	q1	q2	OK	106.818	56.6745	-0.914389	1.9339	0.0531252	0.839651	no
AT1G04260	AT1G04260	MPI7	1:1140527-1141365	q1	q2	OK	14.8305	16.2352	0.130555	-0.211479	0.832514	0.999946	no
AT1G04270	AT1G04270	RPS15	1:1141603-1143053	q1	q2	OK	315.454	553.126	0.810181	-1.55417	0.120143	0.999946	no
AT1G04280	AT1G04280	AT1G04280	1:1143435-1146654	q1	q2	OK	13.4181	7.36438	-0.865546	1.68792	0.0914258	0.990878	no
AT1G04290	AT1G04290	AT1G04290	1:1147522-1148533	q1	q2	OK	9.459	9.68284	0.0337437	-0.0472131	0.962343	0.999946	no
AT1G04295	AT1G04295	AT1G04295	1:1147522-1148533	q1	q2	OK	6.6261	6.85427	0.0488427	-0.0415518	0.966856	0.999946	no
AT1G04300	AT1G04300	AT1G04300	1:1148596-1154652	q1	q2	OK	17.1744	14.569	-0.237356	0.48995	0.624169	0.999946	no
AT1G04310	AT1G04310	ERS2	1:1154763-1157711	q1	q2	OK	4.0749	3.95754	-0.0421614	0.0705032	0.943793	0.999946	no
AT1G04320	AT1G04320	AT1G04320	1:1159022-1159093	q1	q2	NOTEST	0	0	0	0	1	1	no
AT1G04330	AT1G04330	AT1G04330	1:1161310-1161982	q1	q2	OK	1.80689	0.605682	-1.57688	1.23621	0.216379	0.999946	no
AT1G04340	AT1G04340	AT1G04340	1:1163096-1164851	q1	q2	OK	19.246	23.0224	0.258478	-0.47356	0.635814	0.999946	no
AT1G04350	AT1G04350	AT1G04350	1:1165164-1166768	q1	q2	OK	75.415	69.6185	-0.115381	0.245605	0.805988	0.999946	no
AT1G04360	AT1G04360	AT1G04360	1:1167456-1168878	q1	q2	OK	2.79553	2.51167	-0.154479	0.185832	0.852576	0.999946	no
AT1G04370	AT1G04370	ATERF14	1:1175176-1175578	q1	q2	NOTEST	0	0	0	0	1	1	no
AT1G04380	AT1G04380	AT1G04380	1:1176920-1178407	q1	q2	NOTEST	0.0638349	0.042264	-0.594916	0.2603	0.794632	1	no
AT1G04390	AT1G04390	AT1G04390	1:1179362-1183704	q1	q2	OK	3.40948	3.12067	-0.127696	0.209705	0.833898	0.999946	no
AT1G04400	AT1G04400	ATCRY2	1:1185549-1188517	q1	q2	OK	41.8463	31.613	-0.404581	0.831153	0.405887	0.999946	no
AT1G04410	AT1G04410	AT1G04410	1:1189077-1191412	q1	q2	OK	321.045	342.694	0.0941466	-0.178165	0.858593	0.999946	no
AT1G04420	AT1G04420	AT1G04420	1:1191607-1193884	q1	q2	OK	73.2771	94.4117	0.365604	-0.759309	0.447668	0.999946	no
AT1G04425	AT1G04425	AT1G04425	1:1194186-1196889	q1	q2	OK	3.81922	4.84594	0.3435	-0.330103	0.741322	0.999946	no
AT1G04430	AT1G04430	AT1G04430	1:1198117-1201527	q1	q2	OK	50.921	59.7946	0.231755	-0.462918	0.643423	0.999946	no
AT1G04440	AT1G04440	CKL13	1:1202254-1205803	q1	q2	OK	36.9246	25.1257	-0.555421	1.18929	0.234326	0.999946	no
AT1G04445	AT1G04445	AT1G04445	1:1207343-1207862	q1	q2	NOTEST	0.190951	0	-1.79769e+308	-1.79769e+308	0.171137	1	no
AT1G04450	AT1G04450	RIC3	1:1208520-1209874	q1	q2	NOTEST	0	0	0	0	1	1	no
AT1G04457	AT1G04457	AT1G04457	1:1210318-1210549	q1	q2	NOTEST	0	0	0	0	1	1	no
AT1G04470	AT1G04470	AT1G04470	1:1211048-1214662	q1	q2	NOTEST	0	0	0	0	1	1	no
AT1G04480	AT1G04480	AT1G04480	1:1216094-1217467	q1	q2	OK	152.072	289.84	0.930498	-1.95142	0.0510074	0.834639	no
AT1G04490	AT1G04490	AT1G04490	1:1217947-1220137	q1	q2	OK	0.681555	0.238672	-1.5138	0.958479	0.337821	0.999946	no
AT1G04500	AT1G04500	AT1G04500	1:1221432-1224366	q1	q2	NOTEST	0.101985	0	-1.79769e+308	-1.79769e+308	0.12426	1	no
AT1G04501	AT1G04501	AT1G04501	1:1224551-1224680	q1	q2	NOTEST	0	0	0	0	1	1	no
AT1G04510	AT1G04510	MAC3A	1:1226574-1230827	q1	q2	OK	22.9871	33.6576	0.550109	-1.17629	0.23948	0.999946	no
AT1G04520	AT1G04520	PDLP2	1:1231577-1234032	q1	q2	OK	11.0623	23.9451	1.11407	-2.21224	0.0269501	0.660378	no
AT1G04530	AT1G04530	TPR4	1:1234175-1236034	q1	q2	OK	98.2961	120.303	0.29146	-0.597793	0.549978	0.999946	no
AT1G04540	AT1G04540	AT1G04540	1:1237255-1239061	q1	q2	OK	2.77005	2.26533	-0.290189	0.375325	0.707418	0.999946	no
AT1G04550	AT1G04550	BDL	1:1240374-1242121	q1	q2	OK	31.7989	37.5563	0.240076	-0.496349	0.619648	0.999946	no
AT1G04555	AT1G04555	AT1G04555	1:1242557-1244244	q1	q2	OK	5.84038	3.82869	-0.609213	0.745372	0.456047	0.999946	no
AT1G04560	AT1G04560	AT1G04560	1:1244946-1246059	q1	q2	NOTEST	0.0958776	0	-1.79769e+308	-1.79769e+308	0.171137	1	no
AT1G04570	AT1G04570	AT1G04570	1:1246727-1248775	q1	q2	OK	0.867565	0.518146	-0.743611	0.685764	0.492862	0.999946	no
AT1G04580	AT1G04580	AAO4	1:1252121-1257510	q1	q2	NOTEST	0.04791	0	-1.79769e+308	-1.79769e+308	0.0998575	1	no
AT1G04590	AT1G04590	AT1G04590	1:1258576-1261426	q1	q2	OK	10.0696	15.6	0.631542	-1.1953	0.231969	0.999946	no
AT1G04600	AT1G04600	XIA	1:1262122-1272376	q1	q2	NOTEST	0.0587424	0.0633927	0.109916	-0.078924	0.937093	1	no
AT1G04610	AT1G04610	YUC3	1:1279387-1281618	q1	q2	NOTEST	0	0	0	0	1	1	no
AT1G04620	AT1G04620	AT1G04620	1:1282740-1286584	q1	q2	OK	6.005	9.52086	0.664927	-1.15318	0.248836	0.999946	no
AT1G04625	AT1G04625	AT1G04625	1:1287830-1291112	q1	q2	NOTEST	0	0	0	0	1	1	no
AT1G04630	AT1G04630	MEE4	1:1287830-1291112	q1	q2	OK	28.4777	38.0063	0.416404	-0.84031	0.400735	0.999946	no
AT1G04635	AT1G04635	EMB1687	1:1291313-1291995	q1	q2	OK	1.60395	2.83546	0.821953	-0.777061	0.437123	0.999946	no
AT1G04640	AT1G04640	LIP2	1:1292079-1293357	q1	q2	OK	37.8621	48.2847	0.350813	-0.698749	0.484709	0.999946	no
AT1G04645	AT1G04645	AT1G04645	1:1293769-1294263	q1	q2	NOTEST	0	0.16631	1.79769e+308	1.79769e+308	0.199086	1	no
AT1G04650	AT1G04650	AT1G04650	1:1294892-1299002	q1	q2	OK	0.656891	0.943441	0.522277	-0.57358	0.566252	0.999946	no
AT1G04660	AT1G04660	AT1G04660	1:1300485-1301773	q1	q2	OK	0.231341	3.84626	4.05536	-3.43204	0.000599068	0.0889661	no
AT1G04670	AT1G04670	AT1G04670	1:1301860-1302724	q1	q2	NOTEST	0	0	0	0	1	1	no
AT1G04680	AT1G04680	AT1G04680	1:1303528-1307884	q1	q2	OK	51.5551	68.5629	0.411311	-0.858437	0.390651	0.999946	no
AT1G04684	AT1G04684	AT1G04684	1:1310429-1310579	q1	q2	NOTEST	0	0	0	0	1	1	no
AT1G04690	AT1G04690	KAB1	1:1313563-1315750	q1	q2	OK	50.4154	49.6207	-0.022922	0.049111	0.960831	0.999946	no
AT1G04700	AT1G04700	AT1G04700	1:1316253-1320919	q1	q2	OK	0.508305	0.652401	0.360066	-0.396491	0.691743	0.999946	no
AT1G04710	AT1G04710	KAT1	1:1321903-1324782	q1	q2	OK	9.37994	12.6728	0.434088	-0.850766	0.394899	0.999946	no
AT1G04720	AT1G04720	AT1G04720	1:1324922-1324960	q1	q2	NOTEST	0	0	0	0	1	1	no
AT1G04730	AT1G04730	CTF18	1:1325295-1331086	q1	q2	OK	1.75436	2.3736	0.436135	-0.613837	0.539323	0.999946	no
AT1G04750	AT1G04750	ATVAMP721	1:1331465-1333567	q1	q2	OK	54.4722	46.8927	-0.216157	0.462796	0.64351	0.999946	no
AT1G04760	AT1G04760	ATVAMP726	1:1334759-1336070	q1	q2	OK	0.590651	1.87844	1.66915	-1.33589	0.181584	0.999946	no
AT1G04770	AT1G04770	AT1G04770	1:1336370-1337849	q1	q2	OK	48.2411	17.5908	-1.45544	3.01557	0.00256499	0.209491	no
AT1G04778	AT1G04778	AT1G04778	1:1339891-1340327	q1	q2	OK	0.836092	0.550198	-0.603711	0.322245	0.747267	0.999946	no
AT1G04780	AT1G04780	AT1G04780	1:1340668-1343584	q1	q2	OK	16.9398	12.026	-0.494259	1.05284	0.292412	0.999946	no
AT1G04790	AT1G04790	AT1G04790	1:1345035-1348451	q1	q2	OK	10.2319	9.043	-0.178196	0.357284	0.720879	0.999946	no
AT1G04800	AT1G04800	AT1G04800	1:1348451-1349286	q1	q2	OK	29.3859	163.769	2.47847	-5.10197	3.36134e-07	0.000506865	yes
AT1G04810	AT1G04810	AT1G04810	1:1350179-1355442	q1	q2	OK	15.2974	14.3453	-0.0927109	0.198912	0.842332	0.999946	no
AT1G04820	AT1G04820	TUA4	1:1356190-1358386	q1	q2	OK	111.15	208.537	0.907794	-1.80164	0.0716013	0.931009	no
AT1G04830	AT1G04830	AT1G04830	1:1358573-1362019	q1	q2	OK	8.75219	7.20063	-0.281521	0.504112	0.614182	0.999946	no
AT1G04840	AT1G04840	AT1G04840	1:1362866-1364962	q1	q2	NOTEST	0.176709	0.503731	1.51128	-1.19621	0.231616	1	no
AT1G04850	AT1G04850	AT1G04850	1:1365117-1368844	q1	q2	OK	34.3903	34.5339	0.0060149	-0.0128914	0.989714	0.999946	no
AT1G04860	AT1G04860	UBP2	1:1369053-1373101	q1	q2	OK	10.6719	10.3231	-0.0479387	0.101578	0.919092	0.999946	no
AT1G04870	AT1G04870	PRMT10	1:1373233-1375762	q1	q2	OK	11.9632	20.5506	0.780584	-1.5511	0.120878	0.999946	no
AT1G04880	AT1G04880	AT1G04880	1:1375960-1379185	q1	q2	OK	0.297504	0.659951	1.14945	-0.962	0.33605	0.999946	no
AT1G04890	AT1G04890	AT1G04890	1:1380381-1382599	q1	q2	NOTEST	0	0	0	0	1	1	no
AT1G04900	AT1G04900	AT1G04900	1:1383840-1391187	q1	q2	OK	3.18804	5.24489	0.718241	-0.680498	0.496189	0.999946	no
AT1G04910	AT1G04910	AT1G04910	1:1383840-1391187	q1	q2	OK	14.3702	11.3784	-0.336779	0.618932	0.535961	0.999946	no
AT1G04920	AT1G04920	ATSPS3F	1:1391501-1395864	q1	q2	NOTEST	0.191294	0.510051	1.41485	-1.33353	0.182358	1	no
AT1G04930	AT1G04930	AT1G04930	1:1396290-1399053	q1	q2	OK	2.35508	2.13961	-0.138427	0.157838	0.874584	0.999946	no
AT1G04940	AT1G04940	TIC20	1:1399173-1407501	q1	q2	OK	46.1715	77.2543	0.742614	-1.24712	0.212355	0.999946	no
AT1G04945	AT1G04945	AT1G04945	1:1399173-1407501	q1	q2	OK	3.08498	5.20782	0.755417	-0.275227	0.783142	0.999946	no
AT1G04950	AT1G04950	ATTAF6	1:1399173-1407501	q1	q2	OK	11.4283	11.9303	0.0620242	-0.0694963	0.944595	0.999946	no
AT1G04960	AT1G04960	AT1G04960	1:1407800-1410868	q1	q2	OK	15.9592	13.6864	-0.22165	0.411883	0.680425	0.999946	no
AT1G04970	AT1G04970	AT1G04970	1:1411169-1413627	q1	q2	OK	20.666	13.9575	-0.56622	1.02975	0.303128	0.999946	no
AT1G04980	AT1G04980	ATPDI10	1:1413643-1416144	q1	q2	OK	4.81523	5.24894	0.124422	-0.193378	0.846663	0.999946	no
AT1G04985	AT1G04985	AT1G04985	1:1416342-1418482	q1	q2	OK	22.0044	25.5408	0.21501	-0.438557	0.660982	0.999946	no
AT1G04990	AT1G04990	AT1G04990	1:1419079-1421789	q1	q2	OK	4.23434	3.74306	-0.177919	0.220693	0.825331	0.999946	no
AT1G05000	AT1G05000	AT1G05000	1:1425592-1428782	q1	q2	OK	1.99287	0.675202	-1.56146	1.22567	0.220322	0.999946	no
AT1G05010	AT1G05010	EFE	1:1431189-1432858	q1	q2	OK	68.5996	104.402	0.605877	-1.25653	0.208924	0.999946	no
AT1G05020	AT1G05020	AT1G05020	1:1435253-1437667	q1	q2	OK	0.226283	0.556085	1.29717	-1.13243	0.257454	0.999946	no
AT1G05030	AT1G05030	AT1G05030	1:1438151-1441417	q1	q2	OK	6.58582	6.991	0.0861359	-0.145332	0.884449	0.999946	no
AT1G05040	AT1G05040	AT1G05040	1:1447368-1448448	q1	q2	NOTEST	0	0	0	0	1	1	no
AT1G05055	AT1G05055	ATGTF2H2	1:1448717-1450887	q1	q2	OK	6.96601	7.20765	0.0491948	-0.0818407	0.934773	0.999946	no
AT1G05060	AT1G05060	AT1G05060	1:1451029-1452872	q1	q2	OK	13.1104	11.9309	-0.136012	0.235353	0.813935	0.999946	no
AT1G05061	AT1G05061	AT1G05061	1:1453215-1454260	q1	q2	NOTEST	0	0.0924359	1.79769e+308	1.79769e+308	0.15057	1	no
AT1G05065	AT1G05065	CLE20	1:1454968-1455220	q1	q2	OK	3.43194	5.7017	0.732368	-0.497499	0.618837	0.999946	no
AT1G05070	AT1G05070	AT1G05070	1:1457062-1458744	q1	q2	OK	20.2983	22.1601	0.126603	-0.247032	0.804883	0.999946	no
AT1G05080	AT1G05080	AT1G05080	1:1459090-1460579	q1	q2	NOTEST	0	0	0	0	1	1	no
AT1G05085	AT1G05085	AT1G05085	1:1460987-1461670	q1	q2	NOTEST	0	0	0	0	1	1	no
AT1G05090	AT1G05090	AT1G05090	1:1463201-1465622	q1	q2	OK	5.20733	4.36045	-0.256068	0.423261	0.672105	0.999946	no
AT1G05100	AT1G05100	MAPKKK18	1:1469609-1470881	q1	q2	NOTEST	0.237871	0.44818	0.913897	-0.696827	0.485911	1	no
AT1G05120	AT1G05120	AT1G05120	1:1471405-1476078	q1	q2	OK	5.49215	5.13598	-0.09673	0.181761	0.85577	0.999946	no
AT1G05135	AT1G05135	AT1G05135	1:1477499-1478821	q1	q2	OK	12.1847	14.0516	0.20566	-0.423788	0.671721	0.999946	no
AT1G05136	AT1G05136	AT1G05136	1:1478922-1479063	q1	q2	NOTEST	0	0	0	0	1	1	no
AT1G05140	AT1G05140	AT1G05140	1:1482547-1484056	q1	q2	OK	60.4201	65.2399	0.110725	-0.236234	0.813251	0.999946	no
AT1G05150	AT1G05150	AT1G05150	1:1484066-1486960	q1	q2	OK	12.1456	14.0224	0.207296	-0.441258	0.659026	0.999946	no
AT1G05160	AT1G05160	CYP88A3	1:1487377-1490947	q1	q2	OK	3.66376	5.13275	0.486405	-0.772066	0.440076	0.999946	no
AT1G05170	AT1G05170	AT1G05170	1:1491110-1494248	q1	q2	OK	11.2717	10.7018	-0.0748532	0.139409	0.889127	0.999946	no
AT1G05180	AT1G05180	AXR1	1:1498113-1501824	q1	q2	OK	14.3829	13.0704	-0.138053	0.281528	0.778305	0.999946	no
AT1G05190	AT1G05190	emb2394	1:1502343-1503830	q1	q2	OK	277.091	472.437	0.769762	-1.48516	0.1375	0.999946	no
AT1G05200	AT1G05200	ATGLR3.4	1:1504959-1510281	q1	q2	OK	15.2063	16.6615	0.131852	-0.259539	0.79522	0.999946	no
AT1G05205	AT1G05205	AT1G05205	1:1504959-1510281	q1	q2	OK	15.3431	20.7911	0.438374	-0.35574	0.722035	0.999946	no
AT1G05210	AT1G05210	AT1G05210	1:1510403-1511683	q1	q2	OK	4.01419	7.59001	0.918993	-1.06626	0.286308	0.999946	no
AT1G05220	AT1G05220	AT1G05220	1:1511906-1518805	q1	q2	NOTEST	0.311419	0.206815	-0.59052	0.0783787	0.937527	1	no
AT1G05230	AT1G05230	HDG2	1:1511906-1518805	q1	q2	OK	7.77019	9.38424	0.27229	-0.49446	0.620982	0.999946	no
AT1G05240	AT1G05240	AT1G05240	1:1521136-1522681	q1	q2	NOTEST	0	0.111977	1.79769e+308	1.79769e+308	0.13318	1	no
AT1G05250	AT1G05250	AT1G05250	1:1525600-1527234	q1	q2	NOTEST	0	0.100913	1.79769e+308	1.79769e+308	0.138182	1	no
AT1G05260	AT1G05260	RCI3	1:1529766-1531439	q1	q2	OK	2.15498	1.81279	-0.249465	0.266492	0.789861	0.999946	no
AT1G05270	AT1G05270	AT1G05270	1:1531640-1534410	q1	q2	OK	18.8286	17.3712	-0.116231	0.237982	0.811895	0.999946	no
AT1G05280	AT1G05280	AT1G05280	1:1535443-1537525	q1	q2	NOTEST	0	0	0	0	1	1	no
AT1G05290	AT1G05290	AT1G05290	1:1539151-1540562	q1	q2	NOTEST	0	0	0	0	1	1	no
AT1G05291	AT1G05291	AT1G05291	1:1541347-1542432	q1	q2	NOTEST	0	0	0	0	1	1	no
AT1G05300	AT1G05300	ZIP5	1:1545105-1547849	q1	q2	OK	1.9272	0.900568	-1.0976	1.10314	0.269967	0.999946	no
AT1G05310	AT1G05310	AT1G05310	1:1550542-1552517	q1	q2	OK	6.24889	3.90339	-0.678872	0.960509	0.336799	0.999946	no
AT1G05320	AT1G05320	AT1G05320	1:1553602-1557733	q1	q2	OK	11.4381	6.20662	-0.88197	1.68346	0.092286	0.994548	no
AT1G05330	AT1G05330	AT1G05330	1:1558169-1558583	q1	q2	NOTEST	0	0.183206	1.79769e+308	1.79769e+308	0.199086	1	no
AT1G05340	AT1G05340	AT1G05340	1:1558843-1559903	q1	q2	OK	6.02651	1.82216	-1.72567	1.69716	0.089666	0.98693	no
AT1G05350	AT1G05350	AT1G05350	1:1560677-1564123	q1	q2	OK	11.2131	14.7153	0.392123	-0.777927	0.436612	0.999946	no
AT1G05360	AT1G05360	AT1G05360	1:1564597-1567465	q1	q2	OK	9.16353	10.344	0.174817	-0.312712	0.754499	0.999946	no
AT1G05370	AT1G05370	AT1G05370	1:1569191-1572280	q1	q2	OK	1.16547	1.56013	0.42076	-0.425945	0.670148	0.999946	no
AT1G05380	AT1G05380	AT1G05380	1:1576862-1582614	q1	q2	OK	8.70482	8.18266	-0.0892439	0.193443	0.846612	0.999946	no
AT1G05385	AT1G05385	LPA19	1:1582670-1583718	q1	q2	OK	37.0414	37.5402	0.0192977	-0.0392707	0.968675	0.999946	no
AT1G05390	AT1G05390	AT1G05390	1:1583771-1583845	q1	q2	NOTEST	0	0	0	0	1	1	no
AT1G05400	AT1G05400	AT1G05400	1:1584072-1587778	q1	q2	OK	0.84777	0.492872	-0.78246	0.249431	0.803028	0.999946	no
AT1G05410	AT1G05410	AT1G05410	1:1584072-1587778	q1	q2	OK	8.57067	9.30876	0.11918	-0.21512	0.829674	0.999946	no
AT1G05420	AT1G05420	ATOFP12	1:1590072-1590753	q1	q2	OK	0.858846	1.88119	1.13117	-0.883355	0.377044	0.999946	no
AT1G05430	AT1G05430	AT1G05430	1:1594056-1595818	q1	q2	OK	20.3463	23.563	0.211753	-0.422397	0.672735	0.999946	no
AT1G05440	AT1G05440	AT1G05440	1:1596006-1597848	q1	q2	OK	0.587705	1.49794	1.34981	-1.29288	0.196053	0.999946	no
AT1G05450	AT1G05450	AT1G05450	1:1599910-1605027	q1	q2	NOTEST	0	0	0	0	1	1	no
AT1G05460	AT1G05460	SDE3	1:1599910-1605027	q1	q2	OK	4.42779	4.44616	0.00597535	-0.0113535	0.990941	0.999946	no
AT1G05470	AT1G05470	CVP2	1:1607356-1611703	q1	q2	OK	4.37534	6.43582	0.556728	-1.0037	0.315524	0.999946	no
AT1G05490	AT1G05490	chr31	1:1618601-1623452	q1	q2	NOTEST	0.36691	0.274959	-0.416208	0.427271	0.669182	1	no
AT1G05500	AT1G05500	NTMC2T2.1	1:1624954-1629224	q1	q2	OK	22.13	23.4608	0.084248	-0.180277	0.856935	0.999946	no
AT1G05510	AT1G05510	AT1G05510	1:1629445-1630863	q1	q2	NOTEST	0	0	0	0	1	1	no
AT1G05520	AT1G05520	AT1G05520	1:1630899-1635711	q1	q2	OK	14.244	12.4333	-0.196146	0.412896	0.679683	0.999946	no
AT1G05530	AT1G05530	UGT2	1:1636495-1637863	q1	q2	NOTEST	0	0	0	0	1	1	no
AT1G05540	AT1G05540	AT1G05540	1:1639285-1640811	q1	q2	OK	4.28188	9.78809	1.19278	-1.75676	0.0789585	0.95523	no
AT1G05550	AT1G05550	AT1G05550	1:1640958-1643917	q1	q2	OK	0.527183	1.04351	0.985062	-0.817002	0.413928	0.999946	no
AT1G05560	AT1G05560	UGT1	1:1645497-1647162	q1	q2	OK	3.852	4.14287	0.105025	-0.088297	0.929641	0.999946	no
AT1G05562	AT1G05562	AT1G05562	1:1645497-1647162	q1	q2	OK	30.2422	28.0051	-0.110873	0.209173	0.834313	0.999946	no
AT1G05570	AT1G05570	ATGSL06	1:1647705-1659437	q1	q2	OK	10.8317	3.46145	-1.64581	3.34842	0.000812727	0.101702	no
AT1G05575	AT1G05575	AT1G05575	1:1661690-1662187	q1	q2	OK	1.81093	0.717133	-1.33642	0.948154	0.343051	0.999946	no
AT1G05577	AT1G05577	AT1G05577	1:1662369-1664398	q1	q2	NOTEST	0	0.093724	1.79769e+308	1.79769e+308	0.123653	1	no
AT1G05580	AT1G05580	ATCHX23	1:1665432-1668904	q1	q2	NOTEST	0	0	0	0	1	1	no
AT1G05590	AT1G05590	HEXO2	1:1669349-1671876	q1	q2	OK	8.58727	9.1417	0.0902631	-0.172314	0.863191	0.999946	no
AT1G05600	AT1G05600	AT1G05600	1:1671935-1673856	q1	q2	OK	3.85667	4.61263	0.258233	-0.328827	0.742287	0.999946	no
AT1G05610	AT1G05610	APS2	1:1673860-1675934	q1	q2	NOTEST	0.209749	0.318923	0.604544	-0.427521	0.669	1	no
AT1G05615	AT1G05615	AT1G05615	1:1677506-1678270	q1	q2	NOTEST	0	0	0	0	1	1	no
AT1G05620	AT1G05620	URH2	1:1679157-1681710	q1	q2	OK	4.24383	7.10146	0.742748	-0.882034	0.377759	0.999946	no
AT1G05630	AT1G05630	AT5PTASE13	1:1682317-1687363	q1	q2	OK	4.8049	4.7034	-0.0308035	0.0518889	0.958617	0.999946	no
AT1G05640	AT1G05640	AT1G05640	1:1687435-1689501	q1	q2	OK	0.896826	1.16139	0.372955	-0.40397	0.686235	0.999946	no
AT1G05650	AT1G05650	AT1G05650	1:1690263-1692126	q1	q2	NOTEST	0	0	0	0	1	1	no
AT1G05660	AT1G05660	AT1G05660	1:1694285-1696058	q1	q2	NOTEST	0	0	0	0	1	1	no
AT1G05670	AT1G05670	AT1G05670	1:1697586-1701025	q1	q2	OK	2.559	2.63202	0.0405914	-0.0626466	0.950048	0.999946	no
AT1G05675	AT1G05675	AT1G05675	1:1701115-1702749	q1	q2	NOTEST	0.334957	0.163051	-1.03865	0.727637	0.466836	1	no
AT1G05680	AT1G05680	UGT74E2	1:1703091-1704691	q1	q2	OK	3.25627	0.862441	-1.91672	2.10352	0.0354205	0.738668	no
AT1G05690	AT1G05690	BT3	1:1707010-1709347	q1	q2	OK	6.16794	4.44258	-0.473392	0.721248	0.470757	0.999946	no
AT1G05700	AT1G05700	AT1G05700	1:1709795-1713245	q1	q2	NOTEST	0.360087	0	-1.79769e+308	-1.79769e+308	0.0348462	1	no
AT1G05710	AT1G05710	AT1G05710	1:1714949-1717276	q1	q2	OK	7.54365	7.48606	-0.0110569	0.0127833	0.989801	0.999946	no
AT1G05720	AT1G05720	AT1G05720	1:1717446-1720303	q1	q2	OK	13.1073	10.8796	-0.268743	0.402564	0.687269	0.999946	no
AT1G05730	AT1G05730	AT1G05730	1:1717446-1720303	q1	q2	OK	1.80922	2.28392	0.336139	-0.256433	0.797617	0.999946	no
AT1G05740	AT1G05740	AT1G05740	1:1720673-1721309	q1	q2	NOTEST	0	0	0	0	1	1	no
AT1G05750	AT1G05750	PDE247	1:1721508-1724734	q1	q2	OK	1.1024	1.3432	0.285031	-0.311562	0.755373	0.999946	no
AT1G05760	AT1G05760	RTM1	1:1721508-1724734	q1	q2	OK	5.22016	4.69961	-0.151554	0.131252	0.895576	0.999946	no
AT1G05770	AT1G05770	AT1G05770	1:1725387-1726283	q1	q2	OK	1.70696	1.66051	-0.0398029	0.0358197	0.971426	0.999946	no
AT1G05780	AT1G05780	AT1G05780	1:1726607-1728404	q1	q2	OK	4.12288	5.69587	0.466265	-0.515232	0.606391	0.999946	no
AT1G05785	AT1G05785	AT1G05785	1:1730248-1732626	q1	q2	OK	12.4111	8.7164	-0.509831	0.600678	0.548055	0.999946	no
AT1G05790	AT1G05790	AT1G05790	1:1732870-1737489	q1	q2	OK	8.50957	7.3766	-0.206131	0.353732	0.72354	0.999946	no
AT1G05800	AT1G05800	DGL	1:1741203-1742619	q1	q2	NOTEST	0	0	0	0	1	1	no
AT1G05805	AT1G05805	AT1G05805	1:1744772-1747693	q1	q2	OK	16.5404	7.71851	-1.0996	2.0248	0.0428881	0.791108	no
AT1G05810	AT1G05810	ATRAB11D	1:1748313-1749460	q1	q2	OK	5.35704	7.08291	0.402906	-0.539955	0.589228	0.999946	no
AT1G05820	AT1G05820	SPPL5	1:1749681-1753990	q1	q2	OK	2.0091	1.79242	-0.164641	0.15469	0.877066	0.999946	no
AT1G05830	AT1G05830	ATX2	1:1754243-1761817	q1	q2	OK	8.81851	8.43391	-0.0643335	0.134508	0.893001	0.999946	no
AT1G05835	AT1G05835	AT1G05835	1:1762223-1766281	q1	q2	OK	9.46735	24.7158	1.3844	-1.21959	0.222619	0.999946	no
AT1G05840	AT1G05840	AT1G05840	1:1762223-1766281	q1	q2	OK	16.1982	11.9054	-0.444222	0.794344	0.426995	0.999946	no
AT1G05850	AT1G05850	ATCTL1	1:1766502-1768695	q1	q2	OK	383.748	421.471	0.135274	-0.250515	0.802189	0.999946	no
AT1G05860	AT1G05860	AT1G05860	1:1769013-1771115	q1	q2	OK	7.96351	8.28509	0.057113	-0.0913531	0.927212	0.999946	no
AT1G05870	AT1G05870	AT1G05870	1:1771456-1773293	q1	q2	OK	39.6972	26.5561	-0.579995	1.00417	0.315294	0.999946	no
AT1G05880	AT1G05880	ARI12	1:1775642-1778553	q1	q2	NOTEST	0.385569	0	-1.79769e+308	-1.79769e+308	0.0519723	1	no
AT1G05890	AT1G05890	ATARI5	1:1779255-1784529	q1	q2	OK	17.925	14.7315	-0.283066	0.592811	0.553308	0.999946	no
AT1G05894	AT1G05894	AT1G05894	1:1784802-1786292	q1	q2	NOTEST	0.388624	0.226545	-0.778578	0.579257	0.562416	1	no
AT1G05900	AT1G05900	NTH2	1:1786855-1789676	q1	q2	OK	15.3999	15.1251	-0.0259716	0.0491912	0.960767	0.999946	no
AT1G05910	AT1G05910	AT1G05910	1:1790223-1796647	q1	q2	OK	6.6562	7.30309	0.13381	-0.280056	0.779435	0.999946	no
AT1G05920	AT1G05920	AT1G05920	1:1796777-1798254	q1	q2	NOTEST	0	0.0653141	1.79769e+308	1.79769e+308	0.15057	1	no
AT1G05925	AT1G05925	AT1G05925	1:1798900-1799062	q1	q2	NOTEST	0	0	0	0	1	1	no
AT1G05930	AT1G05930	AT1G05930	1:1799417-1800933	q1	q2	NOTEST	0	0.0518593	1.79769e+308	1.79769e+308	0.199086	1	no
AT1G05940	AT1G05940	CAT9	1:1801161-1803984	q1	q2	OK	23.1594	20.9825	-0.142409	0.299333	0.764686	0.999946	no
AT1G05950	AT1G05950	AT1G05950	1:1804400-1807471	q1	q2	OK	1.44991	2.39533	0.72426	-0.912886	0.361302	0.999946	no
AT1G05960	AT1G05960	AT1G05960	1:1807972-1815474	q1	q2	OK	14.8116	12.58	-0.235591	0.503446	0.614651	0.999946	no
AT1G05970	AT1G05970	AT1G05970	1:1816055-1817282	q1	q2	OK	6.45367	7.83456	0.279731	-0.317924	0.750543	0.999946	no
AT1G05980	AT1G05980	AT1G05980	1:1817399-1817471	q1	q2	NOTEST	0	0	0	0	1	1	no
AT1G05990	AT1G05990	RHS1	1:1818446-1819040	q1	q2	NOTEST	0	0	0	0	1	1	no
AT1G06000	AT1G06000	AT1G06000	1:1820307-1821918	q1	q2	OK	7.31495	17.8054	1.2834	-1.89696	0.0578329	0.866741	no
AT1G06002	AT1G06002	AT1G06002	1:1820307-1821918	q1	q2	OK	8.94441	25.7364	1.52475	-2.17716	0.0294689	0.683628	no
AT1G06010	AT1G06010	AT1G06010	1:1822617-1823997	q1	q2	OK	10.519	17.8833	0.765618	-1.09028	0.275591	0.999946	no
AT1G06020	AT1G06020	AT1G06020	1:1824547-1826101	q1	q2	NOTEST	0.214767	0.0962104	-1.15851	0.646369	0.51804	1	no
AT1G06030	AT1G06030	AT1G06030	1:1826879-1828161	q1	q2	NOTEST	0	0.15256	1.79769e+308	1.79769e+308	0.123653	1	no
AT1G06040	AT1G06040	STO	1:1828412-1829890	q1	q2	OK	339.209	324.256	-0.0650411	0.122491	0.90251	0.999946	no
AT1G06050	AT1G06050	AT1G06050	1:1830604-1832555	q1	q2	OK	4.13482	4.57168	0.1449	-0.190737	0.848732	0.999946	no
AT1G06060	AT1G06060	AT1G06060	1:1832942-1837648	q1	q2	OK	14.5831	15.6638	0.103141	-0.145608	0.884231	0.999946	no
AT1G06070	AT1G06070	AT1G06070	1:1832942-1837648	q1	q2	OK	10.0451	10.3761	0.0467801	-0.0728628	0.941915	0.999946	no
AT1G06080	AT1G06080	ADS1	1:1843567-1846302	q1	q2	OK	2.79383	34.2905	3.61749	-5.1498	2.60762e-07	0.000464701	yes
AT1G06090	AT1G06090	AT1G06090	1:1847882-1849693	q1	q2	OK	1.5752	0.772185	-1.02852	0.930531	0.352096	0.999946	no
AT1G06100	AT1G06100	AT1G06100	1:1851529-1853019	q1	q2	OK	1.96994	5.25604	1.41582	-1.53115	0.125733	0.999946	no
AT1G06110	AT1G06110	SKIP16	1:1853076-1855031	q1	q2	OK	15.9754	15.3972	-0.05318	0.10728	0.914567	0.999946	no
AT1G06120	AT1G06120	AT1G06120	1:1855942-1857718	q1	q2	NOTEST	0	0	0	0	1	1	no
AT1G06130	AT1G06130	GLX2-4	1:1857766-1860730	q1	q2	OK	17.7166	19.6483	0.149306	-0.287447	0.77377	0.999946	no
AT1G06135	AT1G06135	AT1G06135	1:1862196-1862742	q1	q2	NOTEST	0	0	0	0	1	1	no
AT1G06137	AT1G06137	AT1G06137	1:1863543-1863750	q1	q2	NOTEST	0	0	0	0	1	1	no
AT1G06140	AT1G06140	AT1G06140	1:1864795-1866472	q1	q2	NOTEST	0.501856	0.376484	-0.414683	0.341982	0.732365	1	no
AT1G06148	AT1G06148	AT1G06148	1:1874884-1877528	q1	q2	NOTEST	0.254965	0.0557756	-2.19259	1.0001	0.31726	1	no
AT1G06149	AT1G06149	CPuORF8	1:1867014-1873718	q1	q2	OK	13.7199	11.9432	-0.200082	0.39105	0.69576	0.999946	no
AT1G06150	AT1G06150	EMB1444	1:1867014-1873718	q1	q2	OK	1.01915	1.83199	0.846039	-0.562309	0.573905	0.999946	no
AT1G06160	AT1G06160	ORA59	1:1883003-1883934	q1	q2	OK	2.43587	0.351352	-2.79345	2.24331	0.0248771	0.640997	no
AT1G06170	AT1G06170	AT1G06170	1:1884980-1886897	q1	q2	OK	0.149939	1.20333	3.00458	-1.97121	0.0487001	0.817353	no
AT1G06180	AT1G06180	ATMYB13	1:1889407-1891158	q1	q2	OK	4.49815	4.39992	-0.0318554	0.0393551	0.968607	0.999946	no
AT1G06190	AT1G06190	AT1G06190	1:1892272-1894148	q1	q2	OK	45.7567	73.7665	0.688984	-1.41296	0.157667	0.999946	no
AT1G06200	AT1G06200	AT1G06200	1:1894335-1896935	q1	q2	OK	35.3042	34.558	-0.03082	0.0645832	0.948506	0.999946	no
AT1G06210	AT1G06210	AT1G06210	1:1897202-1899208	q1	q2	OK	15.3995	13.0228	-0.241844	0.47283	0.636334	0.999946	no
AT1G06220	AT1G06220	MEE5	1:1899963-1904873	q1	q2	OK	20.9072	24.3925	0.22244	-0.431756	0.665919	0.999946	no
AT1G06225	AT1G06225	CLE3	1:1905974-1906226	q1	q2	NOTEST	0	0	0	0	1	1	no
AT1G06230	AT1G06230	GTE4	1:1906962-1910848	q1	q2	OK	15.0774	16.8395	0.159463	-0.328534	0.742508	0.999946	no
AT1G06240	AT1G06240	AT1G06240	1:1911121-1913205	q1	q2	OK	15.7095	16.5942	0.0790425	-0.155263	0.876614	0.999946	no
AT1G06250	AT1G06250	AT1G06250	1:1913255-1914895	q1	q2	OK	1.0335	0.913466	-0.17812	0.171611	0.863743	0.999946	no
AT1G06260	AT1G06260	AT1G06260	1:1914942-1917661	q1	q2	OK	1.00488	0.89272	-0.170745	0.114095	0.909162	0.999946	no
AT1G06265	AT1G06265	AT1G06265	1:1914942-1917661	q1	q2	OK	1.44493	1.51938	0.0724871	-0.0482158	0.961544	0.999946	no
AT1G06270	AT1G06270	AT1G06270	1:1918087-1919760	q1	q2	OK	2.89135	3.45271	0.255986	-0.322872	0.746792	0.999946	no
AT1G06280	AT1G06280	LBD2	1:1920306-1920949	q1	q2	NOTEST	0.135737	0	-1.79769e+308	-1.79769e+308	0.171137	1	no
AT1G06290	AT1G06290	ACX3	1:1922351-1926278	q1	q2	OK	20.2945	22.372	0.140601	-0.301638	0.762928	0.999946	no
AT1G06310	AT1G06310	ACX6	1:1926790-1930258	q1	q2	NOTEST	0.067003	0.158511	1.24229	-0.773692	0.439113	1	no
AT1G06320	AT1G06320	AT1G06320	1:1930522-1931449	q1	q2	NOTEST	0	0.259157	1.79769e+308	1.79769e+308	0.123653	1	no
AT1G06330	AT1G06330	AT1G06330	1:1931670-1932266	q1	q2	NOTEST	0	0	0	0	1	1	no
AT1G06340	AT1G06340	AT1G06340	1:1933283-1934014	q1	q2	NOTEST	0.266857	0.0891655	-1.58151	0.747292	0.454887	1	no
AT1G06350	AT1G06350	AT1G06350	1:1935292-1936819	q1	q2	OK	4.23341	3.26237	-0.375899	0.452133	0.651173	0.999946	no
AT1G06360	AT1G06360	AT1G06360	1:1938962-1940459	q1	q2	OK	25.7297	45.8039	0.832032	-1.74054	0.0817636	0.962457	no
AT1G06370	AT1G06370	AT1G06370	1:1942842-1944934	q1	q2	OK	1.99182	2.47513	0.313415	-0.341624	0.732634	0.999946	no
AT1G06380	AT1G06380	AT1G06380	1:1945123-1946076	q1	q2	OK	5.64888	10.5299	0.898453	-1.32106	0.186481	0.999946	no
AT1G06390	AT1G06390	SK22	1:1946787-1952785	q1	q2	OK	32.5685	35.5615	0.126839	-0.212401	0.831794	0.999946	no
AT1G06400	AT1G06400	ARA2	1:1946787-1952785	q1	q2	OK	31.984	31.7878	-0.00887734	0.0119633	0.990455	0.999946	no
AT1G06410	AT1G06410	ATTPS7	1:1954849-1958756	q1	q2	OK	45.884	40.1756	-0.191669	0.393201	0.694171	0.999946	no
AT1G06420	AT1G06420	AT1G06420	1:1958922-1959947	q1	q2	OK	1.17183	2.31674	0.983337	-1.03019	0.302921	0.999946	no
AT1G06430	AT1G06430	FTSH8	1:1960057-1963011	q1	q2	OK	120.433	108.136	-0.155387	0.307092	0.758773	0.999946	no
AT1G06440	AT1G06440	AT1G06440	1:1963379-1965051	q1	q2	NOTEST	0.310307	0.332573	0.0999754	-0.0775254	0.938206	1	no
AT1G06450	AT1G06450	AT1G06450	1:1965839-1969561	q1	q2	OK	3.81367	3.40583	-0.163176	0.0893118	0.928834	0.999946	no
AT1G06460	AT1G06460	ACD32.1	1:1965839-1969561	q1	q2	OK	67.8996	49.0825	-0.468193	0.968503	0.332793	0.999946	no
AT1G06470	AT1G06470	AT1G06470	1:1969728-1973767	q1	q2	OK	12.3912	11.7493	-0.0767448	0.141729	0.887294	0.999946	no
AT1G06475	AT1G06475	AT1G06475	1:1973833-1974386	q1	q2	OK	2.31966	2.29975	-0.012436	0.0111915	0.991071	0.999946	no
AT1G06480	AT1G06480	AT1G06480	1:1978083-1978157	q1	q2	NOTEST	0	0	0	0	1	1	no
AT1G06490	AT1G06490	ATGSL07	1:1978761-1989409	q1	q2	OK	0.990913	1.17882	0.250514	-0.362362	0.717082	0.999946	no
AT1G06500	AT1G06500	AT1G06500	1:1989478-1992228	q1	q2	OK	10.4411	10.4574	0.00225449	-0.00265954	0.997878	0.999946	no
AT1G06510	AT1G06510	AT1G06510	1:1992332-1993840	q1	q2	OK	15.2557	21.1747	0.472987	-0.928278	0.353263	0.999946	no
AT1G06515	AT1G06515	AT1G06515	1:1989478-1992228	q1	q2	OK	16.7523	21.9972	0.392965	-0.503805	0.614398	0.999946	no
AT1G06520	AT1G06520	ATGPAT1	1:1993977-1996112	q1	q2	OK	4.65783	1.01087	-2.20405	2.6664	0.00766673	0.381449	no
AT1G06530	AT1G06530	AT1G06530	1:2001593-2002596	q1	q2	OK	33.9247	41.942	0.306059	-0.656475	0.511519	0.999946	no
AT1G06540	AT1G06540	AT1G06540	1:2002876-2003393	q1	q2	OK	0	0.83362	1.79769e+308	1.79769e+308	0.0934756	0.995572	no
AT1G06550	AT1G06550	AT1G06550	1:2003626-2007190	q1	q2	OK	24.577	34.6411	0.495176	-1.05725	0.290399	0.999946	no
AT1G06560	AT1G06560	AT1G06560	1:2007614-2013545	q1	q2	OK	4.45269	6.87801	0.627314	-0.449761	0.652883	0.999946	no
AT1G06570	AT1G06570	PDS1	1:2007614-2013545	q1	q2	OK	55.2087	48.8125	-0.177646	0.34627	0.729139	0.999946	no
AT1G06580	AT1G06580	AT1G06580	1:2014002-2016054	q1	q2	OK	1.7543	1.3901	-0.335704	0.380851	0.703313	0.999946	no
AT1G06590	AT1G06590	AT1G06590	1:2016307-2024662	q1	q2	OK	2.83445	3.52826	0.315886	-0.506973	0.612174	0.999946	no
AT1G06610	AT1G06610	AT1G06610	1:2025355-2025428	q1	q2	NOTEST	0	0	0	0	1	1	no
AT1G06620	AT1G06620	AT1G06620	1:2025600-2027271	q1	q2	OK	6.34731	1.16731	-2.44296	2.85556	0.00429612	0.275095	no
AT1G06630	AT1G06630	AT1G06630	1:2027738-2031388	q1	q2	OK	9.98065	9.56488	-0.0613863	0.090686	0.927742	0.999946	no
AT1G06640	AT1G06640	AT1G06640	1:2032337-2034018	q1	q2	OK	38.3115	37.2547	-0.0403528	0.0813103	0.935195	0.999946	no
AT1G06645	AT1G06645	AT1G06645	1:2034155-2035626	q1	q2	OK	10.1271	8.766	-0.208236	0.362056	0.71731	0.999946	no
AT1G06650	AT1G06650	AT1G06650	1:2035838-2040246	q1	q2	OK	55.1322	42.6083	-0.37176	0.749743	0.453409	0.999946	no
AT1G06660	AT1G06660	AT1G06660	1:2035838-2040246	q1	q2	OK	0.672701	1.41306	1.07079	-0.357071	0.721039	0.999946	no
AT1G06670	AT1G06670	NIH	1:2040432-2047612	q1	q2	OK	9.66647	11.7322	0.279415	-0.599206	0.549035	0.999946	no
AT1G06680	AT1G06680	PSBP-1	1:2047824-2049418	q1	q2	OK	3383.13	4151.64	0.295323	-0.428753	0.668103	0.999946	no
AT1G06690	AT1G06690	AT1G06690	1:2049601-2052154	q1	q2	OK	39.8826	49.6852	0.317057	-0.679553	0.496788	0.999946	no
AT1G06700	AT1G06700	AT1G06700	1:2052480-2055548	q1	q2	OK	38.1497	30.64	-0.316255	0.630553	0.528333	0.999946	no
AT1G06710	AT1G06710	AT1G06710	1:2056574-2060242	q1	q2	OK	1.59689	2.42945	0.605365	-0.853365	0.393457	0.999946	no
AT1G06720	AT1G06720	AT1G06720	1:2060443-2067323	q1	q2	OK	8.53647	12.2555	0.521718	-1.11217	0.266066	0.999946	no
AT1G06730	AT1G06730	AT1G06730	1:2067528-2070446	q1	q2	OK	5.84134	8.51325	0.54341	-0.986319	0.323977	0.999946	no
AT1G06740	AT1G06740	AT1G06740	1:2070736-2077698	q1	q2	OK	2.15752	1.80195	-0.259815	0.0931787	0.925762	0.999946	no
AT1G06750	AT1G06750	AT1G06750	1:2070736-2077698	q1	q2	NOTEST	0.0643227	0.109969	0.77369	-0.0517278	0.958746	1	no
AT1G06760	AT1G06760	AT1G06760	1:2070736-2077698	q1	q2	OK	154.605	111.563	-0.470723	0.936675	0.348926	0.999946	no
AT1G06770	AT1G06770	DRIP1	1:2078910-2081939	q1	q2	OK	4.26864	4.45228	0.06077	-0.0825802	0.934185	0.999946	no
AT1G06780	AT1G06780	GAUT6	1:2083310-2087131	q1	q2	OK	5.37771	4.27775	-0.330138	0.507447	0.611841	0.999946	no
AT1G06790	AT1G06790	AT1G06790	1:2087231-2091686	q1	q2	OK	8.12398	12.0217	0.565385	-0.656283	0.511642	0.999946	no
AT1G06800	AT1G06800	PLA-I{gamma}1	1:2087231-2091686	q1	q2	OK	5.44332	3.37288	-0.690506	0.930058	0.352341	0.999946	no
AT1G06810	AT1G06810	AT1G06810	1:2091737-2092528	q1	q2	NOTEST	0	0.495177	1.79769e+308	1.79769e+308	0.106084	1	no
AT1G06820	AT1G06820	CRTISO	1:2092945-2096232	q1	q2	OK	19.8137	23.6307	0.254162	-0.541648	0.588061	0.999946	no
AT1G06830	AT1G06830	AT1G06830	1:2097150-2097655	q1	q2	OK	33.3557	40.5999	0.283544	-0.487503	0.625902	0.999946	no
AT1G06840	AT1G06840	AT1G06840	1:2097746-2103479	q1	q2	OK	7.00263	5.2146	-0.425342	0.824449	0.409685	0.999946	no
AT1G06850	AT1G06850	AtbZIP52	1:2105047-2106749	q1	q2	OK	6.53293	5.36298	-0.284697	0.391725	0.695262	0.999946	no
AT1G06860	AT1G06860	AT1G06860	1:2107397-2107468	q1	q2	NOTEST	0	0	0	0	1	1	no
AT1G06870	AT1G06870	AT1G06870	1:2108592-2110986	q1	q2	OK	8.90304	8.94848	0.00734416	-0.0132973	0.989391	0.999946	no
AT1G06880	AT1G06880	AT1G06880	1:2111147-2111218	q1	q2	NOTEST	0	0	0	0	1	1	no
AT1G06890	AT1G06890	AT1G06890	1:2111362-2114601	q1	q2	OK	19.8177	18.6594	-0.0868855	0.167288	0.867143	0.999946	no
AT1G06900	AT1G06900	AT1G06900	1:2114926-2120745	q1	q2	OK	12.8907	15.5499	0.270569	-0.579644	0.562155	0.999946	no
AT1G06910	AT1G06910	TRFL7	1:2120990-2123748	q1	q2	OK	3.89307	4.16083	0.0959613	-0.139364	0.889162	0.999946	no
AT1G06920	AT1G06920	ATOFP4	1:2124853-2125801	q1	q2	NOTEST	0	0.0637062	1.79769e+308	1.79769e+308	0.199086	1	no
AT1G06923	AT1G06923	AT1G06923	1:2126748-2128611	q1	q2	NOTEST	0	0	0	0	1	1	no
AT1G06925	AT1G06925	AT1G06925	1:2126748-2128611	q1	q2	NOTEST	0	0	0	0	1	1	no
AT1G06930	AT1G06930	AT1G06930	1:2128842-2129883	q1	q2	NOTEST	0	0	0	0	1	1	no
AT1G06950	AT1G06950	TIC110	1:2130141-2135665	q1	q2	OK	43.7395	72.4987	0.729016	-1.46496	0.142932	0.999946	no
AT1G06960	AT1G06960	AT1G06960	1:2135850-2137732	q1	q2	OK	12.6952	13.8793	0.128644	-0.19343	0.846622	0.999946	no
AT1G06970	AT1G06970	ATCHX14	1:2138108-2140818	q1	q2	NOTEST	0.0314316	0.0207542	-0.598815	0.262006	0.793317	1	no
AT1G06980	AT1G06980	AT1G06980	1:2143030-2143821	q1	q2	OK	2.25148	2.50243	0.152457	-0.152612	0.878704	0.999946	no
AT1G06990	AT1G06990	AT1G06990	1:2148386-2150152	q1	q2	NOTEST	0	0	0	0	1	1	no
AT1G07000	AT1G07000	ATEXO70B2	1:2150193-2152325	q1	q2	OK	4.61378	2.28172	-1.01583	1.47642	0.139831	0.999946	no
AT1G07010	AT1G07010	AT1G07010	1:2152851-2156008	q1	q2	OK	66.8154	82.9561	0.312167	-0.596555	0.550805	0.999946	no
AT1G07020	AT1G07020	AT1G07020	1:2152851-2156008	q1	q2	OK	9.01722	8.18423	-0.139837	0.0633832	0.949461	0.999946	no
AT1G07025	AT1G07025	AT1G07025	1:2157657-2158158	q1	q2	NOTEST	0	0	0	0	1	1	no
AT1G07030	AT1G07030	AT1G07030	1:2158419-2160809	q1	q2	OK	11.4203	14.1147	0.3056	-0.584676	0.558766	0.999946	no
AT1G07040	AT1G07040	AT1G07040	1:2160937-2163308	q1	q2	OK	15.2583	6.92251	-1.14023	2.05134	0.0402341	0.775007	no
AT1G07050	AT1G07050	AT1G07050	1:2164187-2165239	q1	q2	OK	0.992689	1.02325	0.0437396	-0.0382323	0.969502	0.999946	no
AT1G07051	AT1G07051	MIR847A	1:2165516-2165746	q1	q2	NOTEST	0	0	0	0	1	1	no
AT1G07060	AT1G07060	AT1G07060	1:2167106-2168397	q1	q2	NOTEST	0	0.18181	1.79769e+308	1.79769e+308	0.15057	1	no
AT1G07070	AT1G07070	AT1G07070	1:2168563-2169851	q1	q2	OK	18.3333	50.2024	1.45329	-2.54563	0.010908	0.46347	no
AT1G07080	AT1G07080	AT1G07080	1:2169981-2172194	q1	q2	OK	94.5097	70.0277	-0.432536	0.922665	0.356182	0.999946	no
AT1G07090	AT1G07090	LSH6	1:2173951-2174894	q1	q2	OK	9.71482	6.40544	-0.600891	0.879656	0.379046	0.999946	no
AT1G07100	AT1G07100	AT1G07100	1:2177884-2177958	q1	q2	NOTEST	0	0	0	0	1	1	no
AT1G07110	AT1G07110	F2KP	1:2178103-2184148	q1	q2	OK	52.4764	56.5094	0.106823	-0.218563	0.826991	0.999946	no
AT1G07119	AT1G07119	AT1G07119	1:2184346-2186580	q1	q2	OK	0.668058	0.358547	-0.89781	0.371089	0.710571	0.999946	no
AT1G07120	AT1G07120	AT1G07120	1:2184346-2186580	q1	q2	OK	0.330707	0.564841	0.772292	-0.567354	0.570474	0.999946	no
AT1G07128	AT1G07128	AT1G07128	1:2187620-2188733	q1	q2	NOTEST	0.0849713	0	-1.79769e+308	-1.79769e+308	0.352496	1	no
AT1G07130	AT1G07130	STN1	1:2187620-2188733	q1	q2	OK	2.82836	1.84631	-0.61532	0.631783	0.527528	0.999946	no
AT1G07135	AT1G07135	AT1G07135	1:2189927-2190659	q1	q2	OK	5.10838	1.47691	-1.79028	1.85564	0.0635045	0.894004	no
AT1G07140	AT1G07140	SIRANBP	1:2191722-2193793	q1	q2	OK	71.7084	82.6254	0.204443	-0.426145	0.670002	0.999946	no
AT1G07150	AT1G07150	MAPKKK13	1:2193940-2195798	q1	q2	OK	2.55002	0.964126	-1.40322	1.5154	0.129671	0.999946	no
AT1G07160	AT1G07160	AT1G07160	1:2197907-2199748	q1	q2	NOTEST	0.0948763	0.0638998	-0.570237	0.304377	0.760841	1	no
AT1G07170	AT1G07170	AT1G07170	1:2200122-2201265	q1	q2	OK	16.4126	19.4852	0.247572	-0.345827	0.729472	0.999946	no
AT1G07175	AT1G07175	AT1G07175	1:2202329-2202774	q1	q2	OK	2.66416	0.486984	-2.45174	1.22374	0.221052	0.999946	no
AT1G07180	AT1G07180	ATNDI1	1:2204319-2206934	q1	q2	OK	85.1803	121.52	0.5126	-1.03645	0.299992	0.999946	no
AT1G07190	AT1G07190	AT1G07190	1:2208012-2208177	q1	q2	NOTEST	0	0	0	0	1	1	no
AT1G07200	AT1G07200	AT1G07200	1:2208718-2212546	q1	q2	OK	10.7752	9.91088	-0.120635	0.221158	0.82497	0.999946	no
AT1G07210	AT1G07210	AT1G07210	1:2215222-2219474	q1	q2	OK	21.2654	27.0887	0.349181	-0.626319	0.531106	0.999946	no
AT1G07220	AT1G07220	AT1G07220	1:2215222-2219474	q1	q2	OK	6.85802	5.83642	-0.232709	0.262908	0.792622	0.999946	no
AT1G07230	AT1G07230	NPC1	1:2220252-2222982	q1	q2	OK	15.2158	10.5782	-0.524472	1.07215	0.283654	0.999946	no
AT1G07240	AT1G07240	UGT71C5	1:2223690-2225452	q1	q2	OK	14.1639	8.14516	-0.798207	1.51707	0.12925	0.999946	no
AT1G07250	AT1G07250	UGT71C4	1:2225899-2227566	q1	q2	OK	29.1818	22.6934	-0.362799	0.773978	0.438944	0.999946	no
AT1G07260	AT1G07260	UGT71C3	1:2227593-2229319	q1	q2	OK	0.969819	0.831059	-0.222765	0.221428	0.824759	0.999946	no
AT1G07270	AT1G07270	AT1G07270	1:2229756-2232897	q1	q2	OK	0.622974	1.28051	1.03947	-0.975237	0.329442	0.999946	no
AT1G07280	AT1G07280	AT1G07280	1:2238086-2241217	q1	q2	OK	53.887	39.2402	-0.457606	0.894192	0.371219	0.999946	no
AT1G07290	AT1G07290	GONST2	1:2242255-2244428	q1	q2	OK	0.281784	0.780285	1.46941	-1.09912	0.271716	0.999946	no
AT1G07300	AT1G07300	AT1G07300	1:2245757-2246492	q1	q2	OK	8.14912	5.8661	-0.474242	0.585099	0.558481	0.999946	no
AT1G07310	AT1G07310	AT1G07310	1:2247508-2248961	q1	q2	OK	23.6822	12.8609	-0.880811	1.70985	0.0872937	0.976968	no
AT1G07320	AT1G07320	RPL4	1:2249132-2250529	q1	q2	OK	192.244	341.316	0.828171	-1.43633	0.15091	0.999946	no
AT1G07330	AT1G07330	AT1G07330	1:2251130-2253585	q1	q2	NOTEST	0.15843	0.0856721	-0.886944	0.581815	0.560691	1	no
AT1G07340	AT1G07340	ATSTP2	1:2254821-2256850	q1	q2	NOTEST	0.0488474	0	-1.79769e+308	-1.79769e+308	0.171137	1	no
AT1G07350	AT1G07350	AT1G07350	1:2257424-2260101	q1	q2	OK	30.4242	28.1881	-0.110136	0.216398	0.828678	0.999946	no
AT1G07360	AT1G07360	AT1G07360	1:2260388-2262865	q1	q2	OK	25.1587	27.9487	0.151721	-0.324389	0.745644	0.999946	no
AT1G07370	AT1G07370	PCNA1	1:2263139-2264551	q1	q2	OK	11.1502	18.2203	0.708478	-1.2904	0.196913	0.999946	no
AT1G07380	AT1G07380	AT1G07380	1:2264828-2268306	q1	q2	OK	4.34703	2.93426	-0.567034	0.892905	0.371908	0.999946	no
AT1G07390	AT1G07390	RLP1	1:2269892-2274820	q1	q2	OK	3.01771	1.95609	-0.625487	0.78489	0.432518	0.999946	no
AT1G07400	AT1G07400	AT1G07400	1:2274942-2275758	q1	q2	OK	1.18212	0.868882	-0.444141	0.400498	0.68879	0.999946	no
AT1G07410	AT1G07410	RAB-A2B	1:2276052-2277154	q1	q2	OK	1.52972	1.99087	0.380131	-0.353351	0.723825	0.999946	no
AT1G07420	AT1G07420	ATSMO2	1:2277806-2280297	q1	q2	OK	13.7039	10.4469	-0.391522	0.635812	0.524899	0.999946	no
AT1G07430	AT1G07430	HAI2	1:2280834-2282828	q1	q2	OK	1.95673	0.135806	-3.84883	3.24692	0.0011666	0.127759	no
AT1G07440	AT1G07440	AT1G07440	1:2286148-2287730	q1	q2	OK	42.983	39.7087	-0.114311	0.233477	0.815391	0.999946	no
AT1G07450	AT1G07450	AT1G07450	1:2287925-2289336	q1	q2	OK	3.1527	5.8703	0.896845	-1.08662	0.277206	0.999946	no
AT1G07460	AT1G07460	AT1G07460	1:2290200-2290977	q1	q2	NOTEST	0	0	0	0	1	1	no
AT1G07470	AT1G07470	AT1G07470	1:2291456-2295489	q1	q2	OK	15.7475	11.8013	-0.416178	0.830975	0.405988	0.999946	no
AT1G07473	AT1G07473	AT1G07473	1:2291456-2295489	q1	q2	NOTEST	0	0.186374	1.79769e+308	1.79769e+308	0.3658	1	no
AT1G07476	AT1G07476	AT1G07476	1:2295750-2299470	q1	q2	NOTEST	0	0.0827449	1.79769e+308	1.79769e+308	0.425706	1	no
AT1G07480	AT1G07480	AT1G07480	1:2295750-2299470	q1	q2	OK	9.46567	11.2925	0.254584	-0.482689	0.629317	0.999946	no
AT1G07485	AT1G07485	AT1G07485	1:2301374-2302121	q1	q2	NOTEST	0	0.18149	1.79769e+308	1.79769e+308	0.354651	1	no
AT1G07490	AT1G07490	RTFL3	1:2301374-2302121	q1	q2	OK	4.25737	11.7505	1.46469	-1.63464	0.102124	0.999946	no
AT1G07500	AT1G07500	AT1G07500	1:2304765-2305031	q1	q2	NOTEST	0	0	0	0	1	1	no
AT1G07510	AT1G07510	ftsh10	1:2305377-2309544	q1	q2	OK	12.2844	10.0244	-0.293304	0.61955	0.535554	0.999946	no
AT1G07520	AT1G07520	AT1G07520	1:2309563-2311805	q1	q2	OK	2.81008	1.68799	-0.735307	0.98429	0.324973	0.999946	no
AT1G07530	AT1G07530	SCL14	1:2313581-2316469	q1	q2	OK	13.6036	10.1922	-0.416524	0.872061	0.383175	0.999946	no
AT1G07540	AT1G07540	TRFL2	1:2318432-2321048	q1	q2	NOTEST	0.0393346	0.0796803	1.01842	-0.518176	0.604335	1	no
AT1G07550	AT1G07550	AT1G07550	1:2322652-2326561	q1	q2	NOTEST	0	0	0	0	1	1	no
AT1G07560	AT1G07560	AT1G07560	1:2327319-2331096	q1	q2	NOTEST	0	0	0	0	1	1	no
AT1G07570	AT1G07570	APK1	1:2331169-2333738	q1	q2	OK	9.13608	14.6058	0.67689	-1.19164	0.233401	0.999946	no
AT1G07580	AT1G07580	AT1G07580	1:2334821-2334894	q1	q2	NOTEST	0	0	0	0	1	1	no
AT1G07590	AT1G07590	AT1G07590	1:2336522-2339391	q1	q2	OK	351.123	165.813	-1.08242	1.93843	0.0525707	0.837464	no
AT1G07600	AT1G07600	LSR4	1:2336522-2339391	q1	q2	LOWDATA	4388.58	2054.72	-1.09482	0	1	1	no
AT1G07610	AT1G07610	MT1C	1:2341541-2342123	q1	q2	OK	107.622	51.6902	-1.05801	2.10781	0.0350471	0.734004	no
AT1G07615	AT1G07615	AT1G07615	1:2342197-2344271	q1	q2	OK	3.16937	4.23616	0.418559	-0.618295	0.536381	0.999946	no
AT1G07620	AT1G07620	ATOBGM	1:2344389-2346842	q1	q2	OK	2.97004	1.07651	-1.46412	1.78306	0.0745757	0.946099	no
AT1G07630	AT1G07630	PLL5	1:2349096-2351692	q1	q2	OK	7.46965	5.38699	-0.47156	0.874432	0.381883	0.999946	no
AT1G07640	AT1G07640	OBP2	1:2354353-2356227	q1	q2	OK	26.0355	17.6837	-0.558063	1.0284	0.303762	0.999946	no
AT1G07645	AT1G07645	DSI-1VOC	1:2367436-2368385	q1	q2	NOTEST	0	0	0	0	1	1	no
AT1G07650	AT1G07650	AT1G07650	1:2359548-2366561	q1	q2	OK	10.2731	10.8032	0.0725796	-0.151365	0.879688	0.999946	no
AT1G07660	AT1G07660	AT1G07660	1:2368836-2369734	q1	q2	OK	24.5331	31.5357	0.362257	-0.694481	0.48738	0.999946	no
AT1G07670	AT1G07670	ATECA4	1:2370051-2374545	q1	q2	OK	16.0041	12.9725	-0.302983	0.649683	0.515897	0.999946	no
AT1G07680	AT1G07680	AT1G07680	1:2376011-2377186	q1	q2	NOTEST	0	0	0	0	1	1	no
AT1G07690	AT1G07690	AT1G07690	1:2378075-2379000	q1	q2	NOTEST	0	0	0	0	1	1	no
AT1G07700	AT1G07700	AT1G07700	1:2379646-2381362	q1	q2	OK	78.5167	80.703	0.039623	-0.0802191	0.936063	0.999946	no
AT1G07702	AT1G07702	AT1G07702	1:2381614-2386092	q1	q2	NOTEST	0	0	0	0	1	1	no
AT1G07705	AT1G07705	AT1G07705	1:2381614-2386092	q1	q2	OK	9.55812	9.65041	0.0138632	-0.0260911	0.979185	0.999946	no
AT1G07710	AT1G07710	AT1G07710	1:2386274-2387986	q1	q2	OK	0.827743	0.433406	-0.933465	0.86245	0.38844	0.999946	no
AT1G07720	AT1G07720	KCS3	1:2390654-2392453	q1	q2	OK	47.5238	31.9771	-0.57161	1.22171	0.221817	0.999946	no
AT1G07725	AT1G07725	ATEXO70H6	1:2394800-2397345	q1	q2	NOTEST	0	0	0	0	1	1	no
AT1G07728	AT1G07728	AT1G07728	1:2394800-2397345	q1	q2	OK	7.54146	6.82111	-0.144836	0.229652	0.818362	0.999946	no
AT1G07730	AT1G07730	AT1G07730	1:2397441-2400508	q1	q2	LOWDATA	0	0	-0.0882851	0	1	1	no
AT1G07740	AT1G07740	AT1G07740	1:2397441-2400508	q1	q2	OK	1.34384	1.26407	-0.0882851	0.107413	0.914461	0.999946	no
AT1G07745	AT1G07745	ATRAD51D	1:2400588-2402873	q1	q2	OK	2.23882	3.87848	0.792754	-0.767765	0.442627	0.999946	no
AT1G07747	AT1G07747	AT1G07747	1:2403557-2403845	q1	q2	NOTEST	0	0	0	0	1	1	no
AT1G07750	AT1G07750	AT1G07750	1:2404036-2405943	q1	q2	OK	26.7156	16.8042	-0.668856	1.37197	0.170074	0.999946	no
AT1G07760	AT1G07760	AT1G07760	1:2406833-2406905	q1	q2	NOTEST	0	0	0	0	1	1	no
AT1G07770	AT1G07770	RPS15A	1:2408202-2409580	q1	q2	OK	220.075	365.092	0.730268	-1.36867	0.171102	0.999946	no
AT1G07780	AT1G07780	TRP6	1:2410055-2412677	q1	q2	OK	6.55539	17.3849	1.40708	-1.98251	0.0474218	0.81293	no
AT1G07790	AT1G07790	HTB1	1:2412979-2413708	q1	q2	OK	43.6962	66.1084	0.597326	-1.26353	0.206398	0.999946	no
AT1G07795	AT1G07795	AT1G07795	1:2414285-2414967	q1	q2	NOTEST	0	0.197922	1.79769e+308	1.79769e+308	0.15057	1	no
AT1G07800	AT1G07800	AT1G07800	1:2415040-2415970	q1	q2	NOTEST	0	0	0	0	1	1	no
AT1G07810	AT1G07810	ATECA1	1:2416264-2420757	q1	q2	OK	11.4543	9.69809	-0.240116	0.510599	0.609632	0.999946	no
AT1G07820	AT1G07820	AT1G07820	1:2421215-2421947	q1	q2	OK	69.7973	113.916	0.706726	-1.283	0.19949	0.999946	no
AT1G07830	AT1G07830	AT1G07830	1:2422240-2423655	q1	q2	OK	14.6932	19.5969	0.415475	-0.736298	0.461549	0.999946	no
AT1G07840	AT1G07840	AT1G07840	1:2424053-2426676	q1	q2	OK	11.2357	15.1868	0.434717	-0.779035	0.435959	0.999946	no
AT1G07850	AT1G07850	AT1G07850	1:2426744-2428719	q1	q2	NOTEST	0.0432213	0.0284596	-0.602829	0.263763	0.791963	1	no
AT1G07860	AT1G07860	AT1G07860	1:2428772-2432057	q1	q2	NOTEST	0	0	0	0	1	1	no
AT1G07870	AT1G07870	AT1G07870	1:2428772-2432057	q1	q2	OK	5.0611	3.48943	-0.536458	0.743317	0.45729	0.999946	no
AT1G07880	AT1G07880	ATMPK13	1:2434029-2435763	q1	q2	OK	4.83461	4.68925	-0.0440416	0.054494	0.956542	0.999946	no
AT1G07885	AT1G07885	AT1G07885	1:2436466-2436959	q1	q2	NOTEST	0	0	0	0	1	1	no
AT1G07890	AT1G07890	APX1	1:2437329-2439665	q1	q2	OK	437.84	469.897	0.10194	-0.162946	0.870561	0.999946	no
AT1G07900	AT1G07900	LBD1	1:2442621-2443632	q1	q2	OK	5.31615	0.746384	-2.83239	2.36657	0.0179535	0.562408	no
AT1G07901	AT1G07901	AT1G07901	1:2443970-2444123	q1	q2	OK	6.59078	7.6304	0.211309	-0.102445	0.918403	0.999946	no
AT1G07910	AT1G07910	AtRLG1	1:2445469-2454645	q1	q2	OK	4.44759	4.58302	0.0432746	-0.0833096	0.933605	0.999946	no
AT1G07920	AT1G07920	AT1G07920	1:2454845-2457321	q1	q2	OK	287.797	358.836	0.31827	-0.587207	0.557065	0.999946	no
AT1G07930	AT1G07930	AT1G07930	1:2458243-2460790	q1	q2	OK	232.662	293.558	0.335414	-0.60488	0.545259	0.999946	no
AT1G07940	AT1G07940	AT1G07940	1:2462952-2465504	q1	q2	OK	244.356	301.97	0.305421	-0.546453	0.584755	0.999946	no
AT1G07950	AT1G07950	MED22B	1:2465769-2467022	q1	q2	OK	11.6418	13.7349	0.23853	-0.382375	0.702183	0.999946	no
AT1G07960	AT1G07960	ATPDIL5-1	1:2467160-2469154	q1	q2	OK	18.1573	21.9724	0.275145	-0.471664	0.637166	0.999946	no
AT1G07970	AT1G07970	AT1G07970	1:2469285-2472628	q1	q2	OK	5.7497	5.80981	0.0150043	-0.0278111	0.977813	0.999946	no
AT1G07980	AT1G07980	NF-YC10	1:2473164-2474927	q1	q2	OK	11.7448	12.7921	0.123238	-0.217059	0.828163	0.999946	no
AT1G07985	AT1G07985	AT1G07985	1:2475404-2476155	q1	q2	NOTEST	0.209895	0.280929	0.420535	-0.246938	0.804956	1	no
AT1G07990	AT1G07990	AT1G07990	1:2477156-2483138	q1	q2	OK	17.8026	13.144	-0.437683	0.935218	0.349676	0.999946	no
AT1G08000	AT1G08000	GATA10	1:2483239-2485109	q1	q2	OK	7.00614	7.73364	0.142529	-0.214335	0.830286	0.999946	no
AT1G08005	AT1G08005	AT1G08005	1:2485343-2485511	q1	q2	NOTEST	0	0	0	0	1	1	no
AT1G08010	AT1G08010	GATA11	1:2485905-2488027	q1	q2	OK	10.686	11.2416	0.0731235	-0.129936	0.896617	0.999946	no
AT1G08030	AT1G08030	TPST	1:2489500-2493250	q1	q2	OK	9.97932	8.00045	-0.31886	0.601203	0.547705	0.999946	no
AT1G08032	AT1G08032	AT1G08032	1:2494122-2494315	q1	q2	NOTEST	0	0	0	0	1	1	no
AT1G08035	AT1G08035	AT1G08035	1:2494401-2495149	q1	q2	NOTEST	0	0.149942	1.79769e+308	1.79769e+308	0.199086	1	no
AT1G08040	AT1G08040	AT1G08040	1:2495341-2498764	q1	q2	OK	12.2157	9.78139	-0.320626	0.5336	0.593618	0.999946	no
AT1G08050	AT1G08050	AT1G08050	1:2498835-2501427	q1	q2	OK	2.05972	1.00888	-1.0297	1.23766	0.215842	0.999946	no
AT1G08060	AT1G08060	MOM	1:2501741-2511084	q1	q2	OK	4.9983	4.45227	-0.166896	0.337536	0.735713	0.999946	no
AT1G08065	AT1G08065	ATACA5	1:2511646-2513454	q1	q2	NOTEST	0	0	0	0	1	1	no
AT1G08070	AT1G08070	OTP82	1:2514191-2516605	q1	q2	NOTEST	0.266419	0.405642	0.606513	-0.517808	0.604592	1	no
AT1G08080	AT1G08080	ATACA7	1:2516990-2518546	q1	q2	NOTEST	0.175833	0.0610638	-1.52582	0.720978	0.470923	1	no
AT1G08090	AT1G08090	ATNRT2.1	1:2524075-2526164	q1	q2	OK	3.12318	0.533136	-2.55044	2.77649	0.00549494	0.315887	no
AT1G08100	AT1G08100	ATNRT2.2	1:2527169-2529120	q1	q2	NOTEST	0.000263782	0	-1.79769e+308	-1.79769e+308	0.464773	1	no
AT1G08105	AT1G08105	AT1G08105	1:2531694-2534786	q1	q2	NOTEST	0.00127554	0.0011616	-0.135	0.0158638	0.987343	1	no
AT1G08110	AT1G08110	AT1G08110	1:2535327-2537931	q1	q2	OK	69.8575	76.6836	0.134503	-0.25329	0.800044	0.999946	no
AT1G08115	AT1G08115	AT1G08115	1:2538075-2538237	q1	q2	OK	48.0227	58.5956	0.287076	-0.249626	0.802876	0.999946	no
AT1G08120	AT1G08120	AT1G08120	1:2538614-2542334	q1	q2	NOTEST	0	0.0988316	1.79769e+308	1.79769e+308	0.376657	1	no
AT1G08125	AT1G08125	AT1G08125	1:2538614-2542334	q1	q2	OK	10.2361	9.89212	-0.049307	0.0878924	0.929962	0.999946	no
AT1G08130	AT1G08130	ATLIG1	1:2542701-2547946	q1	q2	OK	10.0153	14.5949	0.543255	-1.14256	0.25322	0.999946	no
AT1G08135	AT1G08135	ATCHX6B	1:2548818-2551473	q1	q2	NOTEST	0	0	0	0	1	1	no
AT1G08140	AT1G08140	ATCHX6A	1:2552035-2555161	q1	q2	NOTEST	0	0	0	0	1	1	no
AT1G08150	AT1G08150	ATCHX5	1:2556342-2559074	q1	q2	NOTEST	0	0	0	0	1	1	no
AT1G08160	AT1G08160	AT1G08160	1:2559486-2560403	q1	q2	OK	10.883	9.20804	-0.241114	0.383666	0.701226	0.999946	no
AT1G08165	AT1G08165	AT1G08165	1:2561626-2562148	q1	q2	OK	1.49488	2.30881	0.62712	-0.489893	0.62421	0.999946	no
AT1G08170	AT1G08170	AT1G08170	1:2562940-2563672	q1	q2	NOTEST	0.178571	0.29825	0.74003	-0.445589	0.655894	1	no
AT1G08180	AT1G08180	AT1G08180	1:2564571-2565121	q1	q2	OK	9.82782	6.62999	-0.567866	0.686061	0.492674	0.999946	no
AT1G08190	AT1G08190	ATVPS41	1:2567474-2573393	q1	q2	OK	41.3276	31.0123	-0.414266	0.855904	0.392051	0.999946	no
AT1G08200	AT1G08200	AXS2	1:2573847-2576714	q1	q2	OK	135.53	140.135	0.0482019	-0.0963792	0.923219	0.999946	no
AT1G08210	AT1G08210	AT1G08210	1:2577019-2580669	q1	q2	OK	7.304	9.44847	0.371393	-0.651658	0.514622	0.999946	no
AT1G08220	AT1G08220	AT1G08220	1:2581021-2583323	q1	q2	OK	4.28195	7.05105	0.719572	-0.820652	0.411844	0.999946	no
AT1G08230	AT1G08230	AT1G08230	1:2583653-2586744	q1	q2	OK	8.86654	6.46527	-0.45566	0.723067	0.469638	0.999946	no
AT1G08240	AT1G08240	AT1G08240	1:2588524-2588596	q1	q2	NOTEST	0	0	0	0	1	1	no
AT1G08250	AT1G08250	ADT6	1:2588856-2590301	q1	q2	OK	13.5998	12.6234	-0.107486	0.207006	0.836005	0.999946	no
AT1G08260	AT1G08260	EMB529	1:2590943-2607507	q1	q2	OK	2.23643	2.90688	0.378277	-0.712662	0.476055	0.999946	no
AT1G08270	AT1G08270	AT1G08270	1:2590943-2607507	q1	q2	OK	0.535774	1.87726	1.80893	-0.683949	0.494007	0.999946	no
AT1G08280	AT1G08280	AT1G08280	1:2608407-2609853	q1	q2	OK	3.21267	5.65729	0.81634	-1.11031	0.266864	0.999946	no
AT1G08290	AT1G08290	WIP3	1:2609995-2613242	q1	q2	OK	1.85467	0.746581	-1.31279	1.38612	0.165709	0.999946	no
AT1G08300	AT1G08300	NVL	1:2614773-2621545	q1	q2	OK	1.74418	2.2	0.334956	-0.351641	0.725107	0.999946	no
AT1G08310	AT1G08310	AT1G08310	1:2614773-2621545	q1	q2	NOTEST	0.429397	0.143971	-1.57654	0.444122	0.656954	1	no
AT1G08315	AT1G08315	AT1G08315	1:2614773-2621545	q1	q2	OK	8.26934	3.03085	-1.44805	1.7098	0.087303	0.976968	no
AT1G08320	AT1G08320	TGA9	1:2621903-2627848	q1	q2	OK	0.849592	0.472655	-0.845983	0.661348	0.508389	0.999946	no
AT1G08340	AT1G08340	AT1G08340	1:2631067-2635852	q1	q2	OK	1.09544	1.43987	0.394422	-0.296745	0.766661	0.999946	no
AT1G08350	AT1G08350	AT1G08350	1:2631067-2635852	q1	q2	OK	4.34181	4.10884	-0.0795645	0.110541	0.911981	0.999946	no
AT1G08360	AT1G08360	AT1G08360	1:2636010-2637915	q1	q2	OK	203.197	351.958	0.792525	-1.58342	0.113327	0.999946	no
AT1G08370	AT1G08370	ATDCP1	1:2638180-2640554	q1	q2	OK	22.2439	21.8509	-0.0257222	0.0530352	0.957704	0.999946	no
AT1G08380	AT1G08380	PSAO	1:2640812-2641828	q1	q2	OK	4377.2	4916.49	0.16762	-0.270364	0.78688	0.999946	no
AT1G08390	AT1G08390	AT1G08390	1:2642213-2643285	q1	q2	OK	10.4404	13.3749	0.357353	-0.47779	0.6328	0.999946	no
AT1G08400	AT1G08400	AT1G08400	1:2643329-2646035	q1	q2	OK	2.56612	2.43617	-0.0749736	0.103243	0.91777	0.999946	no
AT1G08410	AT1G08410	AT1G08410	1:2646188-2649379	q1	q2	OK	7.36165	9.27008	0.332552	-0.651147	0.514952	0.999946	no
AT1G08420	AT1G08420	BSL2	1:2649536-2657120	q1	q2	OK	16.9161	13.0626	-0.372962	0.735079	0.462291	0.999946	no
AT1G08430	AT1G08430	ALMT1	1:2658715-2661029	q1	q2	NOTEST	0	0	0	0	1	1	no
AT1G08440	AT1G08440	AT1G08440	1:2663026-2665343	q1	q2	OK	0.817091	0.415583	-0.975359	0.834893	0.403778	0.999946	no
AT1G08450	AT1G08450	AtCRT3	1:2667797-2671892	q1	q2	OK	31.1782	28.0293	-0.153601	0.315019	0.752747	0.999946	no
AT1G08460	AT1G08460	HDA08	1:2672450-2674628	q1	q2	OK	15.5316	9.11401	-0.769051	1.42762	0.153401	0.999946	no
AT1G08465	AT1G08465	YAB2	1:2675812-2679781	q1	q2	OK	16.7204	16.9644	0.0209002	-0.0390218	0.968873	0.999946	no
AT1G08470	AT1G08470	SSL3	1:2682126-2684100	q1	q2	OK	11.5823	13.0071	0.167371	-0.324551	0.745521	0.999946	no
AT1G08480	AT1G08480	AT1G08480	1:2684233-2685621	q1	q2	OK	47.106	52.6962	0.161786	-0.33816	0.735243	0.999946	no
AT1G08490	AT1G08490	ATSUFS	1:2685658-2688595	q1	q2	OK	28.7052	38.3857	0.419257	-0.897642	0.369376	0.999946	no
AT1G08500	AT1G08500	ENODL18	1:2689015-2690045	q1	q2	OK	1.18094	1.01798	-0.214223	0.180047	0.857116	0.999946	no
AT1G08510	AT1G08510	FATB	1:2691079-2694377	q1	q2	OK	91.1101	73.0452	-0.318822	0.65074	0.515214	0.999946	no
AT1G08520	AT1G08520	PDE166	1:2696411-2700959	q1	q2	OK	84.496	111.225	0.396528	-0.784794	0.432574	0.999946	no
AT1G08530	AT1G08530	AT1G08530	1:2701225-2703091	q1	q2	OK	10.4633	12.1737	0.218429	-0.3471	0.728516	0.999946	no
AT1G08540	AT1G08540	SIGB	1:2703335-2706845	q1	q2	OK	56.3489	72.0841	0.355294	-0.731042	0.464753	0.999946	no
AT1G08550	AT1G08550	NPQ1	1:2706923-2709531	q1	q2	OK	35.5252	29.9672	-0.245458	0.48645	0.626648	0.999946	no
AT1G08560	AT1G08560	SYP111	1:2709631-2710912	q1	q2	OK	8.96861	20.914	1.22151	-2.30742	0.0210312	0.592348	no
AT1G08570	AT1G08570	ACHT4	1:2712882-2714734	q1	q2	OK	77.5861	67.8443	-0.19357	0.390043	0.696505	0.999946	no
AT1G08580	AT1G08580	AT1G08580	1:2715078-2716404	q1	q2	OK	34.0073	60.8463	0.839325	-1.7197	0.0854861	0.970708	no
AT1G08590	AT1G08590	AT1G08590	1:2718777-2722221	q1	q2	OK	0.79334	0.837213	0.0776545	-0.0747705	0.940397	0.999946	no
AT1G08592	AT1G08592	AT1G08592	1:2718777-2722221	q1	q2	OK	2.29575	1.90275	-0.27088	0.276387	0.782251	0.999946	no
AT1G08600	AT1G08600	ATRX	1:2723823-2733613	q1	q2	OK	6.74373	5.54681	-0.281887	0.5558	0.578348	0.999946	no
AT1G08610	AT1G08610	AT1G08610	1:2733656-2735819	q1	q2	OK	3.46053	7.97892	1.2052	-1.99118	0.0464611	0.811745	no
AT1G08620	AT1G08620	PKDM7D	1:2736773-2743758	q1	q2	OK	8.9591	5.7434	-0.641448	1.3382	0.180832	0.999946	no
AT1G08630	AT1G08630	THA1	1:2743760-2747967	q1	q2	OK	0.882503	1.51738	0.781906	-0.715511	0.474293	0.999946	no
AT1G08640	AT1G08640	CJD1	1:2748397-2751278	q1	q2	OK	75.0728	112.311	0.581144	-1.2255	0.220386	0.999946	no
AT1G08650	AT1G08650	PPCK1	1:2752153-2753703	q1	q2	OK	38.2966	26.7702	-0.516587	1.06288	0.287838	0.999946	no
AT1G08660	AT1G08660	MGP2	1:2757040-2759794	q1	q2	OK	11.7101	13.6769	0.223987	-0.389485	0.696917	0.999946	no
AT1G08670	AT1G08670	AT1G08670	1:2760345-2761573	q1	q2	NOTEST	0	0	0	0	1	1	no
AT1G08680	AT1G08680	AGD14	1:2762583-2768967	q1	q2	OK	14.9863	14.1165	-0.0862628	0.168663	0.866062	0.999946	no
AT1G08695	AT1G08695	SCRL3	1:2769055-2769483	q1	q2	NOTEST	0	0	0	0	1	1	no
AT1G08700	AT1G08700	PS1	1:2769814-2771477	q1	q2	OK	20.8486	19.8288	-0.0723505	0.149484	0.881171	0.999946	no
AT1G08710	AT1G08710	AT1G08710	1:2771632-2773460	q1	q2	OK	7.05221	7.15169	0.02021	-0.0275221	0.978043	0.999946	no
AT1G08720	AT1G08720	EDR1	1:2774029-2779297	q1	q2	OK	7.09423	5.81344	-0.287255	0.570033	0.568655	0.999946	no
AT1G08730	AT1G08730	XIC	1:2779962-2788447	q1	q2	NOTEST	0.135838	0.230201	0.761004	-0.673346	0.500727	1	no
AT1G08735	AT1G08735	AT1G08735	1:2790289-2793641	q1	q2	NOTEST	0.0125812	0.0230571	0.873939	-0.378271	0.705229	1	no
AT1G08740	AT1G08740	AT1G08740	1:2795642-2800081	q1	q2	NOTEST	0	0	0	0	1	1	no
AT1G08750	AT1G08750	AT1G08750	1:2801066-2804537	q1	q2	OK	8.92562	10.2941	0.205795	-0.354787	0.722749	0.999946	no
AT1G08760	AT1G08760	AT1G08760	1:2805370-2808621	q1	q2	OK	7.2594	6.2106	-0.225118	0.433828	0.664413	0.999946	no
AT1G08770	AT1G08770	PRA1.E	1:2808882-2809747	q1	q2	OK	19.0364	13.4923	-0.496624	0.828416	0.407435	0.999946	no
AT1G08780	AT1G08780	AIP3	1:2809777-2811191	q1	q2	OK	19.8519	26.2783	0.404591	-0.727902	0.466673	0.999946	no
AT1G08790	AT1G08790	AT1G08790	1:2811988-2812646	q1	q2	NOTEST	0	0	0	0	1	1	no
AT1G08800	AT1G08800	AT1G08800	1:2813060-2818008	q1	q2	OK	9.4643	4.27361	-1.14704	2.19638	0.028065	0.673387	no
AT1G08810	AT1G08810	MYB60	1:2819064-2820395	q1	q2	OK	12.0494	10.7471	-0.165019	0.241098	0.809479	0.999946	no
AT1G08820	AT1G08820	VAP27-2	1:2821551-2825275	q1	q2	OK	15.049	14.2893	-0.0747317	0.143363	0.886003	0.999946	no
AT1G08830	AT1G08830	CSD1	1:2827060-2838469	q1	q2	OK	262.88	363.171	0.466246	-0.878068	0.379907	0.999946	no
AT1G08840	AT1G08840	emb2411	1:2827060-2838469	q1	q2	OK	1.84461	1.96754	0.0930793	-0.0340565	0.972832	0.999946	no
AT1G08845	AT1G08845	AT1G08845	1:2838788-2840994	q1	q2	OK	6.12265	8.15473	0.413483	-0.514127	0.607163	0.999946	no
AT1G08860	AT1G08860	BON3	1:2842152-2846138	q1	q2	NOTEST	0.120377	0.0544752	-1.14389	0.638213	0.523335	1	no
AT1G08870	AT1G08870	AT1G08870	1:2846535-2846608	q1	q2	NOTEST	0	0	0	0	1	1	no
AT1G08880	AT1G08880	G-H2AX	1:2846948-2847800	q1	q2	OK	62.289	70.7044	0.182822	-0.391349	0.695539	0.999946	no
AT1G08890	AT1G08890	AT1G08890	1:2848347-2852270	q1	q2	OK	2.72234	1.08811	-1.32302	1.44035	0.149767	0.999946	no
AT1G08900	AT1G08900	AT1G08900	1:2852453-2855779	q1	q2	OK	16.7771	12.7196	-0.399439	0.763385	0.445234	0.999946	no
AT1G08910	AT1G08910	EMB3001	1:2856226-2861170	q1	q2	OK	8.38072	7.30229	-0.198725	0.398764	0.690067	0.999946	no
AT1G08920	AT1G08920	ESL1	1:2867258-2870656	q1	q2	OK	9.75536	5.003	-0.9634	1.60863	0.107697	0.999946	no
AT1G08930	AT1G08930	ERD6	1:2873464-2877270	q1	q2	OK	33.3961	10.2896	-1.6985	3.44408	0.000572997	0.0871519	no
AT1G08940	AT1G08940	AT1G08940	1:2877691-2879169	q1	q2	OK	5.23932	2.03516	-1.36424	1.65452	0.0980214	0.999946	no
AT1G08950	AT1G08950	AT1G08950	1:2879302-2879374	q1	q2	NOTEST	0	0	0	0	1	1	no
AT1G08960	AT1G08960	CAX11	1:2879641-2882231	q1	q2	OK	8.46067	7.16955	-0.238889	0.415808	0.677551	0.999946	no
AT1G08970	AT1G08970	HAP5C	1:2882523-2884337	q1	q2	OK	26.8114	27.3946	0.0310462	-0.0598654	0.952263	0.999946	no
AT1G08980	AT1G08980	ATAMI1	1:2884410-2886620	q1	q2	OK	15.3823	14.7691	-0.0586986	0.11704	0.906828	0.999946	no
AT1G08985	AT1G08985	AT1G08985	1:2887284-2887706	q1	q2	NOTEST	0	0	0	0	1	1	no
AT1G08990	AT1G08990	PGSIP5	1:2888752-2890959	q1	q2	NOTEST	0.0355291	0	-1.79769e+308	-1.79769e+308	0.171137	1	no
AT1G09000	AT1G09000	NP1	1:2891036-2899384	q1	q2	OK	0.882821	1.20393	0.447554	-0.175335	0.860817	0.999946	no
AT1G09010	AT1G09010	AT1G09010	1:2891036-2899384	q1	q2	OK	23.0694	18.1447	-0.346432	0.727855	0.466703	0.999946	no
AT1G09020	AT1G09020	SNF4	1:2899913-2904815	q1	q2	OK	23.002	20.4668	-0.168477	0.360786	0.718259	0.999946	no
AT1G09026	AT1G09026	AT1G09026	1:2907123-2907279	q1	q2	NOTEST	0	0	0	0	1	1	no
AT1G09030	AT1G09030	NF-YB4	1:2908610-2909030	q1	q2	NOTEST	0	0	0	0	1	1	no
AT1G09040	AT1G09040	AT1G09040	1:2911316-2915369	q1	q2	OK	1.25687	1.01712	-0.305339	0.379675	0.704187	0.999946	no
AT1G09050	AT1G09050	AT1G09050	1:2918030-2920889	q1	q2	OK	1.33318	1.32761	-0.00603712	0.00757416	0.993957	0.999946	no
AT1G09060	AT1G09060	AT1G09060	1:2921063-2925762	q1	q2	OK	12.797	12.3345	-0.0531033	0.110479	0.91203	0.999946	no
AT1G09070	AT1G09070	(AT)SRC2	1:2927702-2928968	q1	q2	OK	115.277	66.5815	-0.79191	1.65175	0.0985858	0.999946	no
AT1G09080	AT1G09080	BIP3	1:2929216-2931841	q1	q2	OK	1.18954	0.460114	-1.37034	1.37065	0.170485	0.999946	no
AT1G09090	AT1G09090	RBOHB	1:2932738-2939326	q1	q2	NOTEST	0	0	0	0	1	1	no
AT1G09100	AT1G09100	RPT5B	1:2932738-2939326	q1	q2	OK	12.4475	11.0358	-0.173661	0.3413	0.732878	0.999946	no
AT1G09110	AT1G09110	AT1G09110	1:2939416-2939488	q1	q2	NOTEST	0	0	0	0	1	1	no
AT1G09130	AT1G09130	AT1G09130	1:2939569-2942288	q1	q2	OK	144.08	144.396	0.00316346	-0.00597318	0.995234	0.999946	no
AT1G09140	AT1G09140	At-SR30	1:2942563-2945961	q1	q2	OK	42.7228	42.9318	0.00703813	-0.0135318	0.989203	0.999946	no
AT1G09150	AT1G09150	AT1G09150	1:2946228-2949159	q1	q2	OK	21.3781	26.3108	0.299521	-0.600178	0.548387	0.999946	no
AT1G09155	AT1G09155	AtPP2-B15	1:2949675-2950989	q1	q2	NOTEST	0.060945	0.0410471	-0.570226	0.249497	0.802976	1	no
AT1G09157	AT1G09157	AT1G09157	1:2951664-2952396	q1	q2	NOTEST	0	0.15784	1.79769e+308	1.79769e+308	0.15057	1	no
AT1G09160	AT1G09160	AT1G09160	1:2952770-2955689	q1	q2	OK	14.3536	22.2924	0.635146	-1.1789	0.238438	0.999946	no
AT1G09170	AT1G09170	AT1G09170	1:2956588-2962207	q1	q2	NOTEST	0.208194	0.407012	0.967142	-0.86795	0.385422	1	no
AT1G09176	AT1G09176	AT1G09176	1:2964151-2964604	q1	q2	OK	0	0.547421	1.79769e+308	1.79769e+308	0.106084	0.999946	no
AT1G09180	AT1G09180	ATSARA1A	1:2965022-2965972	q1	q2	OK	5.8499	4.95941	-0.238243	0.277386	0.781484	0.999946	no
AT1G09190	AT1G09190	AT1G09190	1:2966119-2967718	q1	q2	OK	0.603921	1.03704	0.780041	-0.756834	0.449149	0.999946	no
AT1G09195	AT1G09195	AT1G09195	1:2967939-2971498	q1	q2	OK	3.01091	2.13561	-0.495556	0.538305	0.590367	0.999946	no
AT1G09200	AT1G09200	AT1G09200	1:2971592-2972199	q1	q2	OK	74.4706	130.655	0.811021	-1.72779	0.0840267	0.9642	no
AT1G09210	AT1G09210	CRT1b	1:2972841-2976750	q1	q2	OK	52.3582	64.244	0.295147	-0.61245	0.54024	0.999946	no
AT1G09220	AT1G09220	AT1G09220	1:2977791-2979466	q1	q2	OK	0.632099	0.673737	0.0920339	-0.0837053	0.933291	0.999946	no
AT1G09230	AT1G09230	AT1G09230	1:2979519-2982624	q1	q2	OK	11.1603	9.71198	-0.20054	0.370498	0.711012	0.999946	no
AT1G09240	AT1G09240	NAS3	1:2984880-2986130	q1	q2	OK	24.5461	10.5469	-1.21868	2.23361	0.025509	0.649419	no
AT1G09245	AT1G09245	AT1G09245	1:2986938-2987393	q1	q2	NOTEST	0	0	0	0	1	1	no
AT1G09250	AT1G09250	AT1G09250	1:2989377-2990357	q1	q2	OK	9.29593	17.8531	0.941501	-1.68603	0.0917897	0.9917	no
AT1G09260	AT1G09260	AT1G09260	1:2993403-2993820	q1	q2	NOTEST	0	0	0	0	1	1	no
AT1G09270	AT1G09270	IMPA-4	1:2994368-3001315	q1	q2	OK	25.1358	25.1062	-0.00170081	0.00318405	0.99746	0.999946	no
AT1G09280	AT1G09280	AT1G09280	1:2994368-3001315	q1	q2	OK	5.96845	6.73336	0.173969	-0.166375	0.867862	0.999946	no
AT1G09290	AT1G09290	AT1G09290	1:3001516-3008213	q1	q2	OK	8.34621	7.02505	-0.248613	0.344305	0.730617	0.999946	no
AT1G09300	AT1G09300	AT1G09300	1:3001516-3008213	q1	q2	OK	5.72204	5.67054	-0.0130427	0.01647	0.986859	0.999946	no
AT1G09310	AT1G09310	AT1G09310	1:3009054-3009880	q1	q2	OK	1193	1114	-0.0988417	0.171217	0.864053	0.999946	no
AT1G09320	AT1G09320	AT1G09320	1:3009940-3012363	q1	q2	OK	2.40532	2.17303	-0.146525	0.195491	0.845009	0.999946	no
AT1G09330	AT1G09330	AT1G09330	1:3012761-3015091	q1	q2	OK	33.8939	34.9675	0.0449891	-0.0929073	0.925977	0.999946	no
AT1G09340	AT1G09340	CSP41B	1:3015327-3018234	q1	q2	OK	646.74	955.993	0.563813	-0.964211	0.33494	0.999946	no
AT1G09350	AT1G09350	AtGolS3	1:3019818-3021441	q1	q2	OK	1.94889	1.41232	-0.464587	0.49984	0.617188	0.999946	no
AT1G09360	AT1G09360	AT1G09360	1:3021801-3022368	q1	q2	NOTEST	0	0	0	0	1	1	no
AT1G09370	AT1G09370	AT1G09370	1:3024895-3025435	q1	q2	NOTEST	0	0.111204	1.79769e+308	1.79769e+308	0.199086	1	no
AT1G09380	AT1G09380	AT1G09380	1:3026134-3029549	q1	q2	NOTEST	0.152638	0	-1.79769e+308	-1.79769e+308	0.0998575	1	no
AT1G09390	AT1G09390	AT1G09390	1:3031202-3035036	q1	q2	OK	10.802	14.3163	0.406362	-0.753249	0.4513	0.999946	no
AT1G09400	AT1G09400	AT1G09400	1:3031202-3035036	q1	q2	NOTEST	0.125543	0.123593	-0.0225845	0.00402436	0.996789	1	no
AT1G09410	AT1G09410	AT1G09410	1:3035442-3037560	q1	q2	NOTEST	0.33289	0.463676	0.478071	-0.422673	0.672534	1	no
AT1G09415	AT1G09415	NIMIN-3	1:3037753-3038408	q1	q2	OK	15.1454	11.8291	-0.356535	0.55852	0.576489	0.999946	no
AT1G09420	AT1G09420	G6PD4	1:3038461-3041873	q1	q2	OK	1.85903	1.71913	-0.112871	0.130361	0.89628	0.999946	no
AT1G09421	AT1G09421	AT1G09421	1:3038461-3041873	q1	q2	OK	1.73945	0.644027	-1.43344	0.51675	0.605331	0.999946	no
AT1G09430	AT1G09430	ACLA-3	1:3041995-3045402	q1	q2	OK	26.9612	24.8844	-0.115643	0.247363	0.804627	0.999946	no
AT1G09440	AT1G09440	AT1G09440	1:3045512-3047893	q1	q2	OK	9.07653	8.17881	-0.15025	0.269759	0.787346	0.999946	no
AT1G09450	AT1G09450	AT1G09450	1:3049023-3053112	q1	q2	OK	0.943139	1.87332	0.990053	-1.12566	0.26031	0.999946	no
AT1G09460	AT1G09460	AT1G09460	1:3053900-3057443	q1	q2	OK	2.02385	1.92455	-0.0725781	0.0560574	0.955296	0.999946	no
AT1G09470	AT1G09470	AT1G09470	1:3053900-3057443	q1	q2	OK	3.39088	5.55147	0.71121	-0.861069	0.3892	0.999946	no
AT1G09480	AT1G09480	AT1G09480	1:3057974-3060661	q1	q2	OK	1.18321	1.17223	-0.0134475	0.0126743	0.989888	0.999946	no
AT1G09483	AT1G09483	AT1G09483	1:3060991-3061729	q1	q2	NOTEST	0	0.235934	1.79769e+308	1.79769e+308	0.199086	1	no
AT1G09486	AT1G09486	AT1G09486	1:3062429-3063731	q1	q2	OK	1.32786	1.73373	0.384776	-0.382593	0.702022	0.999946	no
AT1G09490	AT1G09490	AT1G09490	1:3064123-3065937	q1	q2	OK	32.2577	27.2575	-0.242991	0.468023	0.639768	0.999946	no
AT1G09500	AT1G09500	AT1G09500	1:3066698-3068598	q1	q2	OK	3.64625	0.710833	-2.35883	1.66478	0.0959571	0.999946	no
AT1G09510	AT1G09510	AT1G09510	1:3069384-3070910	q1	q2	NOTEST	0	0	0	0	1	1	no
AT1G09520	AT1G09520	AT1G09520	1:3070945-3072050	q1	q2	OK	14.6918	16.0449	0.127101	-0.233329	0.815506	0.999946	no
AT1G09530	AT1G09530	POC1	1:3076581-3079539	q1	q2	OK	14.3312	7.92106	-0.85539	1.47434	0.14039	0.999946	no
AT1G09540	AT1G09540	MYB61	1:3086158-3087912	q1	q2	OK	1.24736	0.0337913	-5.20608	2.82422	0.00473963	0.288543	no
AT1G09550	AT1G09550	AT1G09550	1:3089732-3092327	q1	q2	NOTEST	0	0	0	0	1	1	no
AT1G09560	AT1G09560	GLP5	1:3093838-3094864	q1	q2	OK	77.7408	39.2261	-0.98686	2.07104	0.0383547	0.767211	no
AT1G09570	AT1G09570	PHYA	1:3095255-3100357	q1	q2	OK	21.3127	17.1022	-0.317533	0.631405	0.527775	0.999946	no
AT1G09575	AT1G09575	AT1G09575	1:3101670-3102925	q1	q2	OK	2.56313	2.23417	-0.198169	0.219262	0.826446	0.999946	no
AT1G09580	AT1G09580	AT1G09580	1:3104587-3106290	q1	q2	OK	4.687	7.71102	0.718257	-0.993897	0.320273	0.999946	no
AT1G09590	AT1G09590	AT1G09590	1:3106501-3107772	q1	q2	OK	145.449	261.098	0.844074	-1.74091	0.0816999	0.962457	no
AT1G09600	AT1G09600	AT1G09600	1:3108616-3111318	q1	q2	OK	0.149811	0.588934	1.97496	-1.60442	0.108621	0.999946	no
AT1G09610	AT1G09610	AT1G09610	1:3111693-3116699	q1	q2	OK	0.828555	0.780163	-0.0868221	0.0131597	0.9895	0.999946	no
AT1G09620	AT1G09620	AT1G09620	1:3111693-3116699	q1	q2	OK	38.4497	45.3398	0.237805	-0.483771	0.628549	0.999946	no
AT1G09625	AT1G09625	AT1G09625	1:3117136-3117567	q1	q2	NOTEST	0	0	0	0	1	1	no
AT1G09630	AT1G09630	RAB-A2A	1:3118202-3119708	q1	q2	OK	13.6339	15.5581	0.190465	-0.343411	0.731289	0.999946	no
AT1G09640	AT1G09640	AT1G09640	1:3119877-3122526	q1	q2	OK	111.251	140.579	0.33756	-0.605479	0.544861	0.999946	no
AT1G09645	AT1G09645	AT1G09645	1:3122955-3124578	q1	q2	OK	22.2045	16.8087	-0.401646	0.696566	0.486074	0.999946	no
AT1G09650	AT1G09650	AT1G09650	1:3125806-3127284	q1	q2	NOTEST	0.290377	0.387851	0.417577	-0.307445	0.758505	1	no
AT1G09660	AT1G09660	AT1G09660	1:3127770-3131094	q1	q2	OK	16.1896	27.5413	0.766529	-1.45785	0.144882	0.999946	no
AT1G09665	AT1G09665	AT1G09665	1:3133094-3133674	q1	q2	NOTEST	0	0	0	0	1	1	no
AT1G09680	AT1G09680	AT1G09680	1:3134106-3135930	q1	q2	OK	0.412101	0.82728	1.00538	-0.902265	0.366916	0.999946	no
AT1G09690	AT1G09690	AT1G09690	1:3136187-3137475	q1	q2	OK	249.644	443.728	0.8298	-1.65017	0.0989087	0.999946	no
AT1G09700	AT1G09700	HYL1	1:3137766-3140353	q1	q2	OK	5.51487	7.55155	0.453445	-0.821872	0.41115	0.999946	no
AT1G09710	AT1G09710	AT1G09710	1:3140867-3144370	q1	q2	OK	3.41435	3.8519	0.173959	-0.25027	0.802379	0.999946	no
AT1G09720	AT1G09720	AT1G09720	1:3144437-3147303	q1	q2	NOTEST	0	0	0	0	1	1	no
AT1G09730	AT1G09730	AT1G09730	1:3147666-3154380	q1	q2	OK	9.41242	9.1871	-0.034956	0.0733333	0.941541	0.999946	no
AT1G09740	AT1G09740	AT1G09740	1:3154531-3156275	q1	q2	OK	10.2425	8.72811	-0.230828	0.336623	0.736401	0.999946	no
AT1G09750	AT1G09750	AT1G09750	1:3157500-3161692	q1	q2	OK	40.8638	118.277	1.53327	-2.69079	0.00712826	0.372627	no
AT1G09760	AT1G09760	U2A'	1:3157500-3161692	q1	q2	OK	29.8532	39.2447	0.394612	-0.404332	0.685969	0.999946	no
AT1G09770	AT1G09770	ATCDC5	1:3161840-3165360	q1	q2	OK	24.6256	23.1857	-0.0869277	0.184158	0.853889	0.999946	no
AT1G09780	AT1G09780	AT1G09780	1:3165369-3167869	q1	q2	OK	59.8096	59.3393	-0.0113891	0.0237392	0.981061	0.999946	no
AT1G09790	AT1G09790	COBL6	1:3168481-3170819	q1	q2	NOTEST	0	0	0	0	1	1	no
AT1G09794	AT1G09794	AT1G09794	1:3172107-3173463	q1	q2	OK	5.65536	3.42462	-0.723676	0.706034	0.480167	0.999946	no
AT1G09795	AT1G09795	ATP-PRT2	1:3173533-3180421	q1	q2	OK	27.8883	43.5964	0.644549	-1.33052	0.183347	0.999946	no
AT1G09800	AT1G09800	AT1G09800	1:3173533-3180421	q1	q2	OK	2.0652	3.32092	0.685302	-0.384911	0.700303	0.999946	no
AT1G09810	AT1G09810	ECT11	1:3180935-3184224	q1	q2	OK	6.03938	8.53612	0.499181	-0.879858	0.378936	0.999946	no
AT1G09812	AT1G09812	AT1G09812	1:3187816-3188580	q1	q2	OK	2.51718	3.85516	0.614981	-0.511683	0.608873	0.999946	no
AT1G09815	AT1G09815	POLD4	1:3189368-3190242	q1	q2	OK	20.0127	23.8135	0.250863	-0.450251	0.65253	0.999946	no
AT1G09820	AT1G09820	AT1G09820	1:3190287-3192414	q1	q2	OK	2.39296	2.97373	0.31348	-0.438522	0.661008	0.999946	no
AT1G09830	AT1G09830	AT1G09830	1:3192680-3195025	q1	q2	OK	23.1216	35.0717	0.601064	-1.28281	0.199559	0.999946	no
AT1G09840	AT1G09840	ATSK41	1:3195823-3200291	q1	q2	OK	20.5825	16.7198	-0.299859	0.57454	0.565602	0.999946	no
AT1G09850	AT1G09850	XBCP3	1:3201798-3205309	q1	q2	OK	10.3953	10.8194	0.0576885	-0.108144	0.913881	0.999946	no
AT1G09860	AT1G09860	ATPUP16	1:3201798-3205309	q1	q2	NOTEST	0.13099	0.130861	-0.00142176	0.000251856	0.999799	1	no
AT1G09870	AT1G09870	AT1G09870	1:3205740-3208598	q1	q2	OK	13.6092	11.8424	-0.200616	0.39699	0.691375	0.999946	no
AT1G09880	AT1G09880	AT1G09880	1:3208827-3211653	q1	q2	NOTEST	0.304022	0.360724	0.246717	-0.1998	0.841637	1	no
AT1G09890	AT1G09890	AT1G09890	1:3214236-3217538	q1	q2	OK	1.13063	1.2819	0.181162	-0.197752	0.843239	0.999946	no
AT1G09900	AT1G09900	AT1G09900	1:3218132-3219929	q1	q2	OK	8.69555	16.9146	0.959915	-1.86074	0.0627813	0.892744	no
AT1G09910	AT1G09910	AT1G09910	1:3220034-3224541	q1	q2	OK	4.92384	3.54808	-0.472746	0.768094	0.442431	0.999946	no
AT1G09920	AT1G09920	AT1G09920	1:3224683-3227070	q1	q2	OK	27.829	20.5088	-0.440345	0.874059	0.382086	0.999946	no
AT1G09930	AT1G09930	ATOPT2	1:3227489-3230043	q1	q2	NOTEST	0.0724	0.22061	1.60744	-1.02394	0.305864	1	no
AT1G09932	AT1G09932	AT1G09932	1:3230449-3233109	q1	q2	OK	4.37631	1.06676	-2.03648	1.91478	0.0555202	0.852429	no
AT1G09935	AT1G09935	AT1G09935	1:3234059-3235530	q1	q2	NOTEST	0.133923	0	-1.79769e+308	-1.79769e+308	0.171137	1	no
AT1G09940	AT1G09940	HEMA2	1:3236994-3239554	q1	q2	OK	6.45489	5.69899	-0.179688	0.32582	0.744561	0.999946	no
AT1G09950	AT1G09950	RAS1	1:3240605-3241632	q1	q2	NOTEST	0.420268	0.0458817	-3.19532	1.63462	0.102129	1	no
AT1G09960	AT1G09960	ATSUT4	1:3244212-3247200	q1	q2	OK	2.58509	2.47955	-0.0601327	0.0778826	0.937921	0.999946	no
AT1G09970	AT1G09970	LRR XI-23	1:3252239-3255693	q1	q2	OK	34.9894	15.6797	-1.15802	2.40218	0.0162976	0.535736	no
AT1G09980	AT1G09980	AT1G09980	1:3256244-3261614	q1	q2	OK	9.14428	10.6036	0.213616	-0.419291	0.675004	0.999946	no
AT1G09995	AT1G09995	AT1G09995	1:3262264-3263612	q1	q2	OK	3.81143	4.09043	0.10192	-0.107665	0.914262	0.999946	no
AT1G10000	AT1G10000	AT1G10000	1:3263876-3264788	q1	q2	OK	1.48163	1.16721	-0.344118	0.308218	0.757916	0.999946	no
AT1G10010	AT1G10010	AAP8	1:3265975-3268726	q1	q2	NOTEST	0	0	0	0	1	1	no
AT1G10020	AT1G10020	AT1G10020	1:3269603-3271987	q1	q2	OK	11.37	17.8591	0.651431	-1.34789	0.177695	0.999946	no
AT1G10030	AT1G10030	ERG28	1:3273824-3275837	q1	q2	OK	18.2482	23.012	0.334636	-0.555172	0.578777	0.999946	no
AT1G10040	AT1G10040	AT1G10040	1:3275890-3278697	q1	q2	OK	0.77889	0.605624	-0.362998	0.334602	0.737925	0.999946	no
AT1G10050	AT1G10050	AT1G10050	1:3279269-3283482	q1	q2	OK	4.41141	2.49093	-0.824555	1.40565	0.159827	0.999946	no
AT1G10060	AT1G10060	BCAT-1	1:3284238-3287107	q1	q2	OK	4.38047	6.78496	0.631254	-0.9522	0.340995	0.999946	no
AT1G10070	AT1G10070	BCAT-2	1:3288086-3296198	q1	q2	OK	3.3463	0.351623	-3.25046	1.48183	0.138387	0.999946	no
AT1G10090	AT1G10090	AT1G10090	1:3288086-3296198	q1	q2	OK	8.79978	6.10901	-0.526528	0.969664	0.332214	0.999946	no
AT1G10095	AT1G10095	AT1G10095	1:3297323-3300443	q1	q2	OK	1.97618	1.74447	-0.179923	0.20176	0.840104	0.999946	no
AT1G10100	AT1G10100	AT1G10100	1:3300696-3301489	q1	q2	NOTEST	0	0	0	0	1	1	no
AT1G10110	AT1G10110	AT1G10110	1:3302741-3306824	q1	q2	NOTEST	0.361956	0.0801612	-2.17484	0.376305	0.70669	1	no
AT1G10120	AT1G10120	AT1G10120	1:3302741-3306824	q1	q2	OK	8.83467	11.7574	0.412325	-0.789879	0.429598	0.999946	no
AT1G10130	AT1G10130	ECA3	1:3310929-3322213	q1	q2	OK	11.5401	10.2868	-0.165856	0.351052	0.725549	0.999946	no
AT1G10140	AT1G10140	AT1G10140	1:3322801-3323548	q1	q2	OK	8.99992	4.21051	-1.09592	1.40966	0.158641	0.999946	no
AT1G10150	AT1G10150	AT1G10150	1:3325823-3327614	q1	q2	OK	34.7531	19.9929	-0.797658	1.68716	0.0915732	0.990878	no
AT1G10155	AT1G10155	PP2-A10	1:3327636-3328448	q1	q2	OK	1.53495	1.65483	0.108493	-0.0916191	0.927001	0.999946	no
AT1G10160	AT1G10160	AT1G10160	1:3328970-3333470	q1	q2	OK	3.68631	2.53649	-0.539341	0.927424	0.353707	0.999946	no
AT1G10170	AT1G10170	ATNFXL1	1:3333594-3337491	q1	q2	OK	10.7996	9.1121	-0.245118	0.523175	0.600852	0.999946	no
AT1G10180	AT1G10180	AT1G10180	1:3338302-3341608	q1	q2	OK	8.3153	9.40271	0.177309	-0.358453	0.720004	0.999946	no
AT1G10190	AT1G10190	AT1G10190	1:3343685-3345632	q1	q2	NOTEST	0	0	0	0	1	1	no
AT1G10200	AT1G10200	WLIM1	1:3346389-3347885	q1	q2	OK	32.8387	26.6032	-0.303797	0.62572	0.531499	0.999946	no
AT1G10210	AT1G10210	ATMPK1	1:3349218-3351180	q1	q2	OK	5.53128	3.309	-0.74122	0.937145	0.348684	0.999946	no
AT1G10220	AT1G10220	AT1G10220	1:3352158-3354856	q1	q2	NOTEST	0	0	0	0	1	1	no
AT1G10230	AT1G10230	ASK18	1:3355570-3356359	q1	q2	OK	10.677	14.9908	0.489565	-0.790963	0.428966	0.999946	no
AT1G10240	AT1G10240	FRS11	1:3356679-3359838	q1	q2	OK	3.58201	4.72594	0.399834	-0.637193	0.523999	0.999946	no
AT1G10250	AT1G10250	AT1G10250	1:3360086-3360508	q1	q2	NOTEST	0	0	0	0	1	1	no
AT1G10260	AT1G10260	AT1G10260	1:3360525-3361247	q1	q2	NOTEST	0.0547423	0.000167057	-8.35618	0.235681	0.81368	1	no
AT1G10270	AT1G10270	GRP23	1:3363503-3366488	q1	q2	OK	4.55086	5.6751	0.318504	-0.609154	0.542423	0.999946	no
AT1G10280	AT1G10280	AT1G10280	1:3366492-3369095	q1	q2	OK	4.08212	3.6884	-0.146325	0.209841	0.833792	0.999946	no
AT1G10290	AT1G10290	ADL6	1:3370557-3377463	q1	q2	OK	19.0554	18.1661	-0.0689556	0.147606	0.882654	0.999946	no
AT1G10300	AT1G10300	AT1G10300	1:3378141-3380226	q1	q2	NOTEST	0	0.197186	1.79769e+308	1.79769e+308	0.0643105	1	no
AT1G10310	AT1G10310	AT1G10310	1:3381600-3383914	q1	q2	OK	16.8162	22.3001	0.407197	-0.778479	0.436287	0.999946	no
AT1G10320	AT1G10320	AT1G10320	1:3384163-3388373	q1	q2	OK	5.89426	4.3555	-0.436472	0.809539	0.418205	0.999946	no
AT1G10330	AT1G10330	AT1G10330	1:3388746-3390150	q1	q2	OK	1.62992	1.29629	-0.330413	0.33403	0.738357	0.999946	no
AT1G10340	AT1G10340	AT1G10340	1:3390321-3392571	q1	q2	OK	2.2892	0.555185	-2.0438	2.16631	0.0302876	0.68798	no
AT1G10350	AT1G10350	AT1G10350	1:3393406-3395055	q1	q2	OK	6.77113	5.94617	-0.187435	0.315086	0.752697	0.999946	no
AT1G10360	AT1G10360	ATGSTU18	1:3395557-3396849	q1	q2	OK	51.3855	59.985	0.22324	-0.476633	0.633623	0.999946	no
AT1G10370	AT1G10370	GST30B	1:3397080-3398358	q1	q2	OK	172.478	267.255	0.631802	-1.2797	0.200651	0.999946	no
AT1G10380	AT1G10380	AT1G10380	1:3400605-3402324	q1	q2	OK	16.2363	11.677	-0.475558	0.850765	0.3949	0.999946	no
AT1G10385	AT1G10385	AT1G10385	1:3403223-3405856	q1	q2	NOTEST	0	0	0	0	1	1	no
AT1G10390	AT1G10390	AT1G10390	1:3407023-3412843	q1	q2	OK	22.4995	19.5382	-0.20359	0.411161	0.680954	0.999946	no
AT1G10400	AT1G10400	AT1G10400	1:3414851-3416358	q1	q2	NOTEST	0.0907332	0.0304013	-1.5775	0.745397	0.456032	1	no
AT1G10410	AT1G10410	AT1G10410	1:3416679-3419639	q1	q2	OK	13.1641	7.9656	-0.724748	1.39574	0.162792	0.999946	no
AT1G10417	AT1G10417	AT1G10417	1:3424185-3427457	q1	q2	NOTEST	0.216384	0.322172	0.574236	-0.427131	0.669284	1	no
AT1G10419	AT1G10419	AT1G10419	1:3428030-3428425	q1	q2	NOTEST	0	0	0	0	1	1	no
AT1G10430	AT1G10430	PP2A-2	1:3428477-3430633	q1	q2	OK	16.806	18.0318	0.101571	-0.202624	0.839429	0.999946	no
AT1G10440	AT1G10440	AT1G10440	1:3431184-3431256	q1	q2	NOTEST	0	0	0	0	1	1	no
AT1G10450	AT1G10450	SNL6	1:3431779-3438370	q1	q2	OK	6.05179	7.39505	0.289197	-0.600062	0.548465	0.999946	no
AT1G10455	AT1G10455	AT1G10455	1:3438554-3439013	q1	q2	NOTEST	0	0.296661	1.79769e+308	1.79769e+308	0.15057	1	no
AT1G10460	AT1G10460	GLP7	1:3439321-3440320	q1	q2	OK	1.36733	1.89003	0.467048	-0.445413	0.656022	0.999946	no
AT1G10470	AT1G10470	ATRR1	1:3442326-3443957	q1	q2	OK	66.217	118.942	0.844989	-1.77585	0.0757576	0.947983	no
AT1G10480	AT1G10480	ZFP5	1:3449690-3451226	q1	q2	NOTEST	0.0569794	0.0771956	0.438079	-0.212386	0.831806	1	no
AT1G10490	AT1G10490	AT1G10490	1:3453227-3461485	q1	q2	OK	7.56308	13.2367	0.807497	-0.981255	0.326467	0.999946	no
AT1G10500	AT1G10500	ATCPISCA	1:3453227-3461485	q1	q2	OK	99.529	87.5276	-0.185379	0.31049	0.756188	0.999946	no
AT1G10510	AT1G10510	emb2004	1:3461634-3465786	q1	q2	OK	23.2963	33.7348	0.53414	-1.1437	0.252747	0.999946	no
AT1G10520	AT1G10520	AT1G10520	1:3465963-3469248	q1	q2	OK	0.690318	0.94624	0.454945	-0.437202	0.661965	0.999946	no
AT1G10522	AT1G10522	AT1G10522	1:3469579-3472672	q1	q2	OK	17.014	35.7261	1.07026	-1.97815	0.0479118	0.81293	no
AT1G10530	AT1G10530	AT1G10530	1:3469579-3472672	q1	q2	NOTEST	0.237285	0.315897	0.412835	-0.086183	0.931321	1	no
AT1G10538	AT1G10538	AT1G10538	1:3474514-3474765	q1	q2	OK	1.06931	0	-1.79769e+308	-1.79769e+308	0.171137	0.999946	no
AT1G10540	AT1G10540	ATNAT8	1:3474863-3477927	q1	q2	OK	0.723246	0.850271	0.233437	-0.221221	0.824921	0.999946	no
AT1G10550	AT1G10550	XTH33	1:3479152-3480988	q1	q2	OK	1.20583	0.851124	-0.502591	0.450071	0.652659	0.999946	no
AT1G10560	AT1G10560	PUB18	1:3484579-3486965	q1	q2	NOTEST	0.251696	0.357348	0.505646	-0.429432	0.667609	1	no
AT1G10570	AT1G10570	OTS2	1:3487583-3491277	q1	q2	OK	6.89862	6.92292	0.00507304	-0.00846983	0.993242	0.999946	no
AT1G10580	AT1G10580	AT1G10580	1:3491280-3493737	q1	q2	OK	11.1724	12.7045	0.185398	-0.387443	0.698428	0.999946	no
AT1G10585	AT1G10585	AT1G10585	1:3493939-3495144	q1	q2	OK	3.68784	2.29508	-0.684236	0.706515	0.479868	0.999946	no
AT1G10586	AT1G10586	AT1G10586	1:3496927-3499439	q1	q2	NOTEST	0	0	0	0	1	1	no
AT1G10588	AT1G10588	AT1G10588	1:3501144-3501904	q1	q2	NOTEST	0	0	0	0	1	1	no
AT1G10590	AT1G10590	AT1G10590	1:3502003-3503457	q1	q2	OK	70.826	80.6003	0.186507	-0.360733	0.718299	0.999946	no
AT1G10600	AT1G10600	AMSH2	1:3503703-3505502	q1	q2	OK	15.183	17.0925	0.170901	-0.286339	0.774619	0.999946	no
AT1G10610	AT1G10610	AT1G10610	1:3506185-3511975	q1	q2	OK	5.35205	5.23304	-0.0324415	0.0539884	0.956944	0.999946	no
AT1G10620	AT1G10620	AT1G10620	1:3506185-3511975	q1	q2	NOTEST	0	0	0	0	1	1	no
AT1G10630	AT1G10630	ARFA1F	1:3512794-3514729	q1	q2	OK	58.2578	60.8104	0.0618648	-0.132616	0.894497	0.999946	no
AT1G10640	AT1G10640	AT1G10640	1:3515364-3517888	q1	q2	OK	8.73506	23.438	1.42396	-2.84841	0.00439385	0.276066	no
AT1G10650	AT1G10650	AT1G10650	1:3524017-3526346	q1	q2	OK	22.9971	22.6072	-0.0246737	0.0508563	0.95944	0.999946	no
AT1G10652	AT1G10652	AT1G10652	1:3527708-3527831	q1	q2	NOTEST	0	0	0	0	1	1	no
AT1G10657	AT1G10657	AT1G10657	1:3530466-3531842	q1	q2	OK	32.718	30.3153	-0.110038	0.182159	0.855458	0.999946	no
AT1G10660	AT1G10660	AT1G10660	1:3532423-3535131	q1	q2	OK	14.5547	20.7047	0.508474	-0.924894	0.355021	0.999946	no
AT1G10670	AT1G10670	ACLA-1	1:3535382-3538439	q1	q2	OK	96.0629	112.942	0.233529	-0.445569	0.655908	0.999946	no
AT1G10680	AT1G10680	PGP10	1:3538469-3543782	q1	q2	NOTEST	0	0	0	0	1	1	no
AT1G10682	AT1G10682	AT1G10682	1:3544990-3545471	q1	q2	OK	125.954	75.2854	-0.742453	1.54149	0.123196	0.999946	no
AT1G10690	AT1G10690	AT1G10690	1:3549991-3550632	q1	q2	OK	4.83688	4.41094	-0.132989	0.141817	0.887224	0.999946	no
AT1G10700	AT1G10700	PRS3	1:3554103-3556503	q1	q2	OK	14.9006	14.411	-0.0482012	0.0949261	0.924374	0.999946	no
AT1G10705	AT1G10705	AT1G10705	1:3557113-3557457	q1	q2	NOTEST	0	0	0	0	1	1	no
AT1G10710	AT1G10710	PHS1	1:3558357-3561634	q1	q2	NOTEST	0.115011	0.154088	0.421978	-0.218981	0.826665	1	no
AT1G10717	AT1G10717	AT1G10717	1:3562179-3562554	q1	q2	NOTEST	0	0	0	0	1	1	no
AT1G10720	AT1G10720	AT1G10720	1:3562951-3564759	q1	q2	OK	15.9839	11.0113	-0.537633	1.06276	0.28789	0.999946	no
AT1G10730	AT1G10730	AT1G10730	1:3565462-3567779	q1	q2	OK	4.31275	2.89483	-0.575131	0.744502	0.456573	0.999946	no
AT1G10740	AT1G10740	AT1G10740	1:3567904-3570838	q1	q2	OK	31.2617	29.1091	-0.102928	0.210188	0.833521	0.999946	no
AT1G10745	AT1G10745	AT1G10745	1:3572709-3573066	q1	q2	NOTEST	0	0	0	0	1	1	no
AT1G10747	AT1G10747	AT1G10747	1:3574311-3578474	q1	q2	NOTEST	0	0	0	0	1	1	no
AT1G10750	AT1G10750	AT1G10750	1:3574311-3578474	q1	q2	OK	1.0001	2.14254	1.09917	-1.1649	0.244061	0.999946	no
AT1G10760	AT1G10760	GWD	1:3581033-3590928	q1	q2	OK	21.3986	13.2734	-0.688978	1.45531	0.145585	0.999946	no
AT1G10770	AT1G10770	AT1G10770	1:3591632-3592411	q1	q2	NOTEST	0	0	0	0	1	1	no
AT1G10780	AT1G10780	AT1G10780	1:3592745-3595077	q1	q2	OK	2.16586	4.376	1.01468	-1.2701	0.204048	0.999946	no
AT1G10790	AT1G10790	AT1G10790	1:3596359-3597847	q1	q2	OK	0.742772	0.55007	-0.433304	0.333026	0.739114	0.999946	no
AT1G10800	AT1G10800	AT1G10800	1:3598157-3598591	q1	q2	OK	0	0.822493	1.79769e+308	1.79769e+308	0.0934756	0.995572	no
AT1G10810	AT1G10810	AT1G10810	1:3599270-3600877	q1	q2	NOTEST	0.107171	0.108871	0.0227004	-0.0128555	0.989743	1	no
AT1G10820	AT1G10820	AT1G10820	1:3600909-3605076	q1	q2	OK	10.5173	11.7909	0.16491	-0.288699	0.772811	0.999946	no
AT1G10830	AT1G10830	Z-ISO	1:3605575-3607493	q1	q2	OK	27.2315	32.7355	0.265578	-0.541243	0.58834	0.999946	no
AT1G10840	AT1G10840	TIF3H1	1:3607630-3610520	q1	q2	OK	56.4969	81.9778	0.53706	-1.13127	0.257942	0.999946	no
AT1G10850	AT1G10850	AT1G10850	1:3611746-3616159	q1	q2	OK	8.59419	12.096	0.493101	-0.900866	0.36766	0.999946	no
AT1G10865	AT1G10865	AT1G10865	1:3611746-3616159	q1	q2	OK	28.8595	19.5001	-0.565561	0.503174	0.614842	0.999946	no
AT1G10870	AT1G10870	AGD4	1:3616609-3623758	q1	q2	OK	9.28262	9.41039	0.0197221	-0.0405795	0.967631	0.999946	no
AT1G10880	AT1G10880	AT1G10880	1:3624034-3627082	q1	q2	NOTEST	0	0	0	0	1	1	no
AT1G10890	AT1G10890	AT1G10890	1:3627725-3630765	q1	q2	OK	17.5591	15.1977	-0.208363	0.424179	0.671436	0.999946	no
AT1G10900	AT1G10900	AT1G10900	1:3632233-3637141	q1	q2	OK	40.3864	29.9015	-0.433653	0.912729	0.361385	0.999946	no
AT1G10910	AT1G10910	AT1G10910	1:3639877-3644162	q1	q2	OK	15.3861	21.5464	0.485818	-1.03074	0.302663	0.999946	no
AT1G10920	AT1G10920	LOV1	1:3644419-3647768	q1	q2	OK	3.81408	3.02448	-0.334648	0.496168	0.619776	0.999946	no
AT1G10930	AT1G10930	ATSGS1	1:3647893-3655590	q1	q2	OK	3.46003	5.88816	0.767032	-1.48288	0.138107	0.999946	no
AT1G10940	AT1G10940	SNRK2.4	1:3655776-3658608	q1	q2	OK	49.626	39.2468	-0.338522	0.707955	0.478973	0.999946	no
AT1G10950	AT1G10950	TMN1	1:3659208-3663984	q1	q2	OK	58.5123	56.1648	-0.0590719	0.123889	0.901403	0.999946	no
AT1G10960	AT1G10960	ATFD1	1:3664385-3665039	q1	q2	OK	738.946	1222.18	0.725911	-1.36016	0.173778	0.999946	no
AT1G10970	AT1G10970	ZIP4	1:3665086-3667139	q1	q2	OK	4.94945	3.69839	-0.42037	0.587952	0.556565	0.999946	no
AT1G10980	AT1G10980	AT1G10980	1:3667247-3669902	q1	q2	OK	0.536191	1.78547	1.73549	-1.76361	0.0777972	0.95278	no
AT1G10990	AT1G10990	AT1G10990	1:3670277-3671187	q1	q2	OK	1.13204	1.95919	0.791336	-0.556813	0.577655	0.999946	no
AT1G11000	AT1G11000	MLO4	1:3671755-3675979	q1	q2	OK	1.53478	2.23243	0.54059	-0.650979	0.51506	0.999946	no
AT1G11010	AT1G11010	AT1G11010	1:3676606-3676644	q1	q2	NOTEST	0	0	0	0	1	1	no
AT1G11020	AT1G11020	AT1G11020	1:3676690-3678524	q1	q2	OK	10.5116	9.32287	-0.173135	0.301712	0.762871	0.999946	no
AT1G11030	AT1G11030	AT1G11030	1:3678774-3678848	q1	q2	NOTEST	0	0	0	0	1	1	no
AT1G11040	AT1G11040	AT1G11040	1:3679224-3680924	q1	q2	NOTEST	0	0	0	0	1	1	no
AT1G11050	AT1G11050	AT1G11050	1:3681887-3684169	q1	q2	OK	8.73249	4.21161	-1.05202	1.86118	0.0627182	0.892744	no
AT1G11055	AT1G11055	AT1G11055	1:3681887-3684169	q1	q2	OK	14.6102	0	-1.79769e+308	-1.79769e+308	0.315445	0.999946	no
AT1G11060	AT1G11060	AT1G11060	1:3684567-3689847	q1	q2	OK	6.28214	5.3437	-0.233416	0.44799	0.654161	0.999946	no
AT1G11070	AT1G11070	AT1G11070	1:3690211-3693648	q1	q2	OK	0.615229	0.626506	0.0262048	-0.0265009	0.978858	0.999946	no
AT1G11080	AT1G11080	scpl31	1:3694671-3698013	q1	q2	OK	5.85252	3.69031	-0.665317	1.00546	0.314677	0.999946	no
AT1G11090	AT1G11090	AT1G11090	1:3702607-3709302	q1	q2	OK	11.1769	11.4524	0.0351318	-0.0607742	0.951539	0.999946	no
AT1G11100	AT1G11100	AT1G11100	1:3702607-3709302	q1	q2	NOTEST	0.207496	0.142617	-0.540938	0.222682	0.823783	1	no
AT1G11110	AT1G11110	AT1G11110	1:3710207-3712503	q1	q2	NOTEST	0	0	0	0	1	1	no
AT1G11112	AT1G11112	AT1G11112	1:3712998-3713735	q1	q2	OK	1.87843	1.95554	0.0580385	-0.0530421	0.957698	0.999946	no
AT1G11120	AT1G11120	AT1G11120	1:3715183-3717320	q1	q2	OK	3.46986	5.7371	0.725443	-0.698851	0.484645	0.999946	no
AT1G11125	AT1G11125	AT1G11125	1:3718782-3719711	q1	q2	OK	0.808148	1.15449	0.514561	-0.467722	0.639984	0.999946	no
AT1G11130	AT1G11130	SRF9	1:3722856-3727450	q1	q2	OK	5.50205	8.96818	0.704845	-1.3507	0.176793	0.999946	no
AT1G11145	AT1G11145	AT1G11145	1:3727531-3728166	q1	q2	NOTEST	0	0	0	0	1	1	no
AT1G11150	AT1G11150	AT1G11150	1:3728970-3731624	q1	q2	OK	1.85164	2.15004	0.21556	-0.288144	0.773236	0.999946	no
AT1G11160	AT1G11160	AT1G11160	1:3733138-3739842	q1	q2	OK	0.478871	0.771253	0.687567	-0.76314	0.44538	0.999946	no
AT1G11170	AT1G11170	AT1G11170	1:3740764-3744675	q1	q2	OK	0.84356	0.435141	-0.955008	0.863463	0.387883	0.999946	no
AT1G11175	AT1G11175	AT1G11175	1:3744857-3745655	q1	q2	OK	9.91285	6.3976	-0.631769	0.823713	0.410103	0.999946	no
AT1G11180	AT1G11180	AT1G11180	1:3745773-3748521	q1	q2	OK	12.9144	8.40537	-0.619603	1.02201	0.306778	0.999946	no
AT1G11185	AT1G11185	AT1G11185	1:3749509-3750035	q1	q2	OK	1.10053	0.143514	-2.93894	1.48771	0.136828	0.999946	no
AT1G11190	AT1G11190	BFN1	1:3750065-3752780	q1	q2	OK	2.31791	2.56845	0.148077	-0.170336	0.864746	0.999946	no
AT1G11200	AT1G11200	AT1G11200	1:3753364-3755641	q1	q2	OK	12.3658	10.2471	-0.271143	0.443989	0.65705	0.999946	no
AT1G11210	AT1G11210	AT1G11210	1:3755676-3756998	q1	q2	OK	1.00056	0.112584	-3.15173	2.17351	0.0297418	0.685021	no
AT1G11220	AT1G11220	AT1G11220	1:3759861-3761165	q1	q2	OK	0.430188	1.42805	1.731	-1.54852	0.121496	0.999946	no
AT1G11230	AT1G11230	AT1G11230	1:3763267-3764483	q1	q2	NOTEST	0	0	0	0	1	1	no
AT1G11240	AT1G11240	AT1G11240	1:3766753-3768294	q1	q2	OK	17.0977	23.616	0.465961	-0.915931	0.359703	0.999946	no
AT1G11250	AT1G11250	SYP125	1:3768723-3769706	q1	q2	NOTEST	0.152584	0	-1.79769e+308	-1.79769e+308	0.12426	1	no
AT1G11260	AT1G11260	STP1	1:3777327-3780337	q1	q2	OK	26.8353	27.4638	0.0333993	-0.0715449	0.942964	0.999946	no
AT1G11265	AT1G11265	AT1G11265	1:3780428-3786990	q1	q2	NOTEST	0.177075	0.0568955	-1.63797	0.707515	0.479246	1	no
AT1G11270	AT1G11270	AT1G11270	1:3780428-3786990	q1	q2	OK	1.72302	2.21265	0.360835	-0.339679	0.734098	0.999946	no
AT1G11280	AT1G11280	AT1G11280	1:3787333-3790876	q1	q2	OK	9.29236	11.8465	0.350342	-0.653508	0.513429	0.999946	no
AT1G11290	AT1G11290	CRR22	1:3791453-3793883	q1	q2	OK	1.74977	2.89774	0.727763	-1.00525	0.314779	0.999946	no
AT1G11300	AT1G11300	AT1G11300	1:3794237-3800719	q1	q2	OK	0.936956	1.61861	0.788698	-1.15263	0.249062	0.999946	no
AT1G11310	AT1G11310	PMR2	1:3800737-3804185	q1	q2	OK	26.2201	23.6422	-0.149312	0.307321	0.758599	0.999946	no
AT1G11320	AT1G11320	AT1G11320	1:3807127-3808875	q1	q2	OK	2.0425	2.62179	0.360219	-0.432614	0.665295	0.999946	no
AT1G11330	AT1G11330	AT1G11330	1:3810092-3813607	q1	q2	OK	12.0148	6.36533	-0.916502	1.74671	0.080688	0.962457	no
AT1G11340	AT1G11340	AT1G11340	1:3814115-3817420	q1	q2	OK	0.972094	0.480942	-1.01523	1.08177	0.279355	0.999946	no
AT1G11350	AT1G11350	CBRLK1	1:3817590-3820805	q1	q2	OK	9.6339	7.77898	-0.308539	0.635097	0.525365	0.999946	no
AT1G11360	AT1G11360	AT1G11360	1:3821442-3823088	q1	q2	OK	14.2945	13.8575	-0.0447914	0.0736502	0.941289	0.999946	no
AT1G11362	AT1G11362	AT1G11362	1:3824509-3825196	q1	q2	NOTEST	0.151176	0	-1.79769e+308	-1.79769e+308	0.171137	1	no
AT1G11370	AT1G11370	AT1G11370	1:3828097-3830945	q1	q2	NOTEST	0	0	0	0	1	1	no
AT1G11380	AT1G11380	AT1G11380	1:3832622-3834191	q1	q2	OK	7.02351	7.03893	0.00316368	-0.00467592	0.996269	0.999946	no
AT1G11390	AT1G11390	AT1G11390	1:3834458-3837629	q1	q2	OK	5.73956	6.60009	0.201544	-0.36571	0.714582	0.999946	no
AT1G11400	AT1G11400	PYM	1:3837820-3840207	q1	q2	OK	10.3963	11.5149	0.147429	-0.23689	0.812742	0.999946	no
AT1G11410	AT1G11410	AT1G11410	1:3841285-3844432	q1	q2	OK	14.3721	10.7756	-0.415499	0.878754	0.379535	0.999946	no
AT1G11420	AT1G11420	ATDUF2	1:3844580-3846872	q1	q2	OK	1.13159	1.41348	0.320899	-0.359585	0.719158	0.999946	no
AT1G11430	AT1G11430	AT1G11430	1:3847242-3849162	q1	q2	OK	103.462	171.47	0.728859	-1.52188	0.128039	0.999946	no
AT1G11440	AT1G11440	AT1G11440	1:3849359-3850662	q1	q2	OK	8.65824	9.50301	0.13431	-0.225822	0.82134	0.999946	no
AT1G11450	AT1G11450	AT1G11450	1:3853242-3855385	q1	q2	OK	1.75595	2.46684	0.490416	-0.451451	0.651664	0.999946	no
AT1G11460	AT1G11460	AT1G11460	1:3857004-3859268	q1	q2	NOTEST	0	0.255705	1.79769e+308	1.79769e+308	0.106084	1	no
AT1G11470	AT1G11470	AT1G11470	1:3859661-3860604	q1	q2	NOTEST	0	0	0	0	1	1	no
AT1G11475	AT1G11475	NRPE10	1:3862398-3864030	q1	q2	OK	45.947	56.1427	0.289126	-0.576103	0.564545	0.999946	no
AT1G11480	AT1G11480	AT1G11480	1:3864152-3866969	q1	q2	OK	18.5519	13.5126	-0.457264	0.967754	0.333167	0.999946	no
AT1G11482	AT1G11482	AT1G11482	1:3867404-3868870	q1	q2	NOTEST	0	0	0	0	1	1	no
AT1G11490	AT1G11490	AT1G11490	1:3868883-3870065	q1	q2	NOTEST	0	0.142394	1.79769e+308	1.79769e+308	0.123653	1	no
AT1G11500	AT1G11500	AT1G11500	1:3870832-3871570	q1	q2	OK	0.542816	0.820331	0.595742	-0.394472	0.693233	0.999946	no
AT1G11510	AT1G11510	AT1G11510	1:3871777-3872836	q1	q2	NOTEST	0	0	0	0	1	1	no
AT1G11520	AT1G11520	AT1G11520	1:3873028-3873619	q1	q2	NOTEST	0	0	0	0	1	1	no
AT1G11530	AT1G11530	ATCXXS1	1:3874436-3877155	q1	q2	OK	24.5129	21.1394	-0.21361	0.34724	0.728411	0.999946	no
AT1G11540	AT1G11540	AT1G11540	1:3874436-3877155	q1	q2	NOTEST	0.130631	0.0870463	-0.58564	0.103829	0.917305	1	no
AT1G11545	AT1G11545	XTH8	1:3878549-3880361	q1	q2	OK	12.8656	16.7988	0.384833	-0.720847	0.471003	0.999946	no
AT1G11550	AT1G11550	AT1G11550	1:3881528-3881608	q1	q2	NOTEST	0	0	0	0	1	1	no
AT1G11560	AT1G11560	AT1G11560	1:3881787-3882819	q1	q2	NOTEST	0	0	0	0	1	1	no
AT1G11570	AT1G11570	NTL	1:3883279-3883956	q1	q2	OK	3.10516	3.20416	0.0452757	-0.033015	0.973663	0.999946	no
AT1G11572	AT1G11572	AT1G11572	1:3884355-3884952	q1	q2	NOTEST	0	0	0	0	1	1	no
AT1G11580	AT1G11580	ATPMEPCRA	1:3888689-3890811	q1	q2	OK	59.2123	22.533	-1.39386	2.9422	0.00325888	0.242904	no
AT1G11590	AT1G11590	AT1G11590	1:3892579-3894677	q1	q2	NOTEST	0	0	0	0	1	1	no
AT1G11592	AT1G11592	AT1G11592	1:3895178-3896934	q1	q2	OK	7.31409	6.4515	-0.181045	0.217593	0.827746	0.999946	no
AT1G11593	AT1G11593	AT1G11593	1:3898001-3898609	q1	q2	NOTEST	0	0	0	0	1	1	no
AT1G11595	AT1G11595	AT1G11595	1:3898630-3899699	q1	q2	NOTEST	0	0	0	0	1	1	no
AT1G11600	AT1G11600	CYP77B1	1:3902011-3903782	q1	q2	OK	6.57168	8.65427	0.39715	-0.722401	0.470048	0.999946	no
AT1G11608	AT1G11608	AT1G11608	1:3905578-3906818	q1	q2	NOTEST	0	0	0	0	1	1	no
AT1G11610	AT1G11610	CYP71A18	1:3906861-3909338	q1	q2	NOTEST	0	0	0	0	1	1	no
AT1G11620	AT1G11620	AT1G11620	1:3910832-3911924	q1	q2	NOTEST	0	0	0	0	1	1	no
AT1G11630	AT1G11630	AT1G11630	1:3912901-3914407	q1	q2	OK	4.39976	5.9268	0.429829	-0.653691	0.513311	0.999946	no
AT1G11640	AT1G11640	AT1G11640	1:3914628-3914700	q1	q2	NOTEST	0	0	0	0	1	1	no
AT1G11650	AT1G11650	ATRBP45B	1:3914773-3918176	q1	q2	OK	133.373	137.331	0.0421871	-0.0845164	0.932646	0.999946	no
AT1G11655	AT1G11655	AT1G11655	1:3919271-3919774	q1	q2	NOTEST	0	0	0	0	1	1	no
AT1G11660	AT1G11660	AT1G11660	1:3920542-3924555	q1	q2	OK	10.3898	10.9318	0.0733571	-0.152563	0.878743	0.999946	no
AT1G11670	AT1G11670	AT1G11670	1:3928161-3931576	q1	q2	OK	5.19719	4.57883	-0.182753	0.281282	0.778494	0.999946	no
AT1G11680	AT1G11680	CYP51G1	1:3938500-3940754	q1	q2	OK	52.1634	50.2977	-0.0525455	0.111489	0.911229	0.999946	no
AT1G11684	AT1G11684	AT1G11684	1:3941102-3941300	q1	q2	NOTEST	0	0	0	0	1	1	no
AT1G11690	AT1G11690	AT1G11690	1:3941468-3942212	q1	q2	NOTEST	0	0.0547272	1.79769e+308	1.79769e+308	0.199086	1	no
AT1G11700	AT1G11700	AT1G11700	1:3945736-3946613	q1	q2	OK	27.6792	20.5061	-0.43275	0.891432	0.372697	0.999946	no
AT1G11710	AT1G11710	AT1G11710	1:3948713-3951359	q1	q2	OK	1.56868	1.81095	0.207198	-0.262952	0.792588	0.999946	no
AT1G11720	AT1G11720	ATSS3	1:3951552-3957044	q1	q2	OK	25.4782	23.9789	-0.0874935	0.180156	0.85703	0.999946	no
AT1G11730	AT1G11730	AT1G11730	1:3957472-3960113	q1	q2	OK	1.08747	2.08425	0.938549	-0.933435	0.350596	0.999946	no
AT1G11735	AT1G11735	MIR171B	1:3961347-3961464	q1	q2	OK	0	72.4571	1.79769e+308	1.79769e+308	0.199086	0.999946	no
AT1G11740	AT1G11740	AT1G11740	1:3963053-3966824	q1	q2	NOTEST	0.404818	0.354356	-0.192076	0.168282	0.866362	1	no
AT1G11750	AT1G11750	NCLPP1	1:3967475-3971840	q1	q2	OK	76.2842	104.332	0.451724	-0.909074	0.363311	0.999946	no
AT1G11755	AT1G11755	LEW1	1:3967475-3971840	q1	q2	OK	6.54485	7.36129	0.169599	-0.0962316	0.923337	0.999946	no
AT1G11760	AT1G11760	MED32	1:3972031-3973286	q1	q2	OK	5.60615	7.01443	0.323316	-0.417804	0.67609	0.999946	no
AT1G11765	AT1G11765	AT1G11765	1:3973874-3974509	q1	q2	NOTEST	0	0	0	0	1	1	no
AT1G11770	AT1G11770	AT1G11770	1:3975678-3979195	q1	q2	NOTEST	0	0	0	0	1	1	no
AT1G11780	AT1G11780	AT1G11780	1:3975678-3979195	q1	q2	OK	4.47502	6.52567	0.544232	-0.866437	0.386251	0.999946	no
AT1G11785	AT1G11785	AT1G11785	1:3979861-3980956	q1	q2	NOTEST	0	0	0	0	1	1	no
AT1G11790	AT1G11790	ADT1	1:3981247-3985215	q1	q2	OK	17.7819	25.8863	0.541782	-1.10369	0.269726	0.999946	no
AT1G11800	AT1G11800	AT1G11800	1:3985224-3987290	q1	q2	OK	4.86012	5.61756	0.208951	-0.32731	0.743434	0.999946	no
AT1G11803	AT1G11803	AT1G11803	1:3987754-3988030	q1	q2	NOTEST	0	0	0	0	1	1	no
AT1G11806	AT1G11806	AT1G11806	1:3988345-3989398	q1	q2	NOTEST	0	0	0	0	1	1	no
AT1G11810	AT1G11810	AT1G11810	1:3989762-3993598	q1	q2	NOTEST	0	0	0	0	1	1	no
AT1G11820	AT1G11820	AT1G11820	1:3989762-3993598	q1	q2	OK	32.8534	52.8353	0.685458	-1.45598	0.145398	0.999946	no
AT1G11840	AT1G11840	ATGLX1	1:3995168-3997907	q1	q2	OK	183.512	183.797	0.00223838	-0.00395535	0.996844	0.999946	no
AT1G11850	AT1G11850	AT1G11850	1:3999198-3999876	q1	q2	OK	59.3098	191.575	1.69156	-3.14654	0.00165216	0.161131	no
AT1G11860	AT1G11860	AT1G11860	1:4001112-4003442	q1	q2	OK	558.548	869.137	0.637901	-0.992109	0.321144	0.999946	no
AT1G11870	AT1G11870	ATSRS	1:4003845-4006739	q1	q2	OK	16.4202	21.7805	0.407566	-0.801818	0.422658	0.999946	no
AT1G11880	AT1G11880	AT1G11880	1:4007704-4010433	q1	q2	OK	3.23199	3.7055	0.197247	-0.262018	0.793307	0.999946	no
AT1G11890	AT1G11890	SEC22	1:4010778-4014681	q1	q2	OK	29.0782	28.1154	-0.0485803	0.095933	0.923574	0.999946	no
AT1G11900	AT1G11900	AT1G11900	1:4010778-4014681	q1	q2	OK	2.76411	3.47856	0.331677	-0.225626	0.821492	0.999946	no
AT1G11905	AT1G11905	AT1G11905	1:4014846-4016540	q1	q2	OK	7.50675	8.10255	0.110187	-0.169194	0.865644	0.999946	no
AT1G11910	AT1G11910	APA1	1:4016783-4020983	q1	q2	OK	236.766	194.108	-0.286605	0.549253	0.582832	0.999946	no
AT1G11915	AT1G11915	AT1G11915	1:4021824-4023292	q1	q2	OK	1.07689	0.666671	-0.691821	0.609867	0.54195	0.999946	no
AT1G11920	AT1G11920	AT1G11920	1:4023666-4025097	q1	q2	NOTEST	0	0	0	0	1	1	no
AT1G11925	AT1G11925	AT1G11925	1:4025929-4026732	q1	q2	NOTEST	0.379657	0	-1.79769e+308	-1.79769e+308	0.0843054	1	no
AT1G11930	AT1G11930	AT1G11930	1:4028691-4030584	q1	q2	OK	37.3599	38.4534	0.0416208	-0.0870319	0.930646	0.999946	no
AT1G11940	AT1G11940	AT1G11940	1:4031573-4034078	q1	q2	OK	2.89281	3.36243	0.217031	-0.272537	0.785209	0.999946	no
AT1G11950	AT1G11950	AT1G11950	1:4034586-4038758	q1	q2	OK	1.54917	1.72568	0.155671	-0.211274	0.832674	0.999946	no
AT1G11960	AT1G11960	AT1G11960	1:4039710-4043880	q1	q2	OK	3.17825	3.1967	0.00834816	-0.0128126	0.989777	0.999946	no
AT1G11970	AT1G11970	AT1G11970	1:4044369-4044669	q1	q2	NOTEST	0	0	0	0	1	1	no
AT1G11980	AT1G11980	RUB3	1:4045618-4045855	q1	q2	NOTEST	0	0	0	0	1	1	no
AT1G11990	AT1G11990	AT1G11990	1:4046245-4049060	q1	q2	NOTEST	0.0387005	0.41619	3.42682	-1.97951	0.0477583	1	no
AT1G12000	AT1G12000	AT1G12000	1:4049895-4053835	q1	q2	OK	25.5766	35.8869	0.488634	-1.04439	0.296307	0.999946	no
AT1G12010	AT1G12010	AT1G12010	1:4056206-4057933	q1	q2	OK	2.05239	1.40085	-0.551008	0.594457	0.552207	0.999946	no
AT1G12013	AT1G12013	SNOR111	1:4058286-4058416	q1	q2	OK	0	17.3962	1.79769e+308	1.79769e+308	0.199086	0.999946	no
AT1G12015	AT1G12015	AT1G12015	1:4058486-4058576	q1	q2	NOTEST	0	0	0	0	1	1	no
AT1G12020	AT1G12020	AT1G12020	1:4062461-4063337	q1	q2	OK	9.61767	15.9464	0.729473	-1.18737	0.235082	0.999946	no
AT1G12030	AT1G12030	AT1G12030	1:4064666-4066341	q1	q2	NOTEST	0.184786	0.126543	-0.546223	0.325229	0.745008	1	no
AT1G12040	AT1G12040	LRX1	1:4070123-4072567	q1	q2	NOTEST	0	0	0	0	1	1	no
AT1G12050	AT1G12050	AT1G12050	1:4072751-4076207	q1	q2	OK	26.583	22.0318	-0.270918	0.573683	0.566182	0.999946	no
AT1G12060	AT1G12060	ATBAG5	1:4076333-4076981	q1	q2	OK	5.03409	6.38613	0.34321	-0.414074	0.67882	0.999946	no
AT1G12064	AT1G12064	AT1G12064	1:4077497-4078095	q1	q2	NOTEST	0	0	0	0	1	1	no
AT1G12070	AT1G12070	AT1G12070	1:4078912-4080106	q1	q2	NOTEST	0.111194	0.231486	1.05785	-0.538235	0.590415	1	no
AT1G12080	AT1G12080	AT1G12080	1:4084161-4085045	q1	q2	OK	13.1923	14.2269	0.108923	-0.174052	0.861824	0.999946	no
AT1G12090	AT1G12090	ELP	1:4089846-4090725	q1	q2	OK	1112.21	957.1	-0.216694	0.39907	0.689842	0.999946	no
AT1G12100	AT1G12100	AT1G12100	1:4095245-4095845	q1	q2	OK	0.380877	3.22513	3.08196	-1.76732	0.0771746	0.951481	no
AT1G12110	AT1G12110	CHL1-1	1:4105232-4109545	q1	q2	OK	74.8798	45.3415	-0.723743	1.50639	0.131966	0.999946	no
AT1G12120	AT1G12120	AT1G12120	1:4114770-4117594	q1	q2	OK	19.0468	16.5149	-0.205779	0.434323	0.664054	0.999946	no
AT1G12130	AT1G12130	AT1G12130	1:4118593-4120871	q1	q2	NOTEST	0.0543536	0	-1.79769e+308	-1.79769e+308	0.171137	1	no
AT1G12140	AT1G12140	FMO GS-OX5	1:4121368-4125648	q1	q2	OK	24.8398	21.2752	-0.223478	0.421441	0.673433	0.999946	no
AT1G12150	AT1G12150	AT1G12150	1:4121368-4125648	q1	q2	NOTEST	0.417571	0.317658	-0.394548	0.118366	0.905777	1	no
AT1G12160	AT1G12160	AT1G12160	1:4126065-4128310	q1	q2	NOTEST	0.41426	0.496955	0.26258	-0.218949	0.82669	1	no
AT1G12170	AT1G12170	AT1G12170	1:4128606-4129701	q1	q2	NOTEST	0	0	0	0	1	1	no
AT1G12180	AT1G12180	AT1G12180	1:4130420-4131137	q1	q2	NOTEST	0	0	0	0	1	1	no
AT1G12190	AT1G12190	AT1G12190	1:4132966-4134094	q1	q2	NOTEST	0	0	0	0	1	1	no
AT1G12200	AT1G12200	AT1G12200	1:4137532-4140028	q1	q2	OK	15.0313	3.77127	-1.99484	3.37348	0.000742247	0.0958599	no
AT1G12210	AT1G12210	RFL1	1:4140947-4143605	q1	q2	OK	0.911324	0.654945	-0.476591	0.512679	0.608176	0.999946	no
AT1G12211	AT1G12211	AT1G12211	1:4143865-4144114	q1	q2	NOTEST	0	0	0	0	1	1	no
AT1G12220	AT1G12220	RPS5	1:4144571-4147911	q1	q2	OK	3.44301	2.70067	-0.350352	0.50472	0.613756	0.999946	no
AT1G12230	AT1G12230	AT1G12230	1:4147961-4151056	q1	q2	OK	37.2192	50.4793	0.439644	-0.908498	0.363615	0.999946	no
AT1G12240	AT1G12240	ATBETAFRUCT4	1:4153651-4157644	q1	q2	OK	74.1028	70.5513	-0.0708555	0.143779	0.885675	0.999946	no
AT1G12244	AT1G12244	AT1G12244	1:4157653-4159046	q1	q2	OK	8.47876	13.6037	0.682075	-1.10816	0.267792	0.999946	no
AT1G12250	AT1G12250	AT1G12250	1:4159264-4161455	q1	q2	OK	51.9578	64.2013	0.305261	-0.608091	0.543127	0.999946	no
AT1G12260	AT1G12260	EMB2749	1:4162831-4165852	q1	q2	OK	1.34525	1.50314	0.1601	-0.176195	0.860141	0.999946	no
AT1G12270	AT1G12270	Hop1	1:4172074-4174775	q1	q2	OK	18.2033	23.5262	0.370068	-0.791628	0.428577	0.999946	no
AT1G12280	AT1G12280	AT1G12280	1:4174874-4177559	q1	q2	OK	5.10133	4.38424	-0.218547	0.38974	0.696729	0.999946	no
AT1G12290	AT1G12290	AT1G12290	1:4178358-4182593	q1	q2	OK	1.23362	0.624459	-0.982221	0.920314	0.357409	0.999946	no
AT1G12294	AT1G12294	MIR472A	1:4178358-4182593	q1	q2	LOWDATA	2.66466	0	-1.79769e+308	0	1	1	no
AT1G12300	AT1G12300	AT1G12300	1:4183065-4186124	q1	q2	OK	1.29195	1.60751	0.315281	-0.399838	0.689276	0.999946	no
AT1G12310	AT1G12310	AT1G12310	1:4187164-4188056	q1	q2	OK	70.9586	70.2515	-0.01445	0.0310176	0.975256	0.999946	no
AT1G12320	AT1G12320	AT1G12320	1:4189354-4190342	q1	q2	OK	15.3163	6.95397	-1.13916	1.81412	0.0696592	0.923043	no
AT1G12330	AT1G12330	AT1G12330	1:4194657-4196749	q1	q2	OK	15.8626	17.6451	0.153634	-0.317988	0.750494	0.999946	no
AT1G12340	AT1G12340	AT1G12340	1:4197395-4198310	q1	q2	OK	0.650666	0.264802	-1.29701	0.787801	0.430813	0.999946	no
AT1G12350	AT1G12350	ATCOAB	1:4198412-4200802	q1	q2	OK	13.7233	12.6181	-0.121131	0.223115	0.823446	0.999946	no
AT1G12360	AT1G12360	KEU	1:4200875-4208951	q1	q2	OK	19.9624	13.9049	-0.521696	1.02244	0.306572	0.999946	no
AT1G12370	AT1G12370	PHR1	1:4200875-4208951	q1	q2	OK	3.71566	5.04897	0.44237	-0.347596	0.728143	0.999946	no
AT1G12380	AT1G12380	AT1G12380	1:4214261-4217132	q1	q2	OK	3.91477	4.79469	0.292512	-0.517106	0.605082	0.999946	no
AT1G12390	AT1G12390	AT1G12390	1:4220099-4221774	q1	q2	OK	13.1275	12.2178	-0.103613	0.173038	0.862622	0.999946	no
AT1G12400	AT1G12400	AT1G12400	1:4221862-4222837	q1	q2	OK	11.1217	10.8133	-0.0405721	0.048783	0.961092	0.999946	no
AT1G12410	AT1G12410	CLPR2	1:4223029-4225124	q1	q2	OK	107.008	133.809	0.322454	-0.668928	0.503541	0.999946	no
AT1G12411	AT1G12411	AT1G12411	1:4225320-4225482	q1	q2	NOTEST	0	0	0	0	1	1	no
AT1G12420	AT1G12420	ACR8	1:4226361-4229138	q1	q2	OK	2.51909	4.11652	0.708526	-1.02625	0.304774	0.999946	no
AT1G12423	AT1G12423	AT1G12423	1:4231026-4231146	q1	q2	NOTEST	0	0	0	0	1	1	no
AT1G12430	AT1G12430	PAK	1:4233872-4238764	q1	q2	OK	8.92514	9.65253	0.113033	-0.225175	0.821844	0.999946	no
AT1G12440	AT1G12440	AT1G12440	1:4241591-4243008	q1	q2	OK	69.9356	76.9174	0.137282	-0.280434	0.779144	0.999946	no
AT1G12450	AT1G12450	AT1G12450	1:4244307-4245993	q1	q2	OK	7.49967	4.54761	-0.721718	1.01419	0.310491	0.999946	no
AT1G12451	AT1G12451	AT1G12451	1:4246108-4246291	q1	q2	NOTEST	0	0	0	0	1	1	no
AT1G12460	AT1G12460	AT1G12460	1:4247248-4250630	q1	q2	OK	6.71985	9.84041	0.550288	-1.11478	0.264944	0.999946	no
AT1G12470	AT1G12470	AT1G12470	1:4251031-4259300	q1	q2	OK	12.5451	11.6143	-0.111222	0.228868	0.818971	0.999946	no
AT1G12480	AT1G12480	OZS1	1:4251031-4259300	q1	q2	OK	2.15401	1.72798	-0.317934	0.183081	0.854734	0.999946	no
AT1G12490	AT1G12490	AT1G12490	1:4260782-4261869	q1	q2	NOTEST	0.168958	0.169732	0.00659043	-0.00373223	0.997022	1	no
AT1G12500	AT1G12500	AT1G12500	1:4263149-4265044	q1	q2	OK	39.1353	51.3069	0.390683	-0.837565	0.402275	0.999946	no
AT1G12510	AT1G12510	AT1G12510	1:4266987-4267061	q1	q2	NOTEST	0	0	0	0	1	1	no
AT1G12520	AT1G12520	CCS	1:4267105-4268926	q1	q2	OK	92.2671	143.147	0.633606	-1.22294	0.221352	0.999946	no
AT1G12530	AT1G12530	AT1G12530	1:4268985-4270787	q1	q2	OK	10.6279	10.9421	0.0420264	-0.0657842	0.94755	0.999946	no
AT1G12540	AT1G12540	AT1G12540	1:4272959-4274206	q1	q2	NOTEST	0	0.0550127	1.79769e+308	1.79769e+308	0.199086	1	no
AT1G12550	AT1G12550	AT1G12550	1:4274593-4275981	q1	q2	OK	4.61923	4.935	0.095399	-0.127714	0.898375	0.999946	no
AT1G12560	AT1G12560	ATHEXP ALPHA 1.26	1:4276518-4277899	q1	q2	NOTEST	0	0	0	0	1	1	no
AT1G12570	AT1G12570	AT1G12570	1:4277992-4280862	q1	q2	OK	1.84556	3.60685	0.966681	-1.28529	0.198691	0.999946	no
AT1G12580	AT1G12580	PEPKR1	1:4282898-4285829	q1	q2	OK	18.5796	16.4093	-0.179209	0.379845	0.704061	0.999946	no
AT1G12590	AT1G12590	AT1G12590	1:4285886-4285958	q1	q2	NOTEST	0	0	0	0	1	1	no
AT1G12600	AT1G12600	AT1G12600	1:4286203-4288878	q1	q2	NOTEST	0.0683887	0.320111	2.22674	-1.22156	0.221876	1	no
AT1G12610	AT1G12610	DDF1	1:4289943-4291017	q1	q2	NOTEST	0	0	0	0	1	1	no
AT1G12620	AT1G12620	AT1G12620	1:4294593-4297084	q1	q2	OK	2.34461	3.11631	0.410493	-0.579762	0.562075	0.999946	no
AT1G12630	AT1G12630	AT1G12630	1:4298888-4299475	q1	q2	NOTEST	0.11477	0.0767349	-0.580788	0.254119	0.799404	1	no
AT1G12640	AT1G12640	AT1G12640	1:4303311-4305798	q1	q2	OK	19.516	16.2899	-0.26068	0.538212	0.590431	0.999946	no
AT1G12650	AT1G12650	AT1G12650	1:4305932-4308005	q1	q2	OK	15.9022	17.6655	0.151705	-0.280901	0.778786	0.999946	no
AT1G12660	AT1G12660	AT1G12660	1:4308942-4309583	q1	q2	NOTEST	0	0	0	0	1	1	no
AT1G12663	AT1G12663	AT1G12663	1:4310968-4311457	q1	q2	NOTEST	0	0	0	0	1	1	no
AT1G12665	AT1G12665	AT1G12665	1:4312330-4312935	q1	q2	NOTEST	0	0	0	0	1	1	no
AT1G12667	AT1G12667	AT1G12667	1:4313857-4314204	q1	q2	NOTEST	0	0	0	0	1	1	no
AT1G12669	AT1G12669	AT1G12669	1:4315465-4315987	q1	q2	NOTEST	0	0	0	0	1	1	no
AT1G12670	AT1G12670	AT1G12670	1:4316700-4317005	q1	q2	NOTEST	0	0	0	0	1	1	no
AT1G12672	AT1G12672	AT1G12672	1:4318308-4319090	q1	q2	OK	0.196711	1.29511	2.71892	-1.38184	0.167021	0.999946	no
AT1G12680	AT1G12680	PEPKR2	1:4319885-4322945	q1	q2	OK	11.2741	7.999	-0.495119	0.962548	0.335774	0.999946	no
AT1G12700	AT1G12700	AT1G12700	1:4323555-4326333	q1	q2	OK	1.82476	2.05419	0.170861	-0.219944	0.825915	0.999946	no
AT1G12710	AT1G12710	AtPP2-A12	1:4326738-4328481	q1	q2	OK	3.54162	3.58909	0.0192076	-0.0236714	0.981115	0.999946	no
AT1G12720	AT1G12720	AT1G12720	1:4331061-4333220	q1	q2	NOTEST	0	0	0	0	1	1	no
AT1G12725	AT1G12725	AT1G12725	1:4333382-4334033	q1	q2	NOTEST	0	0	0	0	1	1	no
AT1G12730	AT1G12730	AT1G12730	1:4334614-4337844	q1	q2	OK	5.07812	3.82449	-0.409027	0.492942	0.622053	0.999946	no
AT1G12740	AT1G12740	CYP87A2	1:4342281-4344857	q1	q2	NOTEST	0.0381184	0	-1.79769e+308	-1.79769e+308	0.240645	1	no
AT1G12750	AT1G12750	ATRBL6	1:4344984-4348328	q1	q2	OK	11.2212	16.698	0.573445	-0.970757	0.331669	0.999946	no
AT1G12760	AT1G12760	AT1G12760	1:4348497-4350867	q1	q2	OK	25.5144	21.9961	-0.214059	0.455777	0.64855	0.999946	no
AT1G12770	AT1G12770	EMB1586	1:4351063-4353685	q1	q2	OK	20.3407	28.259	0.474343	-1.01623	0.309521	0.999946	no
AT1G12775	AT1G12775	AT1G12775	1:4353905-4358328	q1	q2	OK	2.09282	2.22609	0.0890587	-0.0573	0.954306	0.999946	no
AT1G12780	AT1G12780	UGE1	1:4353905-4358328	q1	q2	OK	39.4199	15.5943	-1.33791	2.62971	0.00854566	0.405619	no
AT1G12790	AT1G12790	AT1G12790	1:4359150-4361272	q1	q2	OK	2.85837	2.33094	-0.29428	0.327585	0.743226	0.999946	no
AT1G12800	AT1G12800	AT1G12800	1:4361550-4365331	q1	q2	OK	95.1957	126.659	0.411978	-0.805782	0.420369	0.999946	no
AT1G12805	AT1G12805	AT1G12805	1:4366596-4367119	q1	q2	NOTEST	0.195671	0.256711	0.39172	-0.189911	0.849379	1	no
AT1G12810	AT1G12810	AT1G12810	1:4367255-4371293	q1	q2	OK	32.1769	26.6013	-0.274526	0.212546	0.831681	0.999946	no
AT1G12820	AT1G12820	AFB3	1:4367255-4371293	q1	q2	OK	33.9977	34.2713	0.0115663	-0.022389	0.982138	0.999946	no
AT1G12830	AT1G12830	AT1G12830	1:4374249-4375170	q1	q2	OK	16.7049	19.7217	0.239508	-0.465401	0.641644	0.999946	no
AT1G12840	AT1G12840	DET3	1:4375514-4378514	q1	q2	OK	99.541	98.6578	-0.0128575	0.026556	0.978814	0.999946	no
AT1G12845	AT1G12845	AT1G12845	1:4378938-4379516	q1	q2	OK	3.39674	7.4382	1.1308	-1.18035	0.23786	0.999946	no
AT1G12850	AT1G12850	AT1G12850	1:4379706-4381612	q1	q2	OK	25.8944	26.4158	0.0287615	-0.0609656	0.951387	0.999946	no
AT1G12855	AT1G12855	AT1G12855	1:4382159-4383611	q1	q2	NOTEST	0.108654	0	-1.79769e+308	-1.79769e+308	0.12426	1	no
AT1G12860	AT1G12860	SCRM2	1:4384352-4386610	q1	q2	OK	16.5873	27.6338	0.736354	-1.55083	0.120942	0.999946	no
AT1G12870	AT1G12870	AT1G12870	1:4387128-4389110	q1	q2	NOTEST	0	0	0	0	1	1	no
AT1G12880	AT1G12880	atnudt12	1:4389750-4391151	q1	q2	OK	12.678	10.4258	-0.282176	0.46585	0.641323	0.999946	no
AT1G12890	AT1G12890	AT1G12890	1:4391733-4392393	q1	q2	NOTEST	0	0.226336	1.79769e+308	1.79769e+308	0.15057	1	no
AT1G12900	AT1G12900	GAPA-2	1:4392449-4394400	q1	q2	OK	1662.63	2475.14	0.574041	-0.802528	0.422248	0.999946	no
AT1G12910	AT1G12910	ATAN11	1:4394896-4396291	q1	q2	OK	18.7009	19.276	0.0437037	-0.0873664	0.93038	0.999946	no
AT1G12920	AT1G12920	ERF1-2	1:4396347-4398193	q1	q2	OK	41.9832	56.2952	0.423201	-0.898724	0.368799	0.999946	no
AT1G12930	AT1G12930	AT1G12930	1:4398374-4405605	q1	q2	OK	9.20582	8.77793	-0.0686657	0.141038	0.88784	0.999946	no
AT1G12935	AT1G12935	AT1G12935	1:4406317-4406746	q1	q2	NOTEST	0	0	0	0	1	1	no
AT1G12938	AT1G12938	AT1G12938	1:4412886-4413057	q1	q2	NOTEST	0	0	0	0	1	1	no
AT1G12940	AT1G12940	ATNRT2.5	1:4416404-4418590	q1	q2	NOTEST	0.489919	0.396262	-0.306086	0.254939	0.79877	1	no
AT1G12950	AT1G12950	RSH2	1:4419769-4422638	q1	q2	NOTEST	0.196952	0.188124	-0.0661572	0.0467582	0.962706	1	no
AT1G12960	AT1G12960	AT1G12960	1:4422706-4423155	q1	q2	NOTEST	0	0	0	0	1	1	no
AT1G12970	AT1G12970	PIRL3	1:4423639-4425789	q1	q2	OK	4.84813	3.85658	-0.330106	0.487496	0.625907	0.999946	no
AT1G12980	AT1G12980	DRN	1:4429717-4430965	q1	q2	NOTEST	0	0.0871994	1.79769e+308	1.79769e+308	0.15057	1	no
AT1G12990	AT1G12990	AT1G12990	1:4433639-4436075	q1	q2	OK	13.4272	12.9505	-0.0521479	0.104265	0.916959	0.999946	no
AT1G13000	AT1G13000	AT1G13000	1:4436104-4439476	q1	q2	OK	7.90593	6.45895	-0.291636	0.471315	0.637416	0.999946	no
AT1G13010	AT1G13010	AT1G13010	1:4440213-4440286	q1	q2	NOTEST	0	0	0	0	1	1	no
AT1G13020	AT1G13020	EIF4B2	1:4440543-4443684	q1	q2	OK	14.6525	15.3761	0.0695469	-0.148552	0.881907	0.999946	no
AT1G13030	AT1G13030	AT1G13030	1:4444042-4447406	q1	q2	OK	3.32564	5.63239	0.760116	-1.29286	0.19606	0.999946	no
AT1G13040	AT1G13040	AT1G13040	1:4447646-4449200	q1	q2	OK	1.39416	1.721	0.303846	-0.326239	0.744243	0.999946	no
AT1G13050	AT1G13050	AT1G13050	1:4450237-4451742	q1	q2	OK	3.21767	2.2062	-0.544453	0.499308	0.617563	0.999946	no
AT1G13060	AT1G13060	PBE1	1:4452211-4454876	q1	q2	OK	60.119	64.6089	0.103911	-0.217318	0.827961	0.999946	no
AT1G13070	AT1G13070	CYP71B27	1:4455476-4457099	q1	q2	NOTEST	0	0.0328087	1.79769e+308	1.79769e+308	0.199086	1	no
AT1G13080	AT1G13080	CYP71B2	1:4459165-4460940	q1	q2	OK	55.5077	44.7831	-0.309734	0.6228	0.533416	0.999946	no
AT1G13090	AT1G13090	CYP71B28	1:4461805-4463543	q1	q2	OK	34.2725	29.2982	-0.22624	0.485443	0.627362	0.999946	no
AT1G13100	AT1G13100	CYP71B29	1:4463923-4465538	q1	q2	OK	6.99875	5.01499	-0.480848	0.772475	0.439833	0.999946	no
AT1G13110	AT1G13110	CYP71B7	1:4467219-4469033	q1	q2	OK	54.5155	28.9474	-0.913232	1.94095	0.0522647	0.837464	no
AT1G13120	AT1G13120	emb1745	1:4469180-4473213	q1	q2	OK	7.23655	7.95017	0.135684	-0.269173	0.787797	0.999946	no
AT1G13130	AT1G13130	AT1G13130	1:4474719-4477941	q1	q2	NOTEST	0.350853	0.405773	0.209806	-0.169908	0.865082	1	no
AT1G13140	AT1G13140	CYP86C3	1:4478490-4480327	q1	q2	NOTEST	0.479365	0.26746	-0.841804	0.661627	0.50821	1	no
AT1G13145	AT1G13145	AT1G13145	1:4480859-4481334	q1	q2	OK	5.48991	3.30862	-0.730556	0.696282	0.486253	0.999946	no
AT1G13150	AT1G13150	CYP86C4	1:4481874-4483696	q1	q2	OK	0.684583	0.574251	-0.253545	0.234304	0.814749	0.999946	no
AT1G13160	AT1G13160	AT1G13160	1:4484583-4492587	q1	q2	OK	8.59075	16.545	0.945543	-1.51675	0.129331	0.999946	no
AT1G13170	AT1G13170	ORP1D	1:4484583-4492587	q1	q2	OK	8.15326	7.94523	-0.0372885	0.0479086	0.961789	0.999946	no
AT1G13180	AT1G13180	ARP3	1:4495027-4498469	q1	q2	OK	4.09104	3.54956	-0.20483	0.304731	0.760571	0.999946	no
AT1G13190	AT1G13190	AT1G13190	1:4498880-4503591	q1	q2	OK	15.103	15.9665	0.0802161	-0.15916	0.873543	0.999946	no
AT1G13195	AT1G13195	AT1G13195	1:4498880-4503591	q1	q2	OK	7.24915	5.39818	-0.425338	0.268863	0.788035	0.999946	no
AT1G13200	AT1G13200	AT1G13200	1:4507220-4508528	q1	q2	NOTEST	0	0	0	0	1	1	no
AT1G13210	AT1G13210	ACA.l	1:4508962-4513938	q1	q2	OK	5.30533	3.18035	-0.738257	1.38609	0.165718	0.999946	no
AT1G13220	AT1G13220	LINC2	1:4515605-4520284	q1	q2	OK	5.50718	6.56146	0.252702	-0.378528	0.705038	0.999946	no
AT1G13230	AT1G13230	AT1G13230	1:4520630-4522544	q1	q2	NOTEST	0.225045	0.29627	0.396697	-0.277	0.78178	1	no
AT1G13240	AT1G13240	AT1G13240	1:4522708-4522782	q1	q2	NOTEST	0	0	0	0	1	1	no
AT1G13245	AT1G13245	DVL4	1:4525485-4526064	q1	q2	OK	232.428	112.501	-1.04684	2.2258	0.0260277	0.652947	no
AT1G13250	AT1G13250	GATL3	1:4528622-4530063	q1	q2	OK	13.4349	15.207	0.178742	-0.348142	0.727733	0.999946	no
AT1G13260	AT1G13260	RAV1	1:4542167-4543742	q1	q2	OK	41.577	13.0554	-1.67114	3.45067	0.000559196	0.0869994	no
AT1G13270	AT1G13270	MAP1C	1:4544952-4547312	q1	q2	OK	10.8276	25.3247	1.22584	-2.29619	0.0216651	0.60327	no
AT1G13280	AT1G13280	AOC4	1:4547453-4548875	q1	q2	OK	21.4825	21.8475	0.0243082	-0.0485566	0.961273	0.999946	no
AT1G13290	AT1G13290	DOT5	1:4550152-4551620	q1	q2	NOTEST	0.254192	0.127863	-0.991319	0.60859	0.542796	1	no
AT1G13300	AT1G13300	HRS1	1:4556891-4558708	q1	q2	OK	1.43618	0.16731	-3.10164	2.42341	0.0153755	0.531249	no
AT1G13310	AT1G13310	AT1G13310	1:4561067-4563061	q1	q2	NOTEST	0.0570018	0	-1.79769e+308	-1.79769e+308	0.171137	1	no
AT1G13320	AT1G13320	PP2AA3	1:4563470-4567807	q1	q2	OK	27.4725	29.9731	0.12568	-0.261153	0.793975	0.999946	no
AT1G13330	AT1G13330	AHP2	1:4567934-4571118	q1	q2	OK	0.582312	0.88003	0.595761	-0.312051	0.755002	0.999946	no
AT1G13340	AT1G13340	AT1G13340	1:4567934-4571118	q1	q2	OK	3.57329	1.8135	-0.978477	1.14097	0.253883	0.999946	no
AT1G13350	AT1G13350	AT1G13350	1:4572418-4576632	q1	q2	OK	10.9929	10.8028	-0.0251568	0.0484831	0.961331	0.999946	no
AT1G13360	AT1G13360	AT1G13360	1:4576872-4577967	q1	q2	OK	49.7665	38.4922	-0.370607	0.720217	0.471392	0.999946	no
AT1G13370	AT1G13370	AT1G13370	1:4587779-4588613	q1	q2	OK	0.892373	0.387545	-1.20328	0.803518	0.421675	0.999946	no
AT1G13380	AT1G13380	AT1G13380	1:4589070-4590423	q1	q2	OK	33.3102	35.4507	0.0898481	-0.17284	0.862777	0.999946	no
AT1G13390	AT1G13390	AT1G13390	1:4592480-4594391	q1	q2	OK	30.3999	19.7307	-0.623625	0.932171	0.351248	0.999946	no
AT1G13400	AT1G13400	NUB	1:4597626-4598911	q1	q2	OK	0.592063	0.583902	-0.0200249	0.0135274	0.989207	0.999946	no
AT1G13410	AT1G13410	AT1G13410	1:4601260-4603298	q1	q2	OK	0.697402	0.722972	0.0519487	-0.0496899	0.96037	0.999946	no
AT1G13420	AT1G13420	ATST4B	1:4604840-4606053	q1	q2	OK	0.309024	0.57892	0.905648	-0.690538	0.489856	0.999946	no
AT1G13430	AT1G13430	ATST4C	1:4606499-4607747	q1	q2	OK	1.89174	1.05912	-0.836845	0.843602	0.398892	0.999946	no
AT1G13440	AT1G13440	GAPC-2	1:4608195-4610647	q1	q2	OK	1172.36	1412.14	0.268467	-0.415862	0.677511	0.999946	no
AT1G13448	AT1G13448	AT1G13448	1:4612242-4615353	q1	q2	OK	4.01055	3.15645	-0.345498	0.178326	0.858467	0.999946	no
AT1G13450	AT1G13450	GT-1	1:4612242-4615353	q1	q2	OK	15.5364	12.678	-0.293327	0.522846	0.601081	0.999946	no
AT1G13460	AT1G13460	AT1G13460	1:4615812-4618329	q1	q2	OK	11.9247	10.232	-0.220858	0.382916	0.701782	0.999946	no
AT1G13470	AT1G13470	AT1G13470	1:4620227-4621580	q1	q2	OK	1.12546	0.550246	-1.03237	0.934013	0.350297	0.999946	no
AT1G13480	AT1G13480	AT1G13480	1:4622633-4624070	q1	q2	OK	0.701451	0.033946	-4.36903	2.32615	0.0200105	0.588944	no
AT1G13485	AT1G13485	AT1G13485	1:4624170-4624344	q1	q2	NOTEST	0	0	0	0	1	1	no
AT1G13490	AT1G13490	AT1G13490	1:4624714-4626064	q1	q2	NOTEST	0	0	0	0	1	1	no
AT1G13500	AT1G13500	AT1G13500	1:4627788-4629169	q1	q2	NOTEST	0	0	0	0	1	1	no
AT1G13510	AT1G13510	AT1G13510	1:4629202-4630821	q1	q2	NOTEST	0	0	0	0	1	1	no
AT1G13520	AT1G13520	AT1G13520	1:4631777-4633248	q1	q2	OK	1.43308	0.0747123	-4.26163	2.74397	0.00607017	0.33805	no
AT1G13530	AT1G13530	AT1G13530	1:4633739-4635129	q1	q2	NOTEST	0.40551	0	-1.79769e+308	-1.79769e+308	0.0647371	1	no
AT1G13540	AT1G13540	AT1G13540	1:4635462-4636805	q1	q2	NOTEST	0.348641	0.116619	-1.57993	1.00723	0.313822	1	no
AT1G13550	AT1G13550	AT1G13550	1:4636983-4638330	q1	q2	NOTEST	0.502881	0	-1.79769e+308	-1.79769e+308	0.0524422	1	no
AT1G13560	AT1G13560	AAPT1	1:4638513-4642104	q1	q2	OK	38.0146	43.1814	0.183857	-0.385926	0.699551	0.999946	no
AT1G13570	AT1G13570	AT1G13570	1:4642345-4644422	q1	q2	OK	8.03965	8.17831	0.0246707	-0.0410829	0.96723	0.999946	no
AT1G13580	AT1G13580	LAG13	1:4644520-4647007	q1	q2	OK	5.39594	6.3073	0.225149	-0.284873	0.775742	0.999946	no
AT1G13590	AT1G13590	ATPSK1	1:4647948-4648740	q1	q2	NOTEST	0	0	0	0	1	1	no
AT1G13600	AT1G13600	AtbZIP58	1:4650786-4651469	q1	q2	OK	8.07346	5.04059	-0.679596	0.806588	0.419904	0.999946	no
AT1G13605	AT1G13605	AT1G13605	1:4658537-4659106	q1	q2	NOTEST	0	0	0	0	1	1	no
AT1G13607	AT1G13607	AT1G13607	1:4660777-4661218	q1	q2	NOTEST	0	0.323024	1.79769e+308	1.79769e+308	0.199086	1	no
AT1G13608	AT1G13608	AT1G13608	1:4661681-4662029	q1	q2	NOTEST	0	0	0	0	1	1	no
AT1G13609	AT1G13609	AT1G13609	1:4662720-4663219	q1	q2	OK	0.357715	5.87366	4.03738	-2.06076	0.0393261	0.771028	no
AT1G13610	AT1G13610	AT1G13610	1:4663830-4666031	q1	q2	NOTEST	0.309388	0.167335	-0.886673	0.526077	0.598835	1	no
AT1G13620	AT1G13620	RGF2	1:4668442-4669471	q1	q2	NOTEST	0	0	0	0	1	1	no
AT1G13630	AT1G13630	AT1G13630	1:4669783-4672957	q1	q2	OK	1.02864	0.703151	-0.548825	0.495451	0.620282	0.999946	no
AT1G13635	AT1G13635	AT1G13635	1:4674151-4676170	q1	q2	OK	1.46795	0.394281	-1.89651	1.31739	0.187707	0.999946	no
AT1G13640	AT1G13640	AT1G13640	1:4677026-4679812	q1	q2	OK	16.9156	13.7251	-0.301535	0.63921	0.522686	0.999946	no
AT1G13650	AT1G13650	AT1G13650	1:4680431-4682196	q1	q2	OK	251.037	242.763	-0.0483554	0.0857107	0.931696	0.999946	no
AT1G13660	AT1G13660	AT1G13660	1:4683170-4685640	q1	q2	NOTEST	0	0.0220397	1.79769e+308	1.79769e+308	0.199086	1	no
AT1G13670	AT1G13670	AT1G13670	1:4688155-4688966	q1	q2	OK	6.23494	1.88209	-1.72804	2.01331	0.0440818	0.796112	no
AT1G13680	AT1G13680	AT1G13680	1:4690408-4692841	q1	q2	NOTEST	0	0.224365	1.79769e+308	1.79769e+308	0.0934756	1	no
AT1G13690	AT1G13690	ATE1	1:4693288-4696023	q1	q2	OK	14.2665	17.1074	0.261993	-0.422047	0.672991	0.999946	no
AT1G13700	AT1G13700	PGL1	1:4693288-4696023	q1	q2	OK	8.98349	5.48778	-0.711054	0.783021	0.433615	0.999946	no
AT1G13710	AT1G13710	CYP78A5	1:4702724-4704657	q1	q2	OK	3.86617	6.92804	0.841543	-1.29898	0.193951	0.999946	no
AT1G13720	AT1G13720	AT1G13720	1:4709634-4709706	q1	q2	NOTEST	0	0	0	0	1	1	no
AT1G13730	AT1G13730	AT1G13730	1:4709823-4712550	q1	q2	OK	16.864	27.0149	0.679804	-1.43448	0.151436	0.999946	no
AT1G13740	AT1G13740	AFP2	1:4713673-4718235	q1	q2	OK	5.40772	2.6789	-1.01338	1.3105	0.190027	0.999946	no
AT1G13750	AT1G13750	AT1G13750	1:4713673-4718235	q1	q2	OK	4.93675	1.45535	-1.7622	1.96058	0.0499281	0.826639	no
AT1G13755	AT1G13755	AT1G13755	1:4718672-4719354	q1	q2	NOTEST	0	0	0	0	1	1	no
AT1G13760	AT1G13760	AT1G13760	1:4720242-4721342	q1	q2	NOTEST	0	0.150709	1.79769e+308	1.79769e+308	0.199086	1	no
AT1G13770	AT1G13770	RUS3	1:4721694-4724510	q1	q2	OK	7.89977	8.24987	0.0625596	-0.0969197	0.92279	0.999946	no
AT1G13780	AT1G13780	AT1G13780	1:4724607-4726499	q1	q2	OK	4.22544	3.59728	-0.232197	0.317398	0.750941	0.999946	no
AT1G13790	AT1G13790	AT1G13790	1:4727437-4730425	q1	q2	OK	1.00697	2.38498	1.24395	-1.6028	0.108979	0.999946	no
AT1G13800	AT1G13800	AT1G13800	1:4731055-4733707	q1	q2	OK	0.647304	0.652293	0.0110746	-0.0112529	0.991022	0.999946	no
AT1G13810	AT1G13810	AT1G13810	1:4734035-4735389	q1	q2	OK	5.87233	6.63377	0.175897	-0.267238	0.789286	0.999946	no
AT1G13820	AT1G13820	AT1G13820	1:4735546-4737808	q1	q2	OK	37.5414	45.2654	0.269925	-0.578748	0.562759	0.999946	no
AT1G13830	AT1G13830	AT1G13830	1:4739872-4741038	q1	q2	OK	1.93902	0.158926	-3.6089	2.27178	0.0231001	0.625029	no
AT1G13840	AT1G13840	AT1G13840	1:4741998-4742071	q1	q2	NOTEST	0	0	0	0	1	1	no
AT1G13850	AT1G13850	AT1G13850	1:4743094-4743167	q1	q2	NOTEST	0	0	0	0	1	1	no
AT1G13860	AT1G13860	QUL1	1:4743204-4746956	q1	q2	OK	7.97792	7.60077	-0.0698674	0.120357	0.904201	0.999946	no
AT1G13870	AT1G13870	DRL1	1:4747264-4748642	q1	q2	OK	9.89352	12.6958	0.359799	-0.625795	0.53145	0.999946	no
AT1G13880	AT1G13880	AT1G13880	1:4748872-4751212	q1	q2	OK	12.1512	10.9557	-0.149408	0.292119	0.770195	0.999946	no
AT1G13890	AT1G13890	SNAP30	1:4751580-4752844	q1	q2	NOTEST	0	0	0	0	1	1	no
AT1G13900	AT1G13900	AT1G13900	1:4753144-4755580	q1	q2	OK	12.588	11.9522	-0.0747732	0.153296	0.878165	0.999946	no
AT1G13910	AT1G13910	AT1G13910	1:4755783-4757991	q1	q2	OK	3.91901	4.55343	0.216463	-0.290462	0.771462	0.999946	no
AT1G13920	AT1G13920	AT1G13920	1:4758187-4759754	q1	q2	OK	3.2897	2.30796	-0.511339	0.587475	0.556885	0.999946	no
AT1G13930	AT1G13930	AT1G13930	1:4761011-4762666	q1	q2	OK	867.594	562.094	-0.626209	1.12634	0.260024	0.999946	no
AT1G13940	AT1G13940	AT1G13940	1:4762702-4766749	q1	q2	OK	7.81066	6.3148	-0.306706	0.621333	0.53438	0.999946	no
AT1G13950	AT1G13950	ELF5A-1	1:4773575-4774867	q1	q2	OK	5.21739	6.56628	0.331749	-0.393499	0.693951	0.999946	no
AT1G13960	AT1G13960	WRKY4	1:4776462-4779400	q1	q2	OK	7.90257	5.61475	-0.493099	0.80742	0.419424	0.999946	no
AT1G13970	AT1G13970	AT1G13970	1:4779522-4782542	q1	q2	OK	1.34203	0.771368	-0.79892	0.835781	0.403278	0.999946	no
AT1G13980	AT1G13980	GN	1:4788462-4794654	q1	q2	OK	11.4146	9.57149	-0.254068	0.509938	0.610095	0.999946	no
AT1G13990	AT1G13990	AT1G13990	1:4794755-4796597	q1	q2	OK	19.9415	5.62174	-1.82669	2.93637	0.00332074	0.246385	no
AT1G14000	AT1G14000	VIK	1:4797357-4801850	q1	q2	OK	34.7134	28.9438	-0.262237	0.506375	0.612593	0.999946	no
AT1G14010	AT1G14010	AT1G14010	1:4797357-4801850	q1	q2	OK	16.8183	13.4082	-0.326913	0.300402	0.763871	0.999946	no
AT1G14020	AT1G14020	AT1G14020	1:4802719-4807517	q1	q2	OK	6.06246	8.40753	0.471778	-0.527243	0.598025	0.999946	no
AT1G14030	AT1G14030	AT1G14030	1:4802719-4807517	q1	q2	OK	17.466	25.1985	0.528788	-0.965362	0.334363	0.999946	no
AT1G14040	AT1G14040	AT1G14040	1:4810487-4814543	q1	q2	OK	1.43221	1.26828	-0.175361	0.209633	0.833954	0.999946	no
AT1G14048	AT1G14048	AT1G14048	1:4815682-4815988	q1	q2	NOTEST	0	0	0	0	1	1	no
AT1G14060	AT1G14060	AT1G14060	1:4817143-4818020	q1	q2	OK	8.41201	15.0815	0.842256	-1.45589	0.145424	0.999946	no
AT1G14070	AT1G14070	FUT7	1:4818547-4820150	q1	q2	OK	2.21841	2.4366	0.135347	-0.156771	0.875426	0.999946	no
AT1G14071	AT1G14071	MIR830A	1:4820404-4820499	q1	q2	NOTEST	0	0	0	0	1	1	no
AT1G14080	AT1G14080	FUT6	1:4822527-4824414	q1	q2	NOTEST	0.128632	0	-1.79769e+308	-1.79769e+308	0.0998575	1	no
AT1G14090	AT1G14090	AT1G14090	1:4824432-4827436	q1	q2	OK	1.43677	1.5411	0.101131	-0.131799	0.895143	0.999946	no
AT1G14100	AT1G14100	FUT8	1:4827960-4829587	q1	q2	NOTEST	0	0	0	0	1	1	no
AT1G14110	AT1G14110	ATFUT9	1:4830296-4831915	q1	q2	NOTEST	0	0	0	0	1	1	no
AT1G14120	AT1G14120	AT1G14120	1:4833517-4835089	q1	q2	NOTEST	0	0.423645	1.79769e+308	1.79769e+308	0.0596723	1	no
AT1G14130	AT1G14130	AT1G14130	1:4835723-4837616	q1	q2	OK	3.65459	2.45659	-0.573055	0.718422	0.472497	0.999946	no
AT1G14140	AT1G14140	AT1G14140	1:4837926-4839633	q1	q2	OK	6.54731	8.40228	0.359877	-0.575448	0.564988	0.999946	no
AT1G14150	AT1G14150	PQL1	1:4839852-4841848	q1	q2	OK	100.136	114.857	0.197873	-0.408713	0.682751	0.999946	no
AT1G14160	AT1G14160	AT1G14160	1:4839852-4841848	q1	q2	NOTEST	0.0991139	0	-1.79769e+308	-1.79769e+308	0.445022	1	no
AT1G14170	AT1G14170	AT1G14170	1:4843233-4845847	q1	q2	OK	1.15911	1.68826	0.542515	-0.506844	0.612264	0.999946	no
AT1G14180	AT1G14180	AT1G14180	1:4847161-4849207	q1	q2	OK	3.20652	4.98534	0.636683	-0.857359	0.391247	0.999946	no
AT1G14182	AT1G14182	SCRL28	1:4849447-4849826	q1	q2	OK	0.702878	0	-1.79769e+308	-1.79769e+308	0.171137	0.999946	no
AT1G14185	AT1G14185	AT1G14185	1:4850273-4852096	q1	q2	OK	0.574231	0.361015	-0.669572	0.571827	0.567439	0.999946	no
AT1G14190	AT1G14190	AT1G14190	1:4852801-4854307	q1	q2	OK	0.963505	1.53013	0.667293	-0.693746	0.487841	0.999946	no
AT1G14200	AT1G14200	AT1G14200	1:4854383-4855200	q1	q2	OK	23.0092	10.7851	-1.09318	1.88531	0.0593883	0.874673	no
AT1G14205	AT1G14205	AT1G14205	1:4855532-4857964	q1	q2	OK	3.62793	5.85431	0.690352	-0.444848	0.656429	0.999946	no
AT1G14210	AT1G14210	AT1G14210	1:4855532-4857964	q1	q2	OK	28.147	12.7618	-1.14116	1.9778	0.0479518	0.81293	no
AT1G14220	AT1G14220	AT1G14220	1:4858641-4859601	q1	q2	NOTEST	0	0	0	0	1	1	no
AT1G14225	AT1G14225	AT1G14225	1:4860514-4860649	q1	q2	NOTEST	0	0	0	0	1	1	no
AT1G14230	AT1G14230	AT1G14230	1:4861265-4864094	q1	q2	OK	9.18607	6.59856	-0.477298	0.85992	0.389833	0.999946	no
AT1G14240	AT1G14240	AT1G14240	1:4864901-4868000	q1	q2	NOTEST	0.386163	0.341784	-0.176123	0.115806	0.907806	1	no
AT1G14250	AT1G14250	AT1G14250	1:4868451-4871488	q1	q2	OK	1.34975	3.81312	1.49828	-1.851	0.0641702	0.896233	no
AT1G14260	AT1G14260	AT1G14260	1:4872855-4877248	q1	q2	OK	0.721467	0.57174	-0.335574	0.0779361	0.937879	0.999946	no
AT1G14270	AT1G14270	AT1G14270	1:4872855-4877248	q1	q2	OK	39.35	56.8803	0.531566	-0.974905	0.329607	0.999946	no
AT1G14280	AT1G14280	PKS2	1:4877626-4879149	q1	q2	OK	43.8018	53.9613	0.300935	-0.64284	0.520328	0.999946	no
AT1G14290	AT1G14290	SBH2	1:4880050-4881964	q1	q2	OK	25.244	28.1228	0.155803	-0.315243	0.752577	0.999946	no
AT1G14300	AT1G14300	AT1G14300	1:4882375-4884791	q1	q2	OK	7.6808	11.7967	0.619058	-1.06424	0.287222	0.999946	no
AT1G14310	AT1G14310	AT1G14310	1:4885043-4887933	q1	q2	OK	10.7187	12.478	0.219253	-0.359294	0.719375	0.999946	no
AT1G14315	AT1G14315	AT1G14315	1:4885043-4887933	q1	q2	NOTEST	0	0.0796047	1.79769e+308	1.79769e+308	0.410424	1	no
AT1G14320	AT1G14320	SAC52	1:4888213-4889661	q1	q2	OK	441.347	714.4	0.694817	-1.2349	0.216869	0.999946	no
AT1G14330	AT1G14330	AT1G14330	1:4890117-4892251	q1	q2	OK	7.03581	5.53363	-0.34649	0.597477	0.550189	0.999946	no
AT1G14340	AT1G14340	AT1G14340	1:4897345-4898961	q1	q2	OK	16.9483	10.5363	-0.685774	1.20418	0.22852	0.999946	no
AT1G14345	AT1G14345	AT1G14345	1:4899144-4899979	q1	q2	OK	150.704	189.115	0.327545	-0.688046	0.491424	0.999946	no
AT1G14350	AT1G14350	AtMYB124	1:4907952-4913152	q1	q2	OK	11.6868	9.72201	-0.265551	0.427212	0.669225	0.999946	no
AT1G14360	AT1G14360	ATUTR3	1:4907952-4913152	q1	q2	OK	11.2291	9.17642	-0.291234	0.37966	0.704198	0.999946	no
AT1G14370	AT1G14370	APK2A	1:4915575-4921596	q1	q2	OK	7.56203	2.22057	-1.76784	1.38566	0.16585	0.999946	no
AT1G14380	AT1G14380	IQD28	1:4915575-4921596	q1	q2	OK	15.7732	10.7932	-0.547363	1.02693	0.304456	0.999946	no
AT1G14390	AT1G14390	AT1G14390	1:4924276-4926794	q1	q2	OK	0.695711	0.508213	-0.453054	0.428146	0.668545	0.999946	no
AT1G14400	AT1G14400	UBC1	1:4927010-4928690	q1	q2	OK	98.9195	85.5051	-0.210244	0.433012	0.665006	0.999946	no
AT1G14410	AT1G14410	ATWHY1	1:4929122-4930904	q1	q2	OK	18.723	33.2033	0.826519	-1.67566	0.0938057	0.9956	no
AT1G14420	AT1G14420	AT59	1:4931565-4933515	q1	q2	NOTEST	0.194503	0	-1.79769e+308	-1.79769e+308	0.0732051	1	no
AT1G14430	AT1G14430	AT1G14430	1:4934119-4936100	q1	q2	OK	2.892	6.78663	1.23063	-1.88782	0.0590506	0.872774	no
AT1G14440	AT1G14440	AtHB31	1:4938823-4940903	q1	q2	OK	7.63996	13.5268	0.824183	-1.24659	0.212547	0.999946	no
AT1G14450	AT1G14450	AT1G14450	1:4946217-4947576	q1	q2	OK	65.6233	79.6424	0.27933	-0.572585	0.566926	0.999946	no
AT1G14455	AT1G14455	AT1G14455	1:4947818-4948400	q1	q2	NOTEST	0.235359	0.153178	-0.619648	0.271121	0.786298	1	no
AT1G14460	AT1G14460	AT1G14460	1:4948747-4952927	q1	q2	OK	4.33152	6.40819	0.565044	-1.11432	0.265144	0.999946	no
AT1G14470	AT1G14470	AT1G14470	1:4954079-4955702	q1	q2	OK	0.474719	0.689778	0.539058	-0.468736	0.639258	0.999946	no
AT1G14480	AT1G14480	AT1G14480	1:4956256-4958076	q1	q2	OK	0.613618	0.936458	0.609873	-0.454615	0.649386	0.999946	no
AT1G14490	AT1G14490	AT1G14490	1:4958513-4959325	q1	q2	OK	0.876558	2.31757	1.40269	-1.23469	0.216948	0.999946	no
AT1G14500	AT1G14500	AT1G14500	1:4960374-4961780	q1	q2	NOTEST	0	0	0	0	1	1	no
AT1G14510	AT1G14510	AL7	1:4961885-4964428	q1	q2	OK	26.0305	28.4478	0.128118	-0.269343	0.787666	0.999946	no
AT1G14518	AT1G14518	AT1G14518	1:4966809-4967493	q1	q2	NOTEST	0	0	0	0	1	1	no
AT1G14520	AT1G14520	MIOX1	1:4968141-4970311	q1	q2	OK	3.14119	1.56501	-1.00514	0.891812	0.372494	0.999946	no
AT1G14530	AT1G14530	THH1	1:4970857-4973726	q1	q2	OK	4.05453	3.50375	-0.210636	0.258846	0.795754	0.999946	no
AT1G14540	AT1G14540	AT1G14540	1:4974066-4975705	q1	q2	OK	2.25907	0.0432827	-5.7058	3.12804	0.00175976	0.165782	no
AT1G14549	AT1G14549	AT1G14549	1:4978793-4978907	q1	q2	NOTEST	0	0	0	0	1	1	no
AT1G14550	AT1G14550	AT1G14550	1:4979027-4980324	q1	q2	NOTEST	0.531437	0	-1.79769e+308	-1.79769e+308	0.0579893	1	no
AT1G14560	AT1G14560	AT1G14560	1:4980671-4983284	q1	q2	OK	7.15591	7.86076	0.135533	-0.240595	0.809869	0.999946	no
AT1G14570	AT1G14570	AT1G14570	1:4983534-4987375	q1	q2	OK	25.8507	23.6133	-0.1306	0.260394	0.79456	0.999946	no
AT1G14580	AT1G14580	AT1G14580	1:4989561-4992732	q1	q2	OK	15.4518	17.0691	0.14362	-0.279233	0.780066	0.999946	no
AT1G14590	AT1G14590	AT1G14590	1:4998815-5000643	q1	q2	OK	8.59724	8.80254	0.0340447	-0.0561847	0.955195	0.999946	no
AT1G14600	AT1G14600	AT1G14600	1:5001010-5003370	q1	q2	OK	11.3472	9.14826	-0.310761	0.478701	0.632151	0.999946	no
AT1G14610	AT1G14610	VALRS	1:5008243-5014533	q1	q2	OK	30.9934	41.3876	0.417239	-0.854749	0.39269	0.999946	no
AT1G14620	AT1G14620	DECOY	1:5014752-5016604	q1	q2	OK	11.7633	20.4168	0.795461	-1.38591	0.165775	0.999946	no
AT1G14630	AT1G14630	AT1G14630	1:5019954-5021537	q1	q2	OK	3.30077	4.67918	0.503453	-0.561691	0.574326	0.999946	no
AT1G14640	AT1G14640	AT1G14640	1:5023655-5025955	q1	q2	OK	3.08699	1.36208	-1.18039	1.53074	0.125833	0.999946	no
AT1G14642	AT1G14642	AT1G14642	1:5026363-5026585	q1	q2	OK	83.5576	0	-1.79769e+308	-1.79769e+308	0.12426	0.999946	no
AT1G14650	AT1G14650	AT1G14650	1:5027661-5031779	q1	q2	OK	20.3149	18.3554	-0.146337	0.302316	0.762411	0.999946	no
AT1G14660	AT1G14660	ATNHX8	1:5031949-5036477	q1	q2	OK	2.86917	1.75394	-0.710031	0.848201	0.396326	0.999946	no
AT1G14670	AT1G14670	AT1G14670	1:5037611-5040528	q1	q2	OK	47.3872	54.0367	0.189444	-0.400813	0.688558	0.999946	no
AT1G14680	AT1G14680	AT1G14680	1:5040860-5041733	q1	q2	OK	0.689057	0.866593	0.330732	-0.269906	0.787233	0.999946	no
AT1G14685	AT1G14685	BBR/BPC2	1:5042322-5044294	q1	q2	OK	18.2543	20.7565	0.185327	-0.327652	0.743174	0.999946	no
AT1G14686	AT1G14686	AT1G14686	1:5045780-5046800	q1	q2	NOTEST	0.0878107	0.293388	1.74034	-0.929862	0.352443	1	no
AT1G14687	AT1G14687	HB32	1:5047802-5048612	q1	q2	OK	2.14866	2.28432	0.0883242	-0.0901339	0.928181	0.999946	no
AT1G14688	AT1G14688	AT1G14688	1:5049525-5050983	q1	q2	NOTEST	0	0	0	0	1	1	no
AT1G14690	AT1G14690	MAP65-7	1:5051759-5055252	q1	q2	OK	17.4648	15.9908	-0.127215	0.252686	0.800511	0.999946	no
AT1G14700	AT1G14700	PAP3	1:5058679-5061136	q1	q2	OK	26.2105	33.4037	0.349862	-0.716157	0.473895	0.999946	no
AT1G14710	AT1G14710	AT1G14710	1:5061865-5065178	q1	q2	OK	21.3509	25.7667	0.271208	-0.562105	0.574044	0.999946	no
AT1G14720	AT1G14720	EXGT-A2	1:5066635-5068645	q1	q2	OK	22.7326	24.818	0.126622	-0.262245	0.793133	0.999946	no
AT1G14730	AT1G14730	AT1G14730	1:5073104-5074779	q1	q2	OK	2.21566	2.59504	0.228018	-0.237008	0.81265	0.999946	no
AT1G14740	AT1G14740	AT1G14740	1:5075212-5077791	q1	q2	OK	19.517	14.5299	-0.42571	0.909802	0.362927	0.999946	no
AT1G14750	AT1G14750	SDS	1:5079406-5082520	q1	q2	NOTEST	0.3142	0.482927	0.620122	-0.383115	0.701634	1	no
AT1G14755	AT1G14755	AT1G14755	1:5083741-5084342	q1	q2	NOTEST	0	0	0	0	1	1	no
AT1G14760	AT1G14760	KNATM	1:5084351-5085213	q1	q2	OK	0.507287	1.23629	1.28515	-0.797103	0.425391	0.999946	no
AT1G14770	AT1G14770	AT1G14770	1:5086625-5088846	q1	q2	OK	2.80675	3.54069	0.335129	-0.437579	0.661691	0.999946	no
AT1G14780	AT1G14780	AT1G14780	1:5090989-5098032	q1	q2	OK	0.625242	0.326028	-0.939418	0.429193	0.667783	0.999946	no
AT1G14790	AT1G14790	RDR1	1:5090989-5098032	q1	q2	OK	4.90074	2.87397	-0.769955	1.35457	0.175555	0.999946	no
AT1G14800	AT1G14800	AT1G14800	1:5099571-5104695	q1	q2	NOTEST	0	0	0	0	1	1	no
AT1G14810	AT1G14810	AT1G14810	1:5099571-5104695	q1	q2	OK	58.5049	90.7002	0.632548	-1.3248	0.185237	0.999946	no
AT1G14820	AT1G14820	AT1G14820	1:5105017-5106954	q1	q2	OK	7.94634	9.85198	0.310124	-0.459682	0.645745	0.999946	no
AT1G14830	AT1G14830	DRP1C	1:5107420-5111670	q1	q2	OK	30.0562	30.8074	0.0356138	-0.07613	0.939316	0.999946	no
AT1G14840	AT1G14840	ATMAP70-4	1:5111954-5115497	q1	q2	OK	15.8305	19.8395	0.325667	-0.630469	0.528388	0.999946	no
AT1G14850	AT1G14850	NUP155	1:5116695-5123259	q1	q2	OK	6.35849	7.35193	0.209437	-0.439621	0.660212	0.999946	no
AT1G14860	AT1G14860	NUDT18	1:5124741-5126151	q1	q2	OK	0.541945	0.198169	-1.45141	0.983127	0.325545	0.999946	no
AT1G14870	AT1G14870	PCR2	1:5128374-5129523	q1	q2	OK	10.983	0.949712	-3.53163	3.41231	0.000644154	0.0909107	no
AT1G14880	AT1G14880	PCR1	1:5132534-5133716	q1	q2	OK	10.4574	5.02631	-1.05695	1.35258	0.17619	0.999946	no
AT1G14890	AT1G14890	AT1G14890	1:5137013-5137957	q1	q2	OK	14.2762	22.4108	0.650582	-1.22372	0.221058	0.999946	no
AT1G14900	AT1G14900	HMGA	1:5138333-5139432	q1	q2	OK	19.9496	33.8805	0.764097	-1.54001	0.123559	0.999946	no
AT1G14910	AT1G14910	AT1G14910	1:5139711-5143689	q1	q2	OK	13.801	11.0744	-0.317534	0.659434	0.509617	0.999946	no
AT1G14920	AT1G14920	GAI	1:5149225-5151354	q1	q2	OK	17.7032	27.4966	0.635244	-1.34938	0.177215	0.999946	no
AT1G14930	AT1G14930	AT1G14930	1:5152262-5153084	q1	q2	NOTEST	0	0.069923	1.79769e+308	1.79769e+308	0.199086	1	no
AT1G14940	AT1G14940	AT1G14940	1:5154536-5155564	q1	q2	NOTEST	0	0	0	0	1	1	no
AT1G14950	AT1G14950	AT1G14950	1:5157335-5158269	q1	q2	NOTEST	0	0	0	0	1	1	no
AT1G14960	AT1G14960	AT1G14960	1:5159198-5160083	q1	q2	NOTEST	0	0	0	0	1	1	no
AT1G14970	AT1G14970	AT1G14970	1:5161948-5164917	q1	q2	OK	2.25209	3.47323	0.625012	-0.835409	0.403487	0.999946	no
AT1G14980	AT1G14980	CPN10	1:5165627-5166745	q1	q2	OK	92.6905	179.085	0.950148	-2.01314	0.0440998	0.796112	no
AT1G14990	AT1G14990	AT1G14990	1:5167030-5168264	q1	q2	OK	11.4359	9.19918	-0.313989	0.408343	0.683022	0.999946	no
AT1G15000	AT1G15000	scpl50	1:5168595-5170435	q1	q2	OK	7.00102	12.0147	0.779159	-1.44314	0.148982	0.999946	no
AT1G15002	AT1G15002	AT1G15002	1:5168595-5170435	q1	q2	OK	0.30984	0.804184	1.376	-0.211481	0.832512	0.999946	no
AT1G15010	AT1G15010	AT1G15010	1:5171206-5171742	q1	q2	OK	1.25534	0.473569	-1.40643	0.952659	0.340763	0.999946	no
AT1G15015	AT1G15015	AT1G15015	1:5172080-5172923	q1	q2	NOTEST	0.126234	0.165642	0.391966	-0.19003	0.849286	1	no
AT1G15020	AT1G15020	ATQSOX1	1:5173096-5176223	q1	q2	OK	8.11549	9.55812	0.236049	-0.412367	0.68007	0.999946	no
AT1G15030	AT1G15030	AT1G15030	1:5177528-5181389	q1	q2	OK	24.987	32.5475	0.381372	-0.800416	0.42347	0.999946	no
AT1G15040	AT1G15040	AT1G15040	1:5177528-5181389	q1	q2	OK	0.998014	0.363756	-1.45609	0.412742	0.679796	0.999946	no
AT1G15045	AT1G15045	AT1G15045	1:5181856-5181964	q1	q2	NOTEST	0	0	0	0	1	1	no
AT1G15050	AT1G15050	IAA34	1:5182255-5183243	q1	q2	NOTEST	0	0.224492	1.79769e+308	1.79769e+308	0.15057	1	no
AT1G15060	AT1G15060	AT1G15060	1:5183606-5186974	q1	q2	OK	15.9213	12.953	-0.297673	0.618532	0.536225	0.999946	no
AT1G15080	AT1G15080	LPP2	1:5187625-5189673	q1	q2	OK	2.43804	2.95481	0.277345	-0.314224	0.753351	0.999946	no
AT1G15090	AT1G15090	AT1G15090	1:5189686-5189760	q1	q2	NOTEST	0	0	0	0	1	1	no
AT1G15100	AT1G15100	RHA2A	1:5193425-5194203	q1	q2	OK	23.2168	13.3897	-0.794052	1.34838	0.177537	0.999946	no
AT1G15110	AT1G15110	AT1G15110	1:5199017-5202175	q1	q2	OK	4.54133	2.96568	-0.614749	0.86993	0.384339	0.999946	no
AT1G15120	AT1G15120	AT1G15120	1:5202647-5204193	q1	q2	OK	136.643	177.999	0.381454	-0.812949	0.416247	0.999946	no
AT1G15125	AT1G15125	AT1G15125	1:5204624-5205912	q1	q2	OK	17.2101	1.81956	-3.24159	4.14034	3.46795e-05	0.0130735	yes
AT1G15130	AT1G15130	AT1G15130	1:5206001-5209915	q1	q2	OK	21.5514	15.0051	-0.522329	1.11851	0.263351	0.999946	no
AT1G15140	AT1G15140	AT1G15140	1:5210205-5212349	q1	q2	OK	62.418	80.8584	0.373435	-0.772327	0.439921	0.999946	no
AT1G15150	AT1G15150	AT1G15150	1:5212614-5214858	q1	q2	OK	0.979414	0.758564	-0.368648	0.346537	0.728939	0.999946	no
AT1G15160	AT1G15160	AT1G15160	1:5215474-5217545	q1	q2	OK	1.69029	1.35181	-0.322379	0.330899	0.740721	0.999946	no
AT1G15165	AT1G15165	AT1G15165	1:5217718-5220113	q1	q2	OK	1.05382	1.22212	0.213749	-0.196244	0.844419	0.999946	no
AT1G15170	AT1G15170	AT1G15170	1:5220640-5224121	q1	q2	OK	5.75076	3.97835	-0.531583	0.725972	0.467856	0.999946	no
AT1G15175	AT1G15175	AT1G15175	1:5220640-5224121	q1	q2	OK	2.74598	5.73248	1.06184	-0.818797	0.412902	0.999946	no
AT1G15180	AT1G15180	AT1G15180	1:5224384-5226702	q1	q2	OK	24.8241	36.1681	0.542978	-1.11351	0.26549	0.999946	no
AT1G15190	AT1G15190	AT1G15190	1:5227052-5228202	q1	q2	OK	0.287206	1.28009	2.15609	-1.57455	0.115359	0.999946	no
AT1G15200	AT1G15200	AT1G15200	1:5228299-5231184	q1	q2	OK	23.8531	28.0146	0.232003	-0.461255	0.644616	0.999946	no
AT1G15210	AT1G15210	PDR7	1:5231347-5236573	q1	q2	OK	0.934045	0.374781	-1.31744	1.49387	0.135209	0.999946	no
AT1G15215	AT1G15215	AT1G15215	1:5238064-5241538	q1	q2	OK	5.64316	4.28304	-0.397869	0.428513	0.668278	0.999946	no
AT1G15220	AT1G15220	ATCCMH	1:5238064-5241538	q1	q2	OK	3.89233	3.57396	-0.123111	0.122172	0.902763	0.999946	no
AT1G15230	AT1G15230	AT1G15230	1:5242197-5243227	q1	q2	OK	13.6407	15.5622	0.190131	-0.349543	0.726682	0.999946	no
AT1G15240	AT1G15240	AT1G15240	1:5243449-5248604	q1	q2	OK	12.3997	9.52712	-0.380188	0.749389	0.453623	0.999946	no
AT1G15250	AT1G15250	AT1G15250	1:5248663-5249474	q1	q2	OK	26.3204	40.9566	0.637912	-1.18689	0.23527	0.999946	no
AT1G15260	AT1G15260	AT1G15260	1:5249759-5250573	q1	q2	OK	57.5709	49.9549	-0.204713	0.435019	0.663549	0.999946	no
AT1G15270	AT1G15270	AT1G15270	1:5250649-5252121	q1	q2	OK	291.87	274.841	-0.0867291	0.181993	0.855588	0.999946	no
AT1G15280	AT1G15280	AT1G15280	1:5252314-5256753	q1	q2	OK	20.7836	19.1943	-0.114771	0.236986	0.812668	0.999946	no
AT1G15290	AT1G15290	AT1G15290	1:5257045-5264942	q1	q2	OK	58.5088	68.3328	0.223924	-0.433818	0.664421	0.999946	no
AT1G15300	AT1G15300	AT1G15300	1:5265725-5268602	q1	q2	OK	1.20401	1.17416	-0.0362179	0.0440741	0.964845	0.999946	no
AT1G15310	AT1G15310	ATHSRP54A	1:5269018-5272058	q1	q2	OK	2.50567	1.00924	-1.31193	1.49028	0.136151	0.999946	no
AT1G15320	AT1G15320	AT1G15320	1:5272255-5274074	q1	q2	NOTEST	0.0562209	0.49001	3.12363	-1.44288	0.149054	1	no
AT1G15330	AT1G15330	AT1G15330	1:5274345-5275602	q1	q2	NOTEST	0.0619494	0.0420467	-0.559098	0.244628	0.806744	1	no
AT1G15340	AT1G15340	MBD10	1:5275676-5277689	q1	q2	OK	60.6425	55.7827	-0.120513	0.236216	0.813265	0.999946	no
AT1G15350	AT1G15350	AT1G15350	1:5278259-5279877	q1	q2	OK	19.4604	9.26671	-1.07041	1.45459	0.145783	0.999946	no
AT1G15360	AT1G15360	WIN1	1:5283537-5284673	q1	q2	OK	0.18884	1.16335	2.62305	-1.76833	0.077006	0.951196	no
AT1G15370	AT1G15370	AT1G15370	1:5287046-5288577	q1	q2	OK	43.3382	39.1303	-0.147354	0.300613	0.763709	0.999946	no
AT1G15380	AT1G15380	AT1G15380	1:5290744-5292535	q1	q2	OK	2.80876	0.296981	-3.24149	2.17031	0.0299835	0.686267	no
AT1G15385	AT1G15385	AT1G15385	1:5292755-5293265	q1	q2	NOTEST	0	0	0	0	1	1	no
AT1G15390	AT1G15390	PDF1A	1:5294628-5296902	q1	q2	OK	19.4467	33.3565	0.778438	-1.14364	0.252775	0.999946	no
AT1G15400	AT1G15400	AT1G15400	1:5294628-5296902	q1	q2	OK	45.491	24.5674	-0.888834	1.18329	0.236696	0.999946	no
AT1G15405	AT1G15405	AT1G15405	1:5297874-5298166	q1	q2	OK	93.9844	67.5657	-0.47613	0.792555	0.428037	0.999946	no
AT1G15410	AT1G15410	AT1G15410	1:5298323-5301412	q1	q2	OK	9.25547	9.17779	-0.0121587	0.0240903	0.980781	0.999946	no
AT1G15415	AT1G15415	AT1G15415	1:5298323-5301412	q1	q2	OK	0.954785	0.687565	-0.47368	0.110161	0.912282	0.999946	no
AT1G15420	AT1G15420	AT1G15420	1:5301612-5303390	q1	q2	OK	13.4895	23.459	0.798307	-1.52334	0.127673	0.999946	no
AT1G15430	AT1G15430	AT1G15430	1:5304316-5306012	q1	q2	OK	5.45379	4.95256	-0.139085	0.190481	0.848932	0.999946	no
AT1G15440	AT1G15440	PWP2	1:5306060-5309514	q1	q2	OK	5.66589	9.77957	0.78747	-1.55549	0.119829	0.999946	no
AT1G15450	AT1G15450	AT1G15450	1:5309646-5309718	q1	q2	NOTEST	0	0	0	0	1	1	no
AT1G15460	AT1G15460	ATBOR4	1:5310000-5314094	q1	q2	NOTEST	0.0275341	0	-1.79769e+308	-1.79769e+308	0.171137	1	no
AT1G15470	AT1G15470	AT1G15470	1:5315506-5317863	q1	q2	OK	6.60874	10.0176	0.60009	-1.03745	0.299527	0.999946	no
AT1G15480	AT1G15480	AT1G15480	1:5318010-5320594	q1	q2	OK	2.37438	4.1232	0.796217	-1.19348	0.23268	0.999946	no
AT1G15490	AT1G15490	AT1G15490	1:5320614-5323895	q1	q2	OK	5.10724	4.10871	-0.313859	0.538901	0.589955	0.999946	no
AT1G15500	AT1G15500	ATNTT2	1:5326289-5328874	q1	q2	OK	69.4136	96.7988	0.47977	-0.975868	0.32913	0.999946	no
AT1G15510	AT1G15510	ATECB2	1:5329110-5331711	q1	q2	OK	4.89232	6.60782	0.433657	-0.805773	0.420374	0.999946	no
AT1G15520	AT1G15520	ABCG40	1:5331857-5338326	q1	q2	NOTEST	0.271038	0.363067	0.42174	-0.415984	0.677422	1	no
AT1G15530	AT1G15530	AT1G15530	1:5339960-5341931	q1	q2	OK	6.83705	4.92438	-0.473431	0.811408	0.417131	0.999946	no
AT1G15540	AT1G15540	AT1G15540	1:5342586-5343705	q1	q2	NOTEST	0	0.050148	1.79769e+308	1.79769e+308	0.199086	1	no
AT1G15550	AT1G15550	GA4	1:5344477-5346166	q1	q2	OK	7.2381	10.4021	0.523191	-0.842068	0.39975	0.999946	no
AT1G15560	AT1G15560	AT1G15560	1:5352654-5354314	q1	q2	NOTEST	0	0	0	0	1	1	no
AT1G15570	AT1G15570	CYCA2	1:5362008-5365549	q1	q2	OK	4.3423	8.7626	1.0129	-1.69904	0.0893111	0.985868	no
AT1G15580	AT1G15580	IAA5	1:5365664-5366497	q1	q2	OK	1.38097	2.46907	0.838287	-0.747246	0.454915	0.999946	no
AT1G15590	AT1G15590	AT1G15590	1:5367296-5368670	q1	q2	NOTEST	0	0	0	0	1	1	no
AT1G15600	AT1G15600	AT1G15600	1:5368922-5370344	q1	q2	NOTEST	0	0	0	0	1	1	no
AT1G15610	AT1G15610	AT1G15610	1:5370676-5371859	q1	q2	NOTEST	0	0	0	0	1	1	no
AT1G15620	AT1G15620	AT1G15620	1:5373503-5374575	q1	q2	NOTEST	0	0.078552	1.79769e+308	1.79769e+308	0.199086	1	no
AT1G15630	AT1G15630	AT1G15630	1:5376792-5378027	q1	q2	NOTEST	0	0	0	0	1	1	no
AT1G15640	AT1G15640	AT1G15640	1:5378885-5380139	q1	q2	NOTEST	0	0	0	0	1	1	no
AT1G15650	AT1G15650	AT1G15650	1:5380906-5380988	q1	q2	NOTEST	0	0	0	0	1	1	no
AT1G15660	AT1G15660	CENP-C	1:5381169-5385254	q1	q2	OK	4.95008	5.50035	0.15207	-0.277618	0.781305	0.999946	no
AT1G15670	AT1G15670	AT1G15670	1:5389951-5391490	q1	q2	OK	14.0808	2.87231	-2.29345	3.42537	0.000613967	0.0898179	no
AT1G15680	AT1G15680	AT1G15680	1:5393406-5394639	q1	q2	NOTEST	0	0	0	0	1	1	no
AT1G15690	AT1G15690	AVP1	1:5398989-5403818	q1	q2	OK	297.431	405.461	0.447004	-0.744951	0.456301	0.999946	no
AT1G15700	AT1G15700	ATPC2	1:5398989-5403818	q1	q2	OK	4.34891	5.24961	0.271557	-0.0388538	0.969007	0.999946	no
AT1G15710	AT1G15710	AT1G15710	1:5404357-5405686	q1	q2	OK	13.6805	20.1006	0.555117	-1.06979	0.284716	0.999946	no
AT1G15720	AT1G15720	TRFL5	1:5406024-5409987	q1	q2	OK	1.44712	1.85742	0.360117	-0.162985	0.87053	0.999946	no
AT1G15730	AT1G15730	AT1G15730	1:5406024-5409987	q1	q2	OK	31.4007	45.2796	0.528065	-1.1054	0.268987	0.999946	no
AT1G15740	AT1G15740	AT1G15740	1:5410907-5421033	q1	q2	OK	39.7459	25.1986	-0.657461	0.728297	0.466432	0.999946	no
AT1G15750	AT1G15750	WSIP1	1:5410907-5421033	q1	q2	OK	39.636	39.5836	-0.00190729	0.00307762	0.997544	0.999946	no
AT1G15757	AT1G15757	AT1G15757	1:5424241-5424576	q1	q2	NOTEST	0	0	0	0	1	1	no
AT1G15760	AT1G15760	AT1G15760	1:5425713-5426322	q1	q2	OK	3.01524	3.59791	0.254884	-0.258828	0.795768	0.999946	no
AT1G15770	AT1G15770	AT1G15770	1:5426891-5428280	q1	q2	NOTEST	0	0	0	0	1	1	no
AT1G15772	AT1G15772	AT1G15772	1:5428519-5429561	q1	q2	NOTEST	0	0	0	0	1	1	no
AT1G15780	AT1G15780	AT1G15780	1:5430182-5436412	q1	q2	OK	12.815	8.74968	-0.550527	1.17839	0.238642	0.999946	no
AT1G15790	AT1G15790	AT1G15790	1:5438252-5440087	q1	q2	OK	3.99784	2.45158	-0.705512	0.633147	0.526637	0.999946	no
AT1G15800	AT1G15800	AT1G15800	1:5441081-5443684	q1	q2	OK	1.42066	0.538603	-1.39927	1.2274	0.219674	0.999946	no
AT1G15810	AT1G15810	AT1G15810	1:5444417-5447859	q1	q2	OK	11.2051	10.292	-0.122634	0.0116241	0.990726	0.999946	no
AT1G15820	AT1G15820	LHCB6	1:5444417-5447859	q1	q2	OK	3694.17	4378.22	0.245092	-0.376129	0.706821	0.999946	no
AT1G15825	AT1G15825	AT1G15825	1:5448148-5448529	q1	q2	OK	24.9053	29.9133	0.264332	-0.370959	0.710668	0.999946	no
AT1G15830	AT1G15830	AT1G15830	1:5448725-5450177	q1	q2	OK	9.79508	12.9785	0.405989	-0.828496	0.40739	0.999946	no
AT1G15840	AT1G15840	AT1G15840	1:5451431-5452374	q1	q2	NOTEST	0.0566915	0	-1.79769e+308	-1.79769e+308	0.171137	1	no
AT1G15850	AT1G15850	AT1G15850	1:5453244-5454088	q1	q2	NOTEST	0	0.205269	1.79769e+308	1.79769e+308	0.199086	1	no
AT1G15860	AT1G15860	AT1G15860	1:5454784-5457022	q1	q2	OK	31.1355	27.4469	-0.181918	0.336021	0.736855	0.999946	no
AT1G15870	AT1G15870	AT1G15870	1:5457083-5458429	q1	q2	OK	0.881908	1.86471	1.08025	-0.999255	0.317671	0.999946	no
AT1G15880	AT1G15880	atgos11	1:5458534-5460333	q1	q2	OK	23.8086	18.9427	-0.329839	0.655437	0.512187	0.999946	no
AT1G15885	AT1G15885	AT1G15885	1:5460476-5461281	q1	q2	OK	2.10675	5.15327	1.29047	-1.23604	0.216443	0.999946	no
AT1G15890	AT1G15890	AT1G15890	1:5461316-5464223	q1	q2	OK	0.896098	0.298198	-1.58739	1.55029	0.121071	0.999946	no
AT1G15900	AT1G15900	AT1G15900	1:5464355-5464697	q1	q2	OK	0.991631	0.618777	-0.680385	0.363171	0.716477	0.999946	no
AT1G15910	AT1G15910	AT1G15910	1:5465335-5469125	q1	q2	OK	6.73096	8.73074	0.375291	-0.753601	0.451089	0.999946	no
AT1G15920	AT1G15920	AT1G15920	1:5469388-5471149	q1	q2	OK	9.24463	11.1468	0.269943	-0.458155	0.646841	0.999946	no
AT1G15930	AT1G15930	AT1G15930	1:5471399-5473014	q1	q2	OK	218.709	347.125	0.666444	-1.34218	0.179537	0.999946	no
AT1G15940	AT1G15940	AT1G15940	1:5473564-5478259	q1	q2	OK	7.85434	9.83669	0.324684	-0.687716	0.491632	0.999946	no
AT1G15950	AT1G15950	ATCCR1	1:5478753-5485082	q1	q2	OK	101.355	90.9879	-0.155677	0.248745	0.803558	0.999946	no
AT1G15960	AT1G15960	NRAMP6	1:5478753-5485082	q1	q2	OK	32.9708	26.1926	-0.33203	0.341408	0.732796	0.999946	no
AT1G15970	AT1G15970	AT1G15970	1:5486318-5488868	q1	q2	OK	7.6244	8.62378	0.177697	-0.318136	0.750381	0.999946	no
AT1G15980	AT1G15980	NDF1	1:5489297-5493772	q1	q2	OK	166.094	199.888	0.267196	-0.526104	0.598816	0.999946	no
AT1G15990	AT1G15990	ATCNGC7	1:5489297-5493772	q1	q2	NOTEST	0.0981734	0.0221065	-2.15086	0.0671381	0.946472	1	no
AT1G16000	AT1G16000	AT1G16000	1:5494532-5495359	q1	q2	OK	18.5376	24.1438	0.381199	-0.58308	0.55984	0.999946	no
AT1G16010	AT1G16010	MRS2-1	1:5495372-5497723	q1	q2	OK	22.9271	20.2656	-0.178021	0.342539	0.731945	0.999946	no
AT1G16020	AT1G16020	AT1G16020	1:5498164-5501358	q1	q2	OK	12.0319	12.076	0.00526926	-0.0101979	0.991863	0.999946	no
AT1G16022	AT1G16022	AT1G16022	1:5501395-5501959	q1	q2	NOTEST	0.22713	0.441229	0.958012	-0.380951	0.703239	1	no
AT1G16025	AT1G16025	AT1G16025	1:5501395-5501959	q1	q2	NOTEST	0.497005	0.307651	-0.691966	0.213679	0.830798	1	no
AT1G16030	AT1G16030	Hsp70b	1:5502205-5504535	q1	q2	OK	2.26414	2.82714	0.320376	-0.469353	0.638818	0.999946	no
AT1G16040	AT1G16040	AT1G16040	1:5504734-5506611	q1	q2	OK	10.1452	9.61724	-0.0770966	0.110703	0.911852	0.999946	no
AT1G16060	AT1G16060	ADAP	1:5508506-5511735	q1	q2	OK	5.66562	4.39747	-0.365559	0.46596	0.641244	0.999946	no
AT1G16070	AT1G16070	TLP8	1:5511872-5513896	q1	q2	OK	0.952042	1.83982	0.950465	-0.963894	0.335099	0.999946	no
AT1G16080	AT1G16080	AT1G16080	1:5514316-5516027	q1	q2	OK	125.819	157.324	0.322395	-0.654075	0.513063	0.999946	no
AT1G16090	AT1G16090	WAKL7	1:5516258-5517822	q1	q2	OK	2.35775	2.56332	0.120603	-0.14332	0.886037	0.999946	no
AT1G16100	AT1G16100	AT1G16100	1:5518061-5518134	q1	q2	NOTEST	0	0	0	0	1	1	no
AT1G16110	AT1G16110	WAKL6	1:5518372-5520891	q1	q2	OK	2.63162	1.06385	-1.30666	1.63282	0.102507	0.999946	no
AT1G16120	AT1G16120	WAKL1	1:5522638-5524983	q1	q2	NOTEST	0.0636045	0	-1.79769e+308	-1.79769e+308	0.12426	1	no
AT1G16130	AT1G16130	WAKL2	1:5525490-5528212	q1	q2	OK	1.10483	0.233377	-2.24309	2.10918	0.0349292	0.733102	no
AT1G16140	AT1G16140	WAKL3	1:5528964-5531255	q1	q2	NOTEST	0.0340924	0	-1.79769e+308	-1.79769e+308	0.171137	1	no
AT1G16150	AT1G16150	WAKL4	1:5532414-5534877	q1	q2	NOTEST	0	0.0962744	1.79769e+308	1.79769e+308	0.0934756	1	no
AT1G16160	AT1G16160	WAKL5	1:5535972-5538269	q1	q2	NOTEST	0	0	0	0	1	1	no
AT1G16170	AT1G16170	AT1G16170	1:5538731-5539821	q1	q2	OK	27.3801	25.4694	-0.104364	0.184133	0.853909	0.999946	no
AT1G16180	AT1G16180	AT1G16180	1:5540426-5542902	q1	q2	OK	93.9621	70.8351	-0.407615	0.826498	0.408522	0.999946	no
AT1G16190	AT1G16190	RAD23A	1:5543151-5546103	q1	q2	OK	12.0567	13.9866	0.214209	-0.413537	0.679213	0.999946	no
AT1G16210	AT1G16210	AT1G16210	1:5546127-5547552	q1	q2	OK	34.1167	34.6457	0.0221975	-0.0474433	0.96216	0.999946	no
AT1G16220	AT1G16220	AT1G16220	1:5548652-5550553	q1	q2	OK	1.14597	2.7223	1.24826	-1.40721	0.159366	0.999946	no
AT1G16225	AT1G16225	AT1G16225	1:5551040-5552097	q1	q2	NOTEST	0	0	0	0	1	1	no
AT1G16230	AT1G16230	AT1G16230	1:5553466-5554324	q1	q2	NOTEST	0	0	0	0	1	1	no
AT1G16240	AT1G16240	SYP51	1:5555006-5556841	q1	q2	OK	40.3656	33.6698	-0.261671	0.512828	0.608072	0.999946	no
AT1G16250	AT1G16250	AT1G16250	1:5556988-5559520	q1	q2	OK	6.03846	5.37375	-0.168251	0.272868	0.784955	0.999946	no
AT1G16260	AT1G16260	AT1G16260	1:5559578-5562113	q1	q2	OK	10.3771	10.1607	-0.0304034	0.0594777	0.952572	0.999946	no
AT1G16270	AT1G16270	AT1G16270	1:5563086-5568368	q1	q2	OK	8.62877	8.0842	-0.0940501	0.184838	0.853356	0.999946	no
AT1G16280	AT1G16280	AtRH36	1:5568481-5570487	q1	q2	OK	5.64142	8.4657	0.585571	-0.944505	0.344912	0.999946	no
AT1G16290	AT1G16290	AT1G16290	1:5570752-5573538	q1	q2	NOTEST	0	0.203529	1.79769e+308	1.79769e+308	0.0838147	1	no
AT1G16300	AT1G16300	GAPCP-2	1:5574309-5577622	q1	q2	OK	4.0039	4.39613	0.134831	-0.197288	0.843602	0.999946	no
AT1G16310	AT1G16310	AT1G16310	1:5578430-5580693	q1	q2	OK	5.27543	3.0056	-0.811638	1.07304	0.283254	0.999946	no
AT1G16320	AT1G16320	AT1G16320	1:5580854-5582143	q1	q2	OK	78.6733	62.4267	-0.333712	0.715077	0.474562	0.999946	no
AT1G16330	AT1G16330	CYCB3	1:5582386-5587391	q1	q2	OK	0.574808	1.49757	1.38147	-1.41744	0.156355	0.999946	no
AT1G16340	AT1G16340	ATKSDA	1:5587789-5590651	q1	q2	OK	6.19925	10.5392	0.765598	-1.0028	0.315957	0.999946	no
AT1G16350	AT1G16350	AT1G16350	1:5590950-5593007	q1	q2	OK	26.2271	46.8283	0.836321	-1.78543	0.0741916	0.944402	no
AT1G16360	AT1G16360	AT1G16360	1:5593300-5595179	q1	q2	NOTEST	0.0678983	0.13856	1.02907	-0.523591	0.600563	1	no
AT1G16370	AT1G16370	2012-10-06	1:5596693-5598447	q1	q2	NOTEST	0.457696	0.267643	-0.774083	0.593356	0.552943	1	no
AT1G16380	AT1G16380	ATCHX1	1:5598452-5601367	q1	q2	NOTEST	0	0	0	0	1	1	no
AT1G16390	AT1G16390	ATOCT3	1:5602872-5604663	q1	q2	OK	5.14647	6.24248	0.278535	-0.442256	0.658304	0.999946	no
AT1G16400	AT1G16400	CYP79F2	1:5605158-5607473	q1	q2	OK	29.4076	6.52116	-2.17299	4.20247	2.64022e-05	0.0110119	yes
AT1G16410	AT1G16410	CYP79F1	1:5608806-5611426	q1	q2	OK	175.94	125.695	-0.485151	0.908013	0.363871	0.999946	no
AT1G16420	AT1G16420	MC8	1:5612149-5613867	q1	q2	NOTEST	0.151842	0.104351	-0.541125	0.322193	0.747306	1	no
AT1G16430	AT1G16430	AT1G16430	1:5614618-5615510	q1	q2	OK	7.75541	9.5388	0.298604	-0.381807	0.702604	0.999946	no
AT1G16440	AT1G16440	RSH3	1:5615814-5617672	q1	q2	NOTEST	0.0428426	0.0843272	0.976953	-0.497075	0.619136	1	no
AT1G16445	AT1G16445	AT1G16445	1:5617810-5619334	q1	q2	OK	3.54802	6.97662	0.975515	-1.19043	0.233878	0.999946	no
AT1G16450	AT1G16450	AT1G16450	1:5619470-5619543	q1	q2	NOTEST	0	0	0	0	1	1	no
AT1G16460	AT1G16460	ATMST2	1:5619581-5622663	q1	q2	OK	37.9189	38.8243	0.0340439	-0.0669777	0.946599	0.999946	no
AT1G16470	AT1G16470	PAB1	1:5622785-5625643	q1	q2	OK	39.443	47.6997	0.274212	-0.582265	0.560388	0.999946	no
AT1G16480	AT1G16480	AT1G16480	1:5625698-5628656	q1	q2	OK	0.533465	0.902934	0.759226	-0.797259	0.4253	0.999946	no
AT1G16489	AT1G16489	AT1G16489	1:5629215-5630995	q1	q2	OK	1.67648	0.863246	-0.957593	0.345641	0.729612	0.999946	no
AT1G16490	AT1G16490	ATMYB58	1:5629215-5630995	q1	q2	OK	1.42609	1.65092	0.211213	-0.209897	0.833748	0.999946	no
AT1G16500	AT1G16500	AT1G16500	1:5639031-5640173	q1	q2	OK	5.12931	6.43262	0.32664	-0.437812	0.661522	0.999946	no
AT1G16510	AT1G16510	AT1G16510	1:5644571-5645443	q1	q2	OK	5.39745	2.46488	-1.13076	1.20773	0.227153	0.999946	no
AT1G16515	AT1G16515	AT1G16515	1:5647548-5647813	q1	q2	OK	12.5401	9.57787	-0.388775	0.332657	0.739393	0.999946	no
AT1G16520	AT1G16520	AT1G16520	1:5648759-5651167	q1	q2	OK	8.63832	9.63252	0.157162	-0.279671	0.77973	0.999946	no
AT1G16530	AT1G16530	LBD3	1:5651369-5652883	q1	q2	OK	2.19483	1.78197	-0.300639	0.277824	0.781147	0.999946	no
AT1G16540	AT1G16540	SIR3	1:5659414-5665449	q1	q2	OK	2.57998	2.13232	-0.274939	0.400547	0.688753	0.999946	no
AT1G16550	AT1G16550	AT1G16550	1:5665906-5668209	q1	q2	OK	1.39838	1.60066	0.194907	-0.239517	0.810704	0.999946	no
AT1G16560	AT1G16560	AT1G16560	1:5668383-5673600	q1	q2	OK	22.8639	24.2938	0.0875205	-0.147114	0.883042	0.999946	no
AT1G16570	AT1G16570	AT1G16570	1:5668383-5673600	q1	q2	OK	7.73112	7.14247	-0.114255	0.116476	0.907275	0.999946	no
AT1G16590	AT1G16590	REV7	1:5673794-5675131	q1	q2	OK	3.47709	2.65006	-0.391853	0.446818	0.655006	0.999946	no
AT1G16600	AT1G16600	AT1G16600	1:5675168-5675433	q1	q2	NOTEST	0	0	0	0	1	1	no
AT1G16610	AT1G16610	RNPS1	1:5675703-5678852	q1	q2	OK	27.582	40.0016	0.536331	-1.05602	0.290957	0.999946	no
AT1G16620	AT1G16620	AT1G16620	1:5679818-5681188	q1	q2	NOTEST	0.000345293	0.00653786	4.24292	-0.242467	0.808418	1	no
AT1G16630	AT1G16630	AT1G16630	1:5682117-5684867	q1	q2	OK	1.83226	3.53683	0.948834	-1.41892	0.155921	0.999946	no
AT1G16635	AT1G16635	AT1G16635	1:5685502-5686368	q1	q2	OK	0.303375	0.897786	1.56527	-0.99708	0.318726	0.999946	no
AT1G16640	AT1G16640	AT1G16640	1:5686602-5687715	q1	q2	OK	2.54849	2.93276	0.202615	-0.201698	0.840153	0.999946	no
AT1G16650	AT1G16650	AT1G16650	1:5687942-5691198	q1	q2	OK	3.92009	3.6812	-0.0907124	0.126376	0.899434	0.999946	no
AT1G16660	AT1G16660	AT1G16660	1:5692023-5696458	q1	q2	NOTEST	0	0	0	0	1	1	no
AT1G16670	AT1G16670	AT1G16670	1:5697323-5699769	q1	q2	OK	7.39719	4.78873	-0.627335	1.03121	0.302443	0.999946	no
AT1G16680	AT1G16680	AT1G16680	1:5702752-5705838	q1	q2	OK	9.26899	10.3475	0.158802	-0.318105	0.750405	0.999946	no
AT1G16690	AT1G16690	AT1G16690	1:5705968-5709533	q1	q2	OK	4.5042	4.37479	-0.0420572	0.0640048	0.948966	0.999946	no
AT1G16700	AT1G16700	AT1G16700	1:5709724-5711902	q1	q2	OK	38.3039	36.4968	-0.0697225	0.148329	0.882083	0.999946	no
AT1G16705	AT1G16705	AT1G16705	1:5712087-5713752	q1	q2	OK	0.328356	0.663677	1.01522	-0.609109	0.542452	0.999946	no
AT1G16710	AT1G16710	HAC12	1:5714218-5722614	q1	q2	OK	7.32165	6.05979	-0.272901	0.55057	0.581928	0.999946	no
AT1G16720	AT1G16720	HCF173	1:5723087-5727312	q1	q2	OK	187.449	157.183	-0.254056	0.474248	0.635323	0.999946	no
AT1G16730	AT1G16730	UP6	1:5723087-5727312	q1	q2	OK	32.9632	23.0795	-0.514244	0.22955	0.818442	0.999946	no
AT1G16740	AT1G16740	AT1G16740	1:5727689-5729080	q1	q2	OK	26.0179	32.4042	0.316676	-0.592732	0.55336	0.999946	no
AT1G16750	AT1G16750	AT1G16750	1:5729096-5731870	q1	q2	OK	6.88532	4.99239	-0.463794	0.796337	0.425836	0.999946	no
AT1G16760	AT1G16760	AT1G16760	1:5734233-5737307	q1	q2	NOTEST	0	0	0	0	1	1	no
AT1G16770	AT1G16770	AT1G16770	1:5737877-5744214	q1	q2	NOTEST	0.201638	0.136708	-0.560671	0.126576	0.899276	1	no
AT1G16780	AT1G16780	VHP2	1:5737877-5744214	q1	q2	OK	4.79524	5.9655	0.315043	-0.582889	0.559968	0.999946	no
AT1G16790	AT1G16790	AT1G16790	1:5744552-5745209	q1	q2	OK	8.05441	13.8256	0.77949	-1.13876	0.254805	0.999946	no
AT1G16800	AT1G16800	AT1G16800	1:5745522-5755263	q1	q2	OK	1.5807	1.67715	0.0854494	-0.146434	0.883579	0.999946	no
AT1G16810	AT1G16810	AT1G16810	1:5755587-5758464	q1	q2	OK	47.9894	51.6699	0.106609	-0.197608	0.843352	0.999946	no
AT1G16820	AT1G16820	AT1G16820	1:5755587-5758464	q1	q2	OK	2.27098	1.04538	-1.11929	0.330309	0.741167	0.999946	no
AT1G16825	AT1G16825	AT1G16825	1:5758854-5760501	q1	q2	OK	5.73559	8.70821	0.602434	-0.711519	0.476763	0.999946	no
AT1G16830	AT1G16830	AT1G16830	1:5760771-5762619	q1	q2	OK	0.874867	1.44154	0.720478	-0.741438	0.458428	0.999946	no
AT1G16840	AT1G16840	AT1G16840	1:5762693-5764073	q1	q2	OK	31.2847	24.694	-0.341293	0.556957	0.577557	0.999946	no
AT1G16850	AT1G16850	AT1G16850	1:5764806-5765651	q1	q2	OK	0.390491	0.83135	1.09017	-0.799928	0.423753	0.999946	no
AT1G16858	AT1G16858	CPuORF55	1:5767299-5770602	q1	q2	OK	16.0434	17.09	0.0911731	-0.191937	0.847792	0.999946	no
AT1G16870	AT1G16870	AT1G16870	1:5770731-5773251	q1	q2	OK	12.6154	17.0492	0.434521	-0.8857	0.375779	0.999946	no
AT1G16880	AT1G16880	AT1G16880	1:5773591-5778484	q1	q2	OK	415.211	521.821	0.329709	-0.535723	0.59215	0.999946	no
AT1G16890	AT1G16890	UBC13B	1:5773591-5778484	q1	q2	OK	85.8482	79.4635	-0.111496	0.0416308	0.966793	0.999946	no
AT1G16900	AT1G16900	AT1G16900	1:5779020-5782433	q1	q2	OK	7.33912	8.59055	0.227145	-0.411675	0.680578	0.999946	no
AT1G16905	AT1G16905	AT1G16905	1:5782454-5783840	q1	q2	NOTEST	0	0	0	0	1	1	no
AT1G16910	AT1G16910	LSH8	1:5785002-5785927	q1	q2	NOTEST	0	0.156059	1.79769e+308	1.79769e+308	0.123653	1	no
AT1G16916	AT1G16916	AT1G16916	1:5786559-5787112	q1	q2	OK	12.2892	15.8969	0.371351	-0.484882	0.62776	0.999946	no
AT1G16920	AT1G16920	ATRABA1B	1:5787329-5789249	q1	q2	OK	17.9036	32.0275	0.839061	-1.66389	0.0961351	0.999946	no
AT1G16930	AT1G16930	AT1G16930	1:5789986-5791534	q1	q2	OK	4.10271	3.57135	-0.20011	0.246436	0.805345	0.999946	no
AT1G16940	AT1G16940	AT1G16940	1:5791982-5793491	q1	q2	NOTEST	0	0	0	0	1	1	no
AT1G16950	AT1G16950	AT1G16950	1:5796008-5796559	q1	q2	NOTEST	0	0	0	0	1	1	no
AT1G16960	AT1G16960	AT1G16960	1:5799887-5805799	q1	q2	OK	8.6047	11.8696	0.464073	-0.477903	0.632719	0.999946	no
AT1G16970	AT1G16970	ATKU70	1:5799887-5805799	q1	q2	OK	6.63432	7.79898	0.233337	-0.398487	0.690271	0.999946	no
AT1G16980	AT1G16980	ATTPS2	1:5807310-5811488	q1	q2	NOTEST	0	0	0	0	1	1	no
AT1G17000	AT1G17000	ATTPS3	1:5812727-5816662	q1	q2	NOTEST	0	0	0	0	1	1	no
AT1G17010	AT1G17010	AT1G17010	1:5817566-5819352	q1	q2	NOTEST	0	0	0	0	1	1	no
AT1G17020	AT1G17020	SRG1	1:5820205-5822013	q1	q2	OK	4.01538	0.417648	-3.26518	3.11221	0.00185692	0.170099	no
AT1G17030	AT1G17030	AT1G17030	1:5822367-5824455	q1	q2	OK	0.478514	0.711124	0.571539	-0.528552	0.597116	0.999946	no
AT1G17040	AT1G17040	ATSHA	1:5824847-5828233	q1	q2	OK	3.81607	4.1502	0.121094	-0.192007	0.847737	0.999946	no
AT1G17050	AT1G17050	SPS2	1:5829079-5831343	q1	q2	OK	73.6993	87.7274	0.251377	-0.52065	0.60261	0.999946	no
AT1G17060	AT1G17060	SOB7	1:5832096-5835456	q1	q2	OK	1.45465	0.912232	-0.673197	0.692902	0.488371	0.999946	no
AT1G17070	AT1G17070	AT1G17070	1:5837589-5841606	q1	q2	OK	4.1584	4.72318	0.183733	-0.234359	0.814706	0.999946	no
AT1G17080	AT1G17080	AT1G17080	1:5837589-5841606	q1	q2	OK	50.7315	43.423	-0.224423	0.381425	0.702888	0.999946	no
AT1G17090	AT1G17090	AT1G17090	1:5842215-5844283	q1	q2	OK	2.65234	2.97034	0.16336	-0.127611	0.898457	0.999946	no
AT1G17100	AT1G17100	AT1G17100	1:5844675-5850934	q1	q2	OK	51.522	79.4226	0.62436	-0.916899	0.359196	0.999946	no
AT1G17110	AT1G17110	UBP15	1:5844675-5850934	q1	q2	OK	14.2764	14.4329	0.0157216	-0.0232953	0.981415	0.999946	no
AT1G17120	AT1G17120	CAT8	1:5851952-5853955	q1	q2	OK	17.4746	15.4381	-0.178763	0.36475	0.715298	0.999946	no
AT1G17130	AT1G17130	AT1G17130	1:5854147-5858550	q1	q2	OK	22.0582	22.2057	0.00961575	-0.0132155	0.989456	0.999946	no
AT1G17140	AT1G17140	ICR1	1:5854147-5858550	q1	q2	OK	19.9983	29.0094	0.536647	-0.860815	0.38934	0.999946	no
AT1G17145	AT1G17145	AT1G17145	1:5860118-5862682	q1	q2	OK	9.96556	10.4321	0.0660113	-0.117908	0.906141	0.999946	no
AT1G17147	AT1G17147	AT1G17147	1:5863430-5864009	q1	q2	OK	4.8568	2.10243	-1.20795	1.16226	0.245129	0.999946	no
AT1G17150	AT1G17150	AT1G17150	1:5865706-5867495	q1	q2	NOTEST	0	0	0	0	1	1	no
AT1G17160	AT1G17160	AT1G17160	1:5867634-5869356	q1	q2	OK	9.99422	9.55664	-0.0645902	0.11825	0.90587	0.999946	no
AT1G17170	AT1G17170	GST	1:5869845-5870840	q1	q2	OK	0.595366	0.458235	-0.377689	0.281893	0.778026	0.999946	no
AT1G17180	AT1G17180	ATGSTU25	1:5872144-5873086	q1	q2	NOTEST	0.164375	0.111979	-0.55376	0.295582	0.767549	1	no
AT1G17190	AT1G17190	ATGSTU26	1:5875349-5876545	q1	q2	OK	1.9114	2.72358	0.510873	-0.535861	0.592055	0.999946	no
AT1G17200	AT1G17200	AT1G17200	1:5878399-5880041	q1	q2	OK	68.3293	61.8192	-0.14445	0.295842	0.767351	0.999946	no
AT1G17210	AT1G17210	ATILP1	1:5880129-5884756	q1	q2	OK	18.1599	17.2811	-0.0715684	0.153507	0.877998	0.999946	no
AT1G17220	AT1G17220	FUG1	1:5885082-5890470	q1	q2	OK	123.518	154.065	0.318818	-0.590914	0.554578	0.999946	no
AT1G17230	AT1G17230	AT1G17230	1:5891323-5895075	q1	q2	OK	4.61605	3.34881	-0.463012	0.766568	0.443339	0.999946	no
AT1G17232	AT1G17232	AT1G17232	1:5891323-5895075	q1	q2	OK	4.56863	3.23034	-0.500075	0.469903	0.638424	0.999946	no
AT1G17235	AT1G17235	RTFL11	1:5895350-5895710	q1	q2	NOTEST	0.392908	0.494412	0.331523	-0.160726	0.872309	1	no
AT1G17240	AT1G17240	AtRLP2	1:5896415-5898717	q1	q2	NOTEST	0.471794	0.286117	-0.721553	0.605392	0.544919	1	no
AT1G17250	AT1G17250	AtRLP3	1:5899993-5903619	q1	q2	OK	2.43967	1.95371	-0.320465	0.385621	0.699778	0.999946	no
AT1G17255	AT1G17255	AT1G17255	1:5899993-5903619	q1	q2	NOTEST	0.164354	0.339364	1.04603	-0.52094	0.602409	1	no
AT1G17260	AT1G17260	AHA10	1:5904057-5908898	q1	q2	OK	0.839571	0.751617	-0.159654	0.172099	0.86336	0.999946	no
AT1G17270	AT1G17270	AT1G17270	1:5909248-5911693	q1	q2	OK	3.13278	3.18206	0.0225134	-0.0311496	0.97515	0.999946	no
AT1G17275	AT1G17275	AT1G17275	1:5912052-5915313	q1	q2	NOTEST	0	0	0	0	1	1	no
AT1G17277	AT1G17277	AT1G17277	1:5915643-5916212	q1	q2	NOTEST	0	0	0	0	1	1	no
AT1G17280	AT1G17280	UBC34	1:5916870-5920089	q1	q2	OK	35.6408	29.2231	-0.286423	0.586913	0.557262	0.999946	no
AT1G17285	AT1G17285	AT1G17285	1:5920773-5921415	q1	q2	NOTEST	0.315078	0.211911	-0.572252	0.305453	0.760021	1	no
AT1G17290	AT1G17290	AlaAT1	1:5922629-5926400	q1	q2	OK	86.0373	60.9921	-0.496339	1.0235	0.306069	0.999946	no
AT1G17300	AT1G17300	AT1G17300	1:5926993-5927784	q1	q2	NOTEST	0	0.105212	1.79769e+308	1.79769e+308	0.199086	1	no
AT1G17310	AT1G17310	AT1G17310	1:5928013-5928667	q1	q2	NOTEST	0	0	0	0	1	1	no
AT1G17330	AT1G17330	AT1G17330	1:5929908-5931831	q1	q2	OK	9.56574	8.95558	-0.0950901	0.153379	0.8781	0.999946	no
AT1G17340	AT1G17340	AT1G17340	1:5933869-5938761	q1	q2	OK	8.06752	6.87573	-0.230611	0.463974	0.642666	0.999946	no
AT1G17345	AT1G17345	AT1G17345	1:5940422-5941210	q1	q2	OK	1.58342	1.29909	-0.28554	0.244324	0.80698	0.999946	no
AT1G17350	AT1G17350	AT1G17350	1:5941783-5944463	q1	q2	OK	5.34514	8.25371	0.626815	-0.877235	0.380359	0.999946	no
AT1G17360	AT1G17360	AT1G17360	1:5946763-5951473	q1	q2	OK	21.349	24.2251	0.182331	-0.386803	0.698902	0.999946	no
AT1G17370	AT1G17370	UBP1B	1:5951541-5955037	q1	q2	OK	54.4981	50.6997	-0.104227	0.216413	0.828666	0.999946	no
AT1G17380	AT1G17380	JAZ5	1:5955487-5957212	q1	q2	OK	1.8107	1.25809	-0.525314	0.53918	0.589763	0.999946	no
AT1G17390	AT1G17390	AT1G17390	1:5958627-5959651	q1	q2	NOTEST	0	0	0	0	1	1	no
AT1G17400	AT1G17400	AT1G17400	1:5960480-5962481	q1	q2	NOTEST	0.155369	0.06883	-1.17459	0.655343	0.512247	1	no
AT1G17410	AT1G17410	AT1G17410	1:5968533-5969995	q1	q2	OK	6.88574	4.80633	-0.518677	0.531101	0.595349	0.999946	no
AT1G17420	AT1G17420	LOX3	1:5977410-5981480	q1	q2	OK	3.05762	2.99065	-0.0319483	0.0524908	0.958138	0.999946	no
AT1G17430	AT1G17430	AT1G17430	1:5982266-5987784	q1	q2	OK	3.01901	2.8972	-0.0594161	0.0346578	0.972353	0.999946	no
AT1G17440	AT1G17440	EER4	1:5982266-5987784	q1	q2	OK	15.4434	13.0165	-0.24665	0.48025	0.63105	0.999946	no
AT1G17450	AT1G17450	AT1G17450	1:5988279-5996785	q1	q2	OK	2.99955	2.47896	-0.275009	0.509457	0.610432	0.999946	no
AT1G17455	AT1G17455	ELF4-L4	1:5997179-5998475	q1	q2	OK	4.30101	4.28457	-0.00552653	0.00624544	0.995017	0.999946	no
AT1G17460	AT1G17460	TRFL3	1:5998813-6002716	q1	q2	OK	0.625258	0.761789	0.284939	-0.27268	0.785099	0.999946	no
AT1G17470	AT1G17470	ATDRG	1:6002911-6006405	q1	q2	OK	39.0311	42.1121	0.109611	-0.226235	0.821019	0.999946	no
AT1G17480	AT1G17480	IQD7	1:6006460-6008266	q1	q2	OK	1.44861	1.79035	0.305572	-0.335127	0.73753	0.999946	no
AT1G17490	AT1G17490	AT1G17490	1:6008588-6009420	q1	q2	OK	16.8124	15.9845	-0.0728535	0.107942	0.914042	0.999946	no
AT1G17495	AT1G17495	AT1G17495	1:6009569-6013742	q1	q2	NOTEST	0	0	0	0	1	1	no
AT1G17500	AT1G17500	AT1G17500	1:6018756-6023503	q1	q2	OK	4.66329	3.64657	-0.354806	0.672116	0.50151	0.999946	no
AT1G17510	AT1G17510	AT1G17510	1:6023503-6024309	q1	q2	OK	6.42875	7.3543	0.19405	-0.237077	0.812597	0.999946	no
AT1G17520	AT1G17520	AT1G17520	1:6024635-6027385	q1	q2	OK	5.83137	6.71953	0.204525	-0.326889	0.743752	0.999946	no
AT1G17530	AT1G17530	ATTIM23-1	1:6027630-6028506	q1	q2	OK	15.3079	17.569	0.198755	-0.361489	0.717734	0.999946	no
AT1G17540	AT1G17540	AT1G17540	1:6029276-6032754	q1	q2	NOTEST	0	0	0	0	1	1	no
AT1G17545	AT1G17545	AT1G17545	1:6033108-6033908	q1	q2	NOTEST	0	0	0	0	1	1	no
AT1G17550	AT1G17550	HAB2	1:6034361-6037289	q1	q2	OK	25.4606	18.6547	-0.448727	0.960881	0.336612	0.999946	no
AT1G17560	AT1G17560	HLL	1:6037463-6038692	q1	q2	OK	3.80802	6.85964	0.849092	-1.07412	0.282771	0.999946	no
AT1G17570	AT1G17570	AT1G17570	1:6038756-6038838	q1	q2	NOTEST	0	0	0	0	1	1	no
AT1G17580	AT1G17580	MYA1	1:6039302-6049556	q1	q2	OK	8.62555	8.69181	0.0110404	-0.0236172	0.981158	0.999946	no
AT1G17590	AT1G17590	NF-YA8	1:6050192-6052568	q1	q2	OK	3.5346	2.69941	-0.388903	0.3833	0.701497	0.999946	no
AT1G17600	AT1G17600	AT1G17600	1:6052935-6056664	q1	q2	OK	1.39488	1.60293	0.20057	-0.266432	0.789906	0.999946	no
AT1G17610	AT1G17610	AT1G17610	1:6056894-6058357	q1	q2	OK	1.95799	2.47245	0.336562	-0.392141	0.694954	0.999946	no
AT1G17615	AT1G17615	AT1G17615	1:6059440-6060667	q1	q2	NOTEST	0	0	0	0	1	1	no
AT1G17620	AT1G17620	AT1G17620	1:6062215-6063291	q1	q2	OK	42.8016	36.2945	-0.237914	0.504768	0.613721	0.999946	no
AT1G17630	AT1G17630	AT1G17630	1:6064524-6066720	q1	q2	OK	0.381311	0.855976	1.1666	-1.08194	0.279277	0.999946	no
AT1G17640	AT1G17640	AT1G17640	1:6067393-6069098	q1	q2	OK	3.64252	3.90167	0.0991522	-0.123398	0.901792	0.999946	no
AT1G17650	AT1G17650	GLYR2	1:6069476-6072012	q1	q2	OK	20.042	45.05	1.16851	-2.42188	0.0154406	0.531249	no
AT1G17660	AT1G17660	AT1G17660	1:6075819-6075891	q1	q2	NOTEST	0	0	0	0	1	1	no
AT1G17665	AT1G17665	AT1G17665	1:6072252-6074484	q1	q2	NOTEST	0.113459	0.148193	0.385308	-0.226253	0.821005	1	no
AT1G17670	AT1G17670	AT1G17670	1:6075944-6076018	q1	q2	NOTEST	0	0	0	0	1	1	no
AT1G17680	AT1G17680	AT1G17680	1:6076076-6082337	q1	q2	OK	6.9283	5.11578	-0.437549	0.815124	0.415001	0.999946	no
AT1G17690	AT1G17690	NOF1	1:6082754-6088340	q1	q2	OK	8.11018	11.8255	0.544096	-1.10881	0.267514	0.999946	no
AT1G17700	AT1G17700	PRA1.F1	1:6089516-6090323	q1	q2	OK	11.0874	4.15077	-1.41747	1.70098	0.0889465	0.983983	no
AT1G17710	AT1G17710	AT1G17710	1:6090559-6092027	q1	q2	OK	2.10333	0.266133	-2.98246	2.06048	0.0393528	0.771028	no
AT1G17720	AT1G17720	ATB BETA	1:6093207-6098383	q1	q2	OK	22.8728	23.5823	0.0440725	-0.0847846	0.932433	0.999946	no
AT1G17730	AT1G17730	VPS46.1	1:6099088-6100315	q1	q2	OK	29.1929	24.8191	-0.234164	0.468272	0.63959	0.999946	no
AT1G17744	AT1G17744	AT1G17744	1:6100960-6105265	q1	q2	NOTEST	0	0	0	0	1	1	no
AT1G17745	AT1G17745	PGDH	1:6100960-6105265	q1	q2	OK	9.3127	8.56558	-0.120648	0.243098	0.807929	0.999946	no
AT1G17750	AT1G17750	AtPEPR2	1:6106655-6116617	q1	q2	OK	0.925756	0.690133	-0.423758	0.300573	0.76374	0.999946	no
AT1G17760	AT1G17760	CSTF77	1:6106655-6116617	q1	q2	OK	7.25274	6.65995	-0.123014	0.228691	0.819109	0.999946	no
AT1G17770	AT1G17770	SUVH7	1:6120740-6122822	q1	q2	NOTEST	0	0	0	0	1	1	no
AT1G17780	AT1G17780	AT1G17780	1:6123700-6125269	q1	q2	OK	14.8396	10.2963	-0.527324	0.886391	0.375407	0.999946	no
AT1G17790	AT1G17790	AT1G17790	1:6125355-6127404	q1	q2	OK	4.44213	4.02906	-0.140808	0.211517	0.832484	0.999946	no
AT1G17800	AT1G17800	ENODL22	1:6128822-6129508	q1	q2	NOTEST	0	0	0	0	1	1	no
AT1G17810	AT1G17810	BETA-TIP	1:6130024-6135345	q1	q2	NOTEST	0	0	0	0	1	1	no
AT1G17820	AT1G17820	AT1G17820	1:6130024-6135345	q1	q2	OK	6.1454	5.69037	-0.110984	0.215476	0.829396	0.999946	no
AT1G17830	AT1G17830	AT1G17830	1:6135802-6138432	q1	q2	OK	1.95227	1.58188	-0.303511	0.330394	0.741103	0.999946	no
AT1G17840	AT1G17840	WBC11	1:6142563-6148940	q1	q2	OK	33.862	35.9826	0.0876314	-0.166178	0.868017	0.999946	no
AT1G17850	AT1G17850	AT1G17850	1:6142563-6148940	q1	q2	OK	7.38997	13.1287	0.829079	-0.693657	0.487897	0.999946	no
AT1G17860	AT1G17860	AT1G17860	1:6149300-6152222	q1	q2	OK	12.6221	11.0979	-0.185667	0.220621	0.825387	0.999946	no
AT1G17870	AT1G17870	ATEGY3	1:6149300-6152222	q1	q2	OK	5.8888	5.64489	-0.0610273	0.0911455	0.927377	0.999946	no
AT1G17880	AT1G17880	BTF3	1:6152408-6153982	q1	q2	OK	175.246	290.559	0.729447	-1.49215	0.135661	0.999946	no
AT1G17890	AT1G17890	GER2	1:6154267-6155752	q1	q2	OK	17.9504	17.4753	-0.0386975	0.0751515	0.940094	0.999946	no
AT1G17900	AT1G17900	AT1G17900	1:6157367-6158130	q1	q2	NOTEST	0	0	0	0	1	1	no
AT1G17910	AT1G17910	AT1G17910	1:6159125-6161615	q1	q2	NOTEST	0	0	0	0	1	1	no
AT1G17920	AT1G17920	HDG12	1:6161871-6165382	q1	q2	OK	2.2009	3.43445	0.641985	-0.94718	0.343547	0.999946	no
AT1G17930	AT1G17930	AT1G17930	1:6166219-6168839	q1	q2	OK	4.42141	4.36596	-0.0182065	0.0291876	0.976715	0.999946	no
AT1G17940	AT1G17940	AT1G17940	1:6169340-6173222	q1	q2	OK	3.70409	4.51315	0.285016	-0.413951	0.67891	0.999946	no
AT1G17950	AT1G17950	MYB52	1:6177616-6179289	q1	q2	NOTEST	0.157447	0.158924	0.0134744	-0.00763073	0.993912	1	no
AT1G17960	AT1G17960	AT1G17960	1:6180895-6183806	q1	q2	OK	0.764656	0.186718	-2.03395	1.58116	0.113842	0.999946	no
AT1G17970	AT1G17970	AT1G17970	1:6184903-6187472	q1	q2	OK	11.7122	8.48217	-0.465511	0.82623	0.408674	0.999946	no
AT1G17980	AT1G17980	PAPS1	1:6187506-6191708	q1	q2	OK	10.8656	7.82457	-0.473677	0.924134	0.355417	0.999946	no
AT1G17990	AT1G17990	AT1G17990	1:6192070-6194093	q1	q2	OK	10.3743	10.7938	0.0571864	-0.104922	0.916438	0.999946	no
AT1G18000	AT1G18000	AT1G18000	1:6194542-6196229	q1	q2	OK	16.6058	16.8338	0.0196741	-0.0405696	0.967639	0.999946	no
AT1G18010	AT1G18010	AT1G18010	1:6199897-6201484	q1	q2	OK	16.7854	17.4697	0.0576495	-0.118168	0.905934	0.999946	no
AT1G18020	AT1G18020	AT1G18020	1:6202248-6203918	q1	q2	OK	14.6233	14.1742	-0.0450005	0.0868027	0.930828	0.999946	no
AT1G18030	AT1G18030	AT1G18030	1:6204342-6209500	q1	q2	OK	5.55818	6.04565	0.121286	-0.158555	0.874019	0.999946	no
AT1G18040	AT1G18040	CDKD1	1:6204342-6209500	q1	q2	OK	4.88401	5.62134	0.202849	-0.259987	0.794874	0.999946	no
AT1G18050	AT1G18050	AT1G18050	1:6209770-6211588	q1	q2	NOTEST	0	0	0	0	1	1	no
AT1G18060	AT1G18060	AT1G18060	1:6211872-6213444	q1	q2	OK	136.714	194.306	0.507173	-1.04162	0.297587	0.999946	no
AT1G18070	AT1G18070	AT1G18070	1:6213724-6218340	q1	q2	OK	59.4205	72.2945	0.282925	-0.524581	0.599874	0.999946	no
AT1G18075	AT1G18075	MIR159	1:6220647-6220833	q1	q2	NOTEST	0	0	0	0	1	1	no
AT1G18080	AT1G18080	RACK1A	1:6222200-6224151	q1	q2	OK	219.319	373.705	0.768869	-1.48199	0.138344	0.999946	no
AT1G18090	AT1G18090	AT1G18090	1:6224500-6230188	q1	q2	OK	2.39538	3.85291	0.685694	-0.858354	0.390697	0.999946	no
AT1G18100	AT1G18100	E12A11	1:6224500-6230188	q1	q2	OK	2.60365	4.34525	0.738903	-0.776486	0.437462	0.999946	no
AT1G18120	AT1G18120	AT1G18120	1:6232091-6233926	q1	q2	NOTEST	0	0	0	0	1	1	no
AT1G18130	AT1G18130	AT1G18130	1:6235894-6238799	q1	q2	NOTEST	0	0	0	0	1	1	no
AT1G18140	AT1G18140	LAC1	1:6238843-6241436	q1	q2	NOTEST	0.179015	0.356701	0.994635	-0.763572	0.445122	1	no
AT1G18150	AT1G18150	ATMPK8	1:6244297-6247812	q1	q2	OK	31.2937	21.3743	-0.549996	1.12586	0.260225	0.999946	no
AT1G18160	AT1G18160	AT1G18160	1:6248792-6254039	q1	q2	OK	11.718	9.83605	-0.252576	0.537332	0.591038	0.999946	no
AT1G18170	AT1G18170	AT1G18170	1:6254228-6255690	q1	q2	OK	37.2755	38.5361	0.0479816	-0.10159	0.919082	0.999946	no
AT1G18180	AT1G18180	AT1G18180	1:6255829-6261457	q1	q2	OK	2.65916	1.95499	-0.443806	0.298225	0.765531	0.999946	no
AT1G18190	AT1G18190	GC2	1:6255829-6261457	q1	q2	OK	5.62691	6.02268	0.0980617	-0.177505	0.859112	0.999946	no
AT1G18191	AT1G18191	AT1G18191	1:6262053-6262330	q1	q2	NOTEST	0	0	0	0	1	1	no
AT1G18200	AT1G18200	RABA6b	1:6265415-6268828	q1	q2	OK	2.59991	0.594077	-2.12974	0.687059	0.492045	0.999946	no
AT1G18210	AT1G18210	AT1G18210	1:6265415-6268828	q1	q2	OK	44.0474	38.3542	-0.199671	0.385926	0.699552	0.999946	no
AT1G18220	AT1G18220	ATPUP9	1:6269669-6269807	q1	q2	NOTEST	0	0	0	0	1	1	no
AT1G18230	AT1G18230	AT1G18230	1:6272665-6273307	q1	q2	NOTEST	0	0	0	0	1	1	no
AT1G18240	AT1G18240	AT1G18240	1:6274285-6275594	q1	q2	NOTEST	0	0.00212917	1.79769e+308	1.79769e+308	0.419959	1	no
AT1G18250	AT1G18250	ATLP-1	1:6276787-6278150	q1	q2	OK	16.0053	39.9317	1.31898	-2.53017	0.0114007	0.468528	no
AT1G18260	AT1G18260	AT1G18260	1:6278847-6282103	q1	q2	OK	16.477	12.7908	-0.365343	0.773717	0.439098	0.999946	no
AT1G18265	AT1G18265	AT1G18265	1:6282251-6283293	q1	q2	OK	5.1814	1.97367	-1.39246	1.61809	0.105643	0.999946	no
AT1G18270	AT1G18270	AT1G18270	1:6283411-6293871	q1	q2	OK	9.43151	6.86702	-0.457804	0.943511	0.34542	0.999946	no
AT1G18280	AT1G18280	AT1G18280	1:6294332-6295364	q1	q2	NOTEST	0.107579	0	-1.79769e+308	-1.79769e+308	0.171137	1	no
AT1G18290	AT1G18290	AT1G18290	1:6297363-6298328	q1	q2	NOTEST	0.0955933	0	-1.79769e+308	-1.79769e+308	0.171137	1	no
AT1G18300	AT1G18300	NUDT4	1:6299686-6301086	q1	q2	OK	5.61261	5.96758	0.0884739	-0.123101	0.902027	0.999946	no
AT1G18310	AT1G18310	AT1G18310	1:6301199-6303956	q1	q2	NOTEST	0	0	0	0	1	1	no
AT1G18320	AT1G18320	AT1G18320	1:6304359-6305689	q1	q2	OK	0.839663	3.49474	2.0573	-1.83491	0.0665183	0.908154	no
AT1G18330	AT1G18330	EPR1	1:6305965-6308013	q1	q2	OK	35.3755	17.7225	-0.997167	2.03688	0.0416616	0.782167	no
AT1G18335	AT1G18335	AT1G18335	1:6309040-6311326	q1	q2	OK	5.59075	4.87941	-0.196334	0.266996	0.789472	0.999946	no
AT1G18340	AT1G18340	AT1G18340	1:6311482-6313931	q1	q2	OK	9.93137	10.6448	0.100084	-0.163018	0.870504	0.999946	no
AT1G18350	AT1G18350	ATMKK7	1:6315650-6319427	q1	q2	NOTEST	0.140629	0.274507	0.964952	-0.171007	0.864219	1	no
AT1G18360	AT1G18360	AT1G18360	1:6315650-6319427	q1	q2	OK	14.1596	21.6862	0.614997	-1.25094	0.210956	0.999946	no
AT1G18370	AT1G18370	ATNACK1	1:6319649-6324222	q1	q2	OK	2.59059	5.30914	1.0352	-1.83854	0.0659831	0.90326	no
AT1G18382	AT1G18382	AT1G18382	1:6325641-6330098	q1	q2	OK	0.664295	1.26241	0.926282	-0.187973	0.850898	0.999946	no
AT1G18390	AT1G18390	AT1G18390	1:6325641-6330098	q1	q2	OK	1.61363	0.643894	-1.32541	1.13701	0.255535	0.999946	no
AT1G18400	AT1G18400	BEE1	1:6331397-6333743	q1	q2	OK	9.15267	7.19406	-0.347387	0.52042	0.602771	0.999946	no
AT1G18410	AT1G18410	AT1G18410	1:6336527-6342460	q1	q2	NOTEST	0.0377295	0.0505981	0.423391	-0.248615	0.803658	1	no
AT1G18415	AT1G18415	AT1G18415	1:6343095-6345689	q1	q2	OK	1.18155	1.44304	0.28843	-0.286037	0.774849	0.999946	no
AT1G18420	AT1G18420	AT1G18420	1:6343095-6345689	q1	q2	OK	0.947427	1.19753	0.337973	-0.289224	0.77241	0.999946	no
AT1G18430	AT1G18430	AT1G18430	1:6345763-6345835	q1	q2	NOTEST	0	0	0	0	1	1	no
AT1G18440	AT1G18440	AT1G18440	1:6345973-6347910	q1	q2	OK	14.4751	16.2348	0.165519	-0.306323	0.759359	0.999946	no
AT1G18450	AT1G18450	ATARP4	1:6348106-6351975	q1	q2	OK	21.5131	25.8842	0.266859	-0.566323	0.571174	0.999946	no
AT1G18460	AT1G18460	AT1G18460	1:6352469-6356113	q1	q2	OK	43.1649	40.2171	-0.102053	0.216222	0.828815	0.999946	no
AT1G18470	AT1G18470	AT1G18470	1:6356130-6360192	q1	q2	OK	19.0166	9.42233	-1.0131	1.91566	0.0554083	0.852429	no
AT1G18480	AT1G18480	AT1G18480	1:6361628-6363007	q1	q2	OK	9.63806	10.3283	0.0997828	-0.183624	0.854308	0.999946	no
[truncated: 31,558 more rows]
