# Supplementary material for: CFLAP1 and CFLAP2 Are Two bHLH Transcription Factors Participating in Synergistic Regulation of AtCFL1-Mediated Cuticle Development in Arabidopsis
Source: PLoS Genet. 2016 Jan 8;12(1):e1005744. doi: 10.1371/journal.pgen.1005744 (PMC4706423; doi:10.1371/journal.pgen.1005744)
Supplement: S2 Table — (XLS) [file pgen.1005744.s010.xls]

## Sheet: Sheet1
test_id	gene_id	gene	locus	WT	CFLAP1-SRDX	status	WT	CFLAP1-SRDX	log2(fold_change)	test_stat	p_value	q_value	significant
AT1G01010	AT1G01010	ANAC001	1:3630-5899	q1	q2	OK	3.03264	2.00694	-0.595574	-1.32912	0.1832	0.997898	no
AT1G01020	AT1G01020	ARV1	1:5927-8737	q1	q2	OK	4.01794	5.08511	0.339823	0.792842	0.4253	0.997898	no
AT1G01030	AT1G01030	NGA3	1:11648-13714	q1	q2	OK	1.53268	1.60299	0.064706	0.125079	0.90045	0.997898	no
AT1G01040	AT1G01040	DCL1	1:23145-33153	q1	q2	OK	7.0237	7.17112	0.0299678	0.0705791	0.9404	0.997898	no
AT1G01046	AT1G01046	MIR838A	1:23145-33153	q1	q2	OK	1.36668	1.23229	-0.149335	-0.0122038	0.6617	0.997898	no
AT1G01050	AT1G01050	AtPPa1	1:23145-33153	q1	q2	OK	91.7789	84.8834	-0.112679	-0.300468	0.75105	0.997898	no
AT1G01060	AT1G01060	LHY	1:33378-37871	q1	q2	OK	263.956	233.708	-0.175588	-0.587739	0.54975	0.997898	no
AT1G01070	AT1G01070	AT1G01070	1:38751-40944	q1	q2	OK	9.02133	8.93809	-0.0133739	-0.0383236	0.9707	0.997898	no
AT1G01073	AT1G01073	AT1G01073	1:44676-44787	q1	q2	NOTEST	0	0	0	0	1	1	no
AT1G01080	AT1G01080	AT1G01080	1:45295-47019	q1	q2	OK	71.1193	64.3472	-0.144364	-0.517167	0.59805	0.997898	no
AT1G01090	AT1G01090	PDH-E1 ALPHA	1:47484-49286	q1	q2	OK	169.96	157.832	-0.106808	-0.370223	0.71055	0.997898	no
AT1G01100	AT1G01100	AT1G01100	1:50074-51199	q1	q2	OK	337.335	312.368	-0.110938	-0.383052	0.6995	0.997898	no
AT1G01110	AT1G01110	IQD18	1:52238-54692	q1	q2	OK	1.5817	2.49056	0.65499	1.44772	0.14565	0.997898	no
AT1G01115	AT1G01115	AT1G01115	1:56623-56740	q1	q2	NOTEST	0	0	0	0	1	1	no
AT1G01120	AT1G01120	KCS1	1:57268-59167	q1	q2	OK	92.8581	65.1016	-0.512335	-1.81821	0.06955	0.997898	no
AT1G01130	AT1G01130	AT1G01130	1:61904-63811	q1	q2	OK	4.46756	2.51192	-0.830699	-1.06198	0.29125	0.997898	no
AT1G01140	AT1G01140	CIPK9	1:64165-67625	q1	q2	OK	30.5479	40.4204	0.404008	1.44601	0.1396	0.997898	no
AT1G01150	AT1G01150	AT1G01150	1:70114-72138	q1	q2	NOTEST	0	0.105111	inf	0	1	1	no
AT1G01160	AT1G01160	GIF2	1:72338-74737	q1	q2	OK	11.465	11.4379	-0.00341765	-0.00672126	0.99305	0.997898	no
AT1G01170	AT1G01170	AT1G01170	1:72338-74737	q1	q2	OK	92.477	86.4806	-0.0967175	-0.28308	0.77315	0.997898	no
AT1G01180	AT1G01180	AT1G01180	1:75582-76758	q1	q2	OK	11.6761	12.1999	0.0633121	0.193656	0.8407	0.997898	no
AT1G01183	AT1G01183	MIR165A	1:78931-79032	q1	q2	NOTEST	0	0	0	0	1	1	no
AT1G01190	AT1G01190	CYP78A8	1:83044-84864	q1	q2	OK	3.12506	1.17328	-1.41334	-2.7834	0.00965	0.749205	no
AT1G01200	AT1G01200	ATRABA3	1:86514-88213	q1	q2	OK	2.06395	2.07012	0.00430595	0.00747368	0.9668	0.997898	no
AT1G01210	AT1G01210	AT1G01210	1:88897-89745	q1	q2	OK	22.2122	19.704	-0.172868	-0.523098	0.59925	0.997898	no
AT1G01220	AT1G01220	FKGP	1:91375-95651	q1	q2	OK	7.34462	8.7729	0.256366	0.874022	0.37775	0.997898	no
AT1G01225	AT1G01225	AT1G01225	1:95986-97407	q1	q2	OK	3.15172	2.70628	-0.219826	-0.415515	0.6753	0.997898	no
AT1G01230	AT1G01230	AT1G01230	1:97455-99240	q1	q2	OK	21.4846	19.1941	-0.162643	-0.493478	0.62415	0.997898	no
AT1G01240	AT1G01240	AT1G01240	1:99893-101834	q1	q2	OK	6.19077	6.50275	0.0709315	0.196766	0.83885	0.997898	no
AT1G01250	AT1G01250	AT1G01250	1:104490-105330	q1	q2	OK	5.11653	4.20197	-0.284099	-0.639118	0.52215	0.997898	no
AT1G01260	AT1G01260	AT1G01260	1:108945-111609	q1	q2	OK	5.81572	8.03209	0.465817	1.51064	0.12775	0.997898	no
AT1G01270	AT1G01270	AT1G01270	1:111889-111961	q1	q2	NOTEST	0	0	0	0	1	1	no
AT1G01280	AT1G01280	CYP703A2	1:112262-113947	q1	q2	NOTEST	0	0	0	0	1	1	no
AT1G01290	AT1G01290	CNX3	1:114285-116108	q1	q2	OK	10.4809	9.49152	-0.14305	-0.408615	0.68005	0.997898	no
AT1G01300	AT1G01300	AT1G01300	1:116942-118764	q1	q2	OK	49.0278	46.7867	-0.0675041	-0.242963	0.8085	0.997898	no
AT1G01305	AT1G01305	AT1G01305	1:119396-119997	q1	q2	NOTEST	0	0	0	0	1	1	no
AT1G01310	AT1G01310	AT1G01310	1:120153-130577	q1	q2	NOTEST	0	0.0562996	inf	0	1	1	no
AT1G01320	AT1G01320	AT1G01320	1:120153-130577	q1	q2	OK	109.629	105.862	-0.0504367	-0.164052	0.866	0.997898	no
AT1G01340	AT1G01340	CNGC10	1:132327-135831	q1	q2	OK	4.47605	3.84913	-0.217692	-0.598661	0.54465	0.997898	no
AT1G01350	AT1G01350	AT1G01350	1:136123-138162	q1	q2	OK	9.37026	7.11475	-0.397277	-1.19456	0.2323	0.997898	no
AT1G01355	AT1G01355	AT1G01355	1:138512-139568	q1	q2	NOTEST	0.236886	0	#NAME?	0	1	1	no
AT1G01360	AT1G01360	RCAR1	1:141970-143183	q1	q2	OK	16.0589	18.5802	0.210395	0.659553	0.50465	0.997898	no
AT1G01370	AT1G01370	HTR12	1:143563-145684	q1	q2	OK	3.11745	3.11187	-0.002584	-0.00487496	0.98895	0.997898	no
AT1G01380	AT1G01380	ETC1	1:147152-147942	q1	q2	OK	0.886043	1.47346	0.733762	0.750132	0.47325	0.997898	no
AT1G01390	AT1G01390	AT1G01390	1:148119-149806	q1	q2	OK	5.36151	8.0408	0.5847	1.69549	0.08865	0.997898	no
AT1G01400	AT1G01400	AT1G01400	1:150688-152210	q1	q2	NOTEST	0	0	0	0	1	1	no
AT1G01410	AT1G01410	APUM22	1:153112-154198	q1	q2	NOTEST	0	0	0	0	1	1	no
AT1G01420	AT1G01420	UGT72B3	1:154491-156011	q1	q2	OK	9.19251	8.85113	-0.0545963	-0.164529	0.86675	0.997898	no
AT1G01430	AT1G01430	TBL25	1:156800-158655	q1	q2	OK	47.7212	51.4827	0.109456	0.393262	0.69325	0.997898	no
AT1G01440	AT1G01440	AT1G01440	1:159855-162572	q1	q2	OK	8.25837	9.21706	0.158449	0.517531	0.60695	0.997898	no
AT1G01448	AT1G01448	AT1G01448	1:163418-166239	q1	q2	OK	2.73013	3.32803	0.285698	0.454861	0.63485	0.997898	no
AT1G01450	AT1G01450	AT1G01450	1:163418-166239	q1	q2	OK	2.34553	1.80743	-0.375969	-0.638958	0.5109	0.997898	no
AT1G01453	AT1G01453	AT1G01453	1:166588-167842	q1	q2	NOTEST	0	0	0	0	1	1	no
AT1G01460	AT1G01460	PIPK11	1:168722-171165	q1	q2	NOTEST	0	0	0	0	1	1	no
AT1G01470	AT1G01470	LEA14	1:172145-172948	q1	q2	OK	74.3166	45.0978	-0.720627	-2.51595	0.01325	0.861981	no
AT1G01471	AT1G01471	AT1G01471	1:173250-173466	q1	q2	NOTEST	0	0	0	0	1	1	no
AT1G01480	AT1G01480	ACS2	1:175781-178400	q1	q2	NOTEST	0.250858	0.113882	-1.13934	0	1	1	no
AT1G01490	AT1G01490	AT1G01490	1:180058-182358	q1	q2	OK	39.9141	38.7388	-0.0431198	-0.152991	0.87445	0.997898	no
AT1G01500	AT1G01500	AT1G01500	1:185132-186923	q1	q2	OK	6.65443	6.44264	-0.0466624	-0.12974	0.8921	0.997898	no
AT1G01510	AT1G01510	AN	1:187210-190056	q1	q2	OK	16.2802	14.9304	-0.124871	-0.436025	0.6573	0.997898	no
AT1G01520	AT1G01520	AT1G01520	1:190595-192139	q1	q2	OK	16.7833	14.7021	-0.191002	-0.562257	0.57275	0.997898	no
AT1G01530	AT1G01530	AGL28	1:192639-193670	q1	q2	NOTEST	0	0	0	0	1	1	no
AT1G01540	AT1G01540	AT1G01540	1:195779-198684	q1	q2	OK	41.3627	41.4015	0.00135359	0.00488217	0.99595	0.997951	no
AT1G01550	AT1G01550	BPS1	1:199638-201775	q1	q2	OK	110.805	124.761	0.171141	0.618135	0.5251	0.997898	no
AT1G01560	AT1G01560	MPK11	1:202135-204335	q1	q2	OK	3.25115	3.71521	0.192496	0.428443	0.65895	0.997898	no
AT1G01570	AT1G01570	AT1G01570	1:205175-207435	q1	q2	OK	0.733731	0.459283	-0.675869	-0.846115	0.4167	0.997898	no
AT1G01580	AT1G01580	FRD1	1:209394-213041	q1	q2	OK	1.47159	3.32155	1.17448	2.64677	0.01225	0.852799	no
AT1G01590	AT1G01590	FRO1	1:214228-217304	q1	q2	NOTEST	0.296711	0.538544	0.860008	0	1	1	no
AT1G01600	AT1G01600	CYP86A4	1:218993-221286	q1	q2	OK	2.5465	3.46998	0.446412	1.14434	0.2614	0.997898	no
AT1G01610	AT1G01610	ATGPAT4	1:221690-224340	q1	q2	OK	65.8264	59.7212	-0.140422	-0.504972	0.6091	0.997898	no
AT1G01620	AT1G01620	PIP1	1:225664-227302	q1	q2	OK	370.653	276.827	-0.421085	-1.44901	0.13485	0.997898	no
AT1G01630	AT1G01630	AT1G01630	1:229012-230917	q1	q2	OK	18.0206	18.7844	0.0598895	0.198458	0.8349	0.997898	no
AT1G01640	AT1G01640	AT1G01640	1:230993-232508	q1	q2	OK	2.98932	1.37386	-1.12158	-1.73943	0.07915	0.997898	no
AT1G01650	AT1G01650	SPPL4	1:232840-237817	q1	q2	OK	23.3393	26.1278	0.162828	0.577573	0.55415	0.997898	no
AT1G01660	AT1G01660	AT1G01660	1:240056-242608	q1	q2	NOTEST	0.279979	0.411897	0.556963	0	1	1	no
AT1G01670	AT1G01670	AT1G01670	1:242842-245988	q1	q2	OK	0.881269	0.876922	-0.00713408	-0.0111904	0.96015	0.997898	no
AT1G01680	AT1G01680	ATPUB54	1:246410-248367	q1	q2	OK	2.37729	0.726983	-1.70933	-2.43016	0.02895	0.997898	no
AT1G01690	AT1G01690	ATPRD3	1:249140-252462	q1	q2	OK	1.15772	1.74222	0.589645	1.13171	0.25545	0.997898	no
AT1G01695	AT1G01695	AT1G01695	1:252946-254495	q1	q2	NOTEST	0.235718	0.0521879	-2.17528	0	1	1	no
AT1G01700	AT1G01700	ATROPGEF2	1:259494-261474	q1	q2	OK	0.848166	0.802188	-0.0804063	-0.118546	0.9061	0.997898	no
AT1G01710	AT1G01710	AT1G01710	1:262827-267771	q1	q2	OK	11.6218	12.8105	0.140492	0.481421	0.62785	0.997898	no
AT1G01720	AT1G01720	ATAF1	1:268329-270775	q1	q2	OK	25.9127	20.8891	-0.310912	-1.03162	0.2839	0.997898	no
AT1G01725	AT1G01725	AT1G01725	1:268329-270775	q1	q2	OK	11.857	6.92934	-0.77495	-0.762227	0.42305	0.997898	no
AT1G01730	AT1G01730	AT1G01730	1:270955-272061	q1	q2	OK	13.9135	16.5715	0.252218	0.762142	0.4412	0.997898	no
AT1G01740	AT1G01740	AT1G01740	1:272110-274569	q1	q2	OK	2.7552	3.1589	0.197267	0.456664	0.64335	0.997898	no
AT1G01750	AT1G01750	ADF11	1:275365-278448	q1	q2	OK	0.315225	0.755654	1.26134	0.693631	0.4824	0.997898	no
AT1G01760	AT1G01760	AT1G01760	1:275365-278448	q1	q2	OK	2.32341	1.26251	-0.879952	-1.46573	0.1417	0.997898	no
AT1G01770	AT1G01770	AT1G01770	1:278614-284245	q1	q2	OK	3.38653	3.82705	0.176424	0.445997	0.64525	0.997898	no
AT1G01780	AT1G01780	AT1G01780	1:278614-284245	q1	q2	OK	4.77297	3.2768	-0.542603	-0.825167	0.39445	0.997898	no
AT1G01790	AT1G01790	KEA1	1:284609-291094	q1	q2	OK	87.3274	82.9291	-0.074556	-0.255894	0.79665	0.997898	no
AT1G01800	AT1G01800	AT1G01800	1:293341-295040	q1	q2	OK	54.4206	59.1569	0.120394	0.430495	0.65895	0.997898	no
AT1G01810	AT1G01810	AT1G01810	1:295220-295859	q1	q2	NOTEST	0.105184	0.0938228	-0.164905	0	1	1	no
AT1G01820	AT1G01820	PEX11C	1:296000-298120	q1	q2	OK	25.8697	25.4166	-0.0254976	-0.0839549	0.92915	0.997898	no
AT1G01830	AT1G01830	AT1G01830	1:298534-302315	q1	q2	OK	9.95075	9.5174	-0.0642369	-0.219791	0.8266	0.997898	no
AT1G01840	AT1G01840	AT1G01840	1:303536-306287	q1	q2	OK	1.13641	1.17227	0.044812	0.0406037	0.9632	0.997898	no
AT1G01860	AT1G01860	PFC1	1:303536-306287	q1	q2	OK	8.16121	6.78438	-0.266566	-0.716598	0.46385	0.997898	no
AT1G01870	AT1G01870	AT1G01870	1:306383-306456	q1	q2	NOTEST	0	0	0	0	1	1	no
AT1G01880	AT1G01880	AT1G01880	1:306479-309109	q1	q2	OK	1.07723	0.819728	-0.39411	-0.653952	0.50165	0.997898	no
AT1G01890	AT1G01890	AT1G01890	1:309274-309347	q1	q2	NOTEST	0	0	0	0	1	1	no
AT1G01900	AT1G01900	ATSBT1.1	1:310315-315902	q1	q2	OK	5.05449	4.44312	-0.185992	-0.348032	0.7236	0.997898	no
AT1G01910	AT1G01910	AT1G01910	1:310315-315902	q1	q2	OK	22.3909	23.9084	0.0946087	0.28309	0.7732	0.997898	no
AT1G01920	AT1G01920	AT1G01920	1:316127-319650	q1	q2	OK	4.96529	3.967	-0.323832	-0.880592	0.37395	0.997898	no
AT1G01930	AT1G01930	AT1G01930	1:319835-322860	q1	q2	OK	5.05913	4.34923	-0.21813	-0.637301	0.521	0.997898	no
AT1G01940	AT1G01940	AT1G01940	1:323026-324917	q1	q2	OK	9.96333	9.60939	-0.0521823	-0.134122	0.89605	0.997898	no
AT1G01950	AT1G01950	ARK2	1:325378-337582	q1	q2	OK	6.24412	6.45291	0.047452	0.0710775	0.94425	0.997898	no
AT1G01960	AT1G01960	EDA10	1:325378-337582	q1	q2	OK	16.9486	19.0933	0.171896	0.555119	0.56355	0.997898	no
AT1G01970	AT1G01970	AT1G01970	1:338290-340077	q1	q2	OK	26.3999	25.9638	-0.0240304	-0.0849146	0.93065	0.997898	no
AT1G01980	AT1G01980	AT1G01980	1:340171-341999	q1	q2	NOTEST	0	0	0	0	1	1	no
AT1G01990	AT1G01990	AT1G01990	1:343165-344341	q1	q2	OK	18.1085	16.4686	-0.136953	-0.444681	0.6512	0.997898	no
AT1G02000	AT1G02000	GAE2	1:345811-347592	q1	q2	OK	8.10748	6.94363	-0.223565	-0.681336	0.4923	0.997898	no
AT1G02010	AT1G02010	SEC1A	1:347890-352480	q1	q2	OK	3.94448	3.54244	-0.155092	-0.441001	0.6534	0.997898	no
AT1G02020	AT1G02020	AT1G02020	1:352636-354969	q1	q2	OK	11.3143	10.0991	-0.163923	-0.535184	0.57465	0.997898	no
AT1G02030	AT1G02030	AT1G02030	1:355320-357258	q1	q2	NOTEST	0.0694709	0.157055	1.17679	0	1	1	no
AT1G02040	AT1G02040	AT1G02040	1:358103-359078	q1	q2	NOTEST	0	0	0	0	1	1	no
AT1G02050	AT1G02050	LAP6	1:359116-360518	q1	q2	OK	3.66705	3.42812	-0.097201	-0.246524	0.8055	0.997898	no
AT1G02060	AT1G02060	AT1G02060	1:360917-363094	q1	q2	OK	3.16461	2.73358	-0.211237	-0.523847	0.60015	0.997898	no
AT1G02065	AT1G02065	SPL8	1:365208-367340	q1	q2	OK	1.80092	1.55479	-0.212016	-0.406059	0.6816	0.997898	no
AT1G02070	AT1G02070	AT1G02070	1:370256-370967	q1	q2	NOTEST	0.127561	0.236585	0.891171	0	1	1	no
AT1G02074	AT1G02074	AT1G02074	1:372063-372210	q1	q2	NOTEST	0	0	0	0	1	1	no
AT1G02080	AT1G02080	AT1G02080	1:373334-386847	q1	q2	OK	14.2711	17.8961	0.32654	1.16234	0.24045	0.997898	no
AT1G02090	AT1G02090	CSN7	1:387276-389647	q1	q2	OK	27.7822	26.4124	-0.0729421	-0.251279	0.80435	0.997898	no
AT1G02100	AT1G02100	AT1G02100	1:389811-392816	q1	q2	OK	15.4406	16.5539	0.100445	0.332736	0.73845	0.997898	no
AT1G02110	AT1G02110	AT1G02110	1:392830-395528	q1	q2	OK	14.3853	11.0481	-0.380796	-1.32857	0.18235	0.997898	no
AT1G02120	AT1G02120	VAD1	1:395760-399897	q1	q2	OK	32.7678	32.8121	0.00195108	0.00702454	0.9949	0.997898	no
AT1G02130	AT1G02130	ATRABD2A	1:400034-401882	q1	q2	OK	36.7889	36.7662	-0.000889902	-0.00307466	0.9962	0.997999	no
AT1G02136	AT1G02136	AT1G02136	1:402692-402961	q1	q2	NOTEST	0	0	0	0	1	1	no
AT1G02140	AT1G02140	MEE63	1:403189-404456	q1	q2	OK	150.042	133.605	-0.16739	-0.603512	0.54545	0.997898	no
AT1G02145	AT1G02145	EBS4	1:404599-408619	q1	q2	OK	11.3876	11.2465	-0.0179957	-0.0554466	0.9547	0.997898	no
AT1G02150	AT1G02150	AT1G02150	1:408621-410611	q1	q2	OK	60.854	55.4389	-0.134455	-0.481249	0.6258	0.997898	no
AT1G02160	AT1G02160	AT1G02160	1:410747-411597	q1	q2	OK	27.9661	29.2942	0.0669393	0.197147	0.8391	0.997898	no
AT1G02170	AT1G02170	MCP1B	1:411778-414645	q1	q2	OK	23.6524	25.9328	0.132794	0.436071	0.654	0.997898	no
AT1G02180	AT1G02180	AT1G02180	1:411778-414645	q1	q2	OK	5.96959	4.71645	-0.339931	-0.412874	0.6599	0.997898	no
AT1G02190	AT1G02190	AT1G02190	1:415078-418010	q1	q2	OK	1.11578	0.249254	-2.16236	-2.89129	0.02235	0.997898	no
AT1G02205	AT1G02205	CER1	1:418747-422438	q1	q2	OK	61.4128	18.1506	-1.75852	-6.26323	5e-05	0.0184961	yes
AT1G02210	AT1G02210	AT1G02210	1:427547-427811	q1	q2	NOTEST	0	0	0	0	1	1	no
AT1G02220	AT1G02220	ANAC003	1:428813-430647	q1	q2	OK	2.66663	4.55711	0.773099	1.75138	0.07835	0.997898	no
AT1G02228	AT1G02228	AT1G02228	1:433030-433819	q1	q2	NOTEST	0	0	0	0	1	1	no
AT1G02230	AT1G02230	ANAC004	1:435173-436776	q1	q2	OK	0.836802	0.944159	0.174143	0.22288	0.82445	0.997898	no
AT1G02250	AT1G02250	anac005	1:437950-439559	q1	q2	NOTEST	0	0	0	0	1	1	no
AT1G02260	AT1G02260	AT1G02260	1:440440-442877	q1	q2	OK	4.03737	5.90543	0.548626	1.51173	0.132	0.997898	no
AT1G02270	AT1G02270	AT1G02270	1:443148-446235	q1	q2	OK	9.03119	8.08667	-0.15937	-0.472994	0.6341	0.997898	no
AT1G02280	AT1G02280	ATTOC33	1:448462-450426	q1	q2	OK	61.1156	51.8678	-0.236701	-0.854903	0.3788	0.997898	no
AT1G02290	AT1G02290	AT1G02290	1:450526-452737	q1	q2	OK	5.83029	5.87088	0.0100096	0.0275003	0.97835	0.997898	no
AT1G02300	AT1G02300	AT1G02300	1:453287-455463	q1	q2	OK	3.30578	2.92288	-0.177603	-0.377128	0.69745	0.997898	no
AT1G02305	AT1G02305	AT1G02305	1:455687-460696	q1	q2	OK	39.9573	46.1786	0.208765	0.747267	0.44395	0.997898	no
AT1G02310	AT1G02310	MAN1	1:455687-460696	q1	q2	NOTEST	0.0485568	0.0440935	-0.139107	0	1	1	no
AT1G02320	AT1G02320	AT1G02320	1:461827-461974	q1	q2	NOTEST	0	0	0	0	1	1	no
AT1G02330	AT1G02330	AT1G02330	1:462074-463612	q1	q2	OK	9.04057	6.85732	-0.398769	-1.15537	0.2478	0.997898	no
AT1G02335	AT1G02335	GL22	1:463854-464924	q1	q2	OK	9.47156	7.03151	-0.429769	-1.03452	0.3016	0.997898	no
AT1G02340	AT1G02340	HFR1	1:465717-467844	q1	q2	OK	0.722902	0.234272	-1.62561	-1.48274	0.1531	0.997898	no
AT1G02350	AT1G02350	AT1G02350	1:469817-470693	q1	q2	OK	1.11534	0.511613	-1.12436	-0.704945	0.446	0.997898	no
AT1G02360	AT1G02360	AT1G02360	1:471989-473160	q1	q2	OK	2.58185	1.65389	-0.642541	-1.11185	0.2693	0.997898	no
AT1G02370	AT1G02370	AT1G02370	1:474499-476511	q1	q2	OK	4.48576	4.27579	-0.0691621	-0.185583	0.8517	0.997898	no
AT1G02380	AT1G02380	AT1G02380	1:476999-478971	q1	q2	OK	2.10219	1.16587	-0.850491	-1.36223	0.17785	0.997898	no
AT1G02390	AT1G02390	ATGPAT2	1:480851-483292	q1	q2	OK	4.06892	4.78672	0.234391	0.593378	0.55705	0.997898	no
AT1G02391	AT1G02391	AT1G02391	1:483763-483919	q1	q2	NOTEST	0	0	0	0	1	1	no
AT1G02400	AT1G02400	ATGA2OX4	1:486800-489577	q1	q2	OK	0.523141	0.734645	0.489848	0.585086	0.5571	0.997898	no
AT1G02405	AT1G02405	AT1G02405	1:489978-490505	q1	q2	OK	2.01327	1.57901	-0.35052	-0.358239	0.7319	0.997898	no
AT1G02410	AT1G02410	AT1G02410	1:490924-492926	q1	q2	OK	16.4767	14.8113	-0.153729	-0.487826	0.6211	0.997898	no
AT1G02420	AT1G02420	AT1G02420	1:493682-496062	q1	q2	OK	2.4593	3.44976	0.488247	1.06391	0.28	0.997898	no
AT1G02430	AT1G02430	ATARFD1B	1:493682-496062	q1	q2	OK	0.888739	0.5371	-0.72657	-0.517386	0.6192	0.997898	no
AT1G02440	AT1G02440	ATARFD1A	1:496585-497479	q1	q2	NOTEST	0.352612	0.213741	-0.722216	0	1	1	no
AT1G02450	AT1G02450	NIMIN1	1:497975-498516	q1	q2	OK	3.37044	1.42096	-1.24607	-1.76422	0.09845	0.997898	no
AT1G02460	AT1G02460	AT1G02460	1:504672-507204	q1	q2	OK	1.31361	1.22525	-0.100466	-0.177825	0.85855	0.997898	no
AT1G02470	AT1G02470	AT1G02470	1:511764-513624	q1	q2	OK	1.55265	0.966065	-0.684538	-0.782843	0.4086	0.997898	no
AT1G02475	AT1G02475	AT1G02475	1:513842-515404	q1	q2	OK	76.3247	73.6655	-0.0511612	-0.180545	0.85345	0.997898	no
AT1G02480	AT1G02480	AT1G02480	1:515493-515566	q1	q2	NOTEST	0	0	0	0	1	1	no
AT1G02490	AT1G02490	AT1G02490	1:516617-516734	q1	q2	NOTEST	0	0	0	0	1	1	no
AT1G02500	AT1G02500	MAT1	1:518250-520437	q1	q2	OK	223.648	246.145	0.138282	0.473136	0.6248	0.997898	no
AT1G02510	AT1G02510	KCO4	1:520497-521668	q1	q2	NOTEST	0	0	0	0	1	1	no
AT1G02520	AT1G02520	PGP11	1:523650-528745	q1	q2	NOTEST	0.195727	0.191693	-0.0300416	0	1	1	no
AT1G02530	AT1G02530	PGP12	1:529794-534677	q1	q2	NOTEST	0.0578676	0.0923963	0.675078	0	1	1	no
AT1G02540	AT1G02540	AT1G02540	1:534826-535699	q1	q2	NOTEST	0	0	0	0	1	1	no
AT1G02550	AT1G02550	AT1G02550	1:536482-537211	q1	q2	NOTEST	0	0.132863	inf	0	1	1	no
AT1G02560	AT1G02560	NCLPP5	1:537859-540109	q1	q2	OK	194.746	199.708	0.0363002	0.126628	0.89515	0.997898	no
AT1G02570	AT1G02570	AT1G02570	1:541334-542240	q1	q2	NOTEST	0	0	0	0	1	1	no
AT1G02575	AT1G02575	AT1G02575	1:543109-544007	q1	q2	NOTEST	0	0	0	0	1	1	no
AT1G02580	AT1G02580	MEA	1:544782-549202	q1	q2	NOTEST	0.0271009	0	#NAME?	0	1	1	no
AT1G02590	AT1G02590	AT1G02590	1:552137-552761	q1	q2	NOTEST	0	0	0	0	1	1	no
AT1G02600	AT1G02600	AT1G02600	1:552137-552761	q1	q2	NOTEST	0	0	0	0	1	1	no
AT1G02610	AT1G02610	AT1G02610	1:553049-555994	q1	q2	OK	1.12698	1.14025	0.0168793	0.0224187	0.9459	0.997898	no
AT1G02620	AT1G02620	AT1G02620	1:557091-557986	q1	q2	NOTEST	0	0.126017	inf	0	1	1	no
AT1G02630	AT1G02630	AT1G02630	1:560609-562424	q1	q2	OK	0.794947	0.714225	-0.15448	-0.211515	0.82505	0.997898	no
AT1G02640	AT1G02640	BXL2	1:564204-567769	q1	q2	OK	6.15387	4.37516	-0.492158	-1.53379	0.1279	0.997898	no
AT1G02650	AT1G02650	AT1G02650	1:568703-570418	q1	q2	OK	0.620265	0.688125	0.149786	0.196751	0.84495	0.997898	no
AT1G02660	AT1G02660	AT1G02660	1:571954-574981	q1	q2	OK	1.1811	1.55227	0.394242	0.849132	0.39815	0.997898	no
AT1G02670	AT1G02670	AT1G02670	1:576045-580299	q1	q2	NOTEST	0.309597	0.366005	0.241469	0	1	1	no
AT1G02680	AT1G02680	TAF13	1:580624-582310	q1	q2	OK	6.17384	5.53881	-0.156592	-0.371361	0.709	0.997898	no
AT1G02681	AT1G02681	AT1G02681	1:582412-582922	q1	q2	NOTEST	0	0	0	0	1	1	no
AT1G02690	AT1G02690	IMPA-6	1:584259-587219	q1	q2	OK	5.55676	4.9902	-0.155147	-0.446644	0.64925	0.997898	no
AT1G02700	AT1G02700	AT1G02700	1:588328-589480	q1	q2	OK	1.37602	1.02563	-0.423996	-0.636303	0.5241	0.997898	no
AT1G02710	AT1G02710	AT1G02710	1:589705-589996	q1	q2	OK	10.8075	5.19809	-1.05599	-1.67524	0.10255	0.997898	no
AT1G02720	AT1G02720	GATL5	1:591825-594236	q1	q2	OK	8.61371	8.65571	0.0070179	0.0206938	0.98345	0.997898	no
AT1G02730	AT1G02730	ATCSLD5	1:594572-598657	q1	q2	OK	10.8979	11.2955	0.0517014	0.183905	0.8515	0.997898	no
AT1G02740	AT1G02740	AT1G02740	1:599415-602038	q1	q2	OK	3.19006	3.6552	0.196367	0.454408	0.65265	0.997898	no
AT1G02750	AT1G02750	AT1G02750	1:602496-604292	q1	q2	OK	10.4708	9.91564	-0.078597	-0.214491	0.82785	0.997898	no
AT1G02760	AT1G02760	AT1G02760	1:604401-604474	q1	q2	NOTEST	0	0	0	0	1	1	no
AT1G02770	AT1G02770	AT1G02770	1:604872-606693	q1	q2	NOTEST	0.272663	0.150066	-0.861522	0	1	1	no
AT1G02780	AT1G02780	emb2386	1:607807-609465	q1	q2	OK	576.189	546.644	-0.0759396	-0.256922	0.7962	0.997898	no
AT1G02790	AT1G02790	PGA4	1:610390-612324	q1	q2	NOTEST	0	0.0366629	inf	0	1	1	no
AT1G02800	AT1G02800	ATCEL2	1:613215-616191	q1	q2	OK	2.62003	2.86646	0.129686	0.290778	0.77025	0.997898	no
AT1G02810	AT1G02810	AT1G02810	1:618264-620480	q1	q2	NOTEST	0.210033	0.222711	0.0845571	0	1	1	no
AT1G02813	AT1G02813	AT1G02813	1:620677-621289	q1	q2	NOTEST	0	0	0	0	1	1	no
AT1G02816	AT1G02816	AT1G02816	1:621460-622469	q1	q2	OK	18.0718	19.6456	0.12047	0.359347	0.71745	0.997898	no
AT1G02820	AT1G02820	AT1G02820	1:623764-624475	q1	q2	OK	81.7262	60.1778	-0.441569	-1.53495	0.12185	0.997898	no
AT1G02830	AT1G02830	AT1G02830	1:625144-625608	q1	q2	NOTEST	0	0	0	0	1	1	no
AT1G02840	AT1G02840	SR34	1:626740-629819	q1	q2	OK	77.7077	74.6291	-0.0583207	-0.209775	0.8299	0.997898	no
AT1G02850	AT1G02850	BGLU11	1:630504-633259	q1	q2	OK	3.15827	2.55124	-0.307933	-0.739403	0.44645	0.997898	no
AT1G02860	AT1G02860	NLA	1:635143-638677	q1	q2	OK	3.01262	1.93	-0.642416	-0.998532	0.31205	0.997898	no
AT1G02870	AT1G02870	AT1G02870	1:635143-638677	q1	q2	OK	10.1217	8.66423	-0.22431	-0.542315	0.5802	0.997898	no
AT1G02880	AT1G02880	TPK1	1:642751-644903	q1	q2	OK	13.5398	15.5763	0.20215	0.610242	0.53315	0.997898	no
AT1G02890	AT1G02890	AT1G02890	1:645091-651907	q1	q2	OK	13.7654	17.2428	0.324948	1.16075	0.24055	0.997898	no
AT1G02900	AT1G02900	ATRALF1	1:653764-654343	q1	q2	OK	0.979901	1.27291	0.377419	0.39976	0.69215	0.997898	no
AT1G02910	AT1G02910	LPA1	1:655576-658148	q1	q2	OK	26.0148	24.6829	-0.0758203	-0.268117	0.78565	0.997898	no
AT1G02920	AT1G02920	GST11	1:658656-659771	q1	q2	OK	73.5474	61.0579	-0.268497	-0.950367	0.341	0.997898	no
AT1G02930	AT1G02930	ATGSTF6	1:661176-662456	q1	q2	OK	87.7348	92.5501	0.0770869	0.278918	0.77685	0.997898	no
AT1G02940	AT1G02940	ATGSTF5	1:663078-664128	q1	q2	NOTEST	0	0.100056	inf	0	1	1	no
AT1G02950	AT1G02950	GSTF4	1:665151-666452	q1	q2	OK	8.07653	4.23248	-0.93223	-2.03214	0.04185	0.997898	no
AT1G02952	AT1G02952	AT1G02952	1:665151-666452	q1	q2	NOTEST	0.298221	0	#NAME?	0	1	1	no
AT1G02960	AT1G02960	AT1G02960	1:666871-669837	q1	q2	OK	2.90505	2.81081	-0.0475766	-0.113047	0.9075	0.997898	no
AT1G02965	AT1G02965	AT1G02965	1:671660-672814	q1	q2	NOTEST	0	0	0	0	1	1	no
AT1G02970	AT1G02970	WEE1	1:673305-676378	q1	q2	OK	2.39895	1.44345	-0.732888	-1.53098	0.12495	0.997898	no
AT1G02980	AT1G02980	CUL2	1:677868-681310	q1	q2	NOTEST	0.0270267	0	#NAME?	0	1	1	no
AT1G02990	AT1G02990	AT1G02990	1:681395-687315	q1	q2	OK	4.24442	3.61934	-0.229841	-0.738824	0.44655	0.997898	no
AT1G03000	AT1G03000	PEX6	1:687889-692560	q1	q2	OK	8.58638	10.5593	0.298397	1.02142	0.3007	0.997898	no
AT1G03010	AT1G03010	AT1G03010	1:693479-696382	q1	q2	OK	1.29563	2.57515	0.991007	2.01381	0.05225	0.997898	no
AT1G03020	AT1G03020	AT1G03020	1:698206-698515	q1	q2	OK	1.34484	1.61003	0.259655	0.18788	0.8477	0.997898	no
AT1G03022	AT1G03022	AT1G03022	1:699120-699246	q1	q2	NOTEST	0	0	0	0	1	1	no
AT1G03030	AT1G03030	AT1G03030	1:701477-703864	q1	q2	OK	9.09824	10.0983	0.150451	0.444189	0.65655	0.997898	no
AT1G03040	AT1G03040	AT1G03040	1:703905-706631	q1	q2	OK	31.4585	30.9312	-0.0243865	-0.0856881	0.9292	0.997898	no
AT1G03050	AT1G03050	AT1G03050	1:707725-711803	q1	q2	NOTEST	0	0	0	0	1	1	no
AT1G03055	AT1G03055	AT1G03055	1:707725-711803	q1	q2	OK	5.543	3.63786	-0.607577	-1.30456	0.19115	0.997898	no
AT1G03060	AT1G03060	SPI	1:712472-726891	q1	q2	OK	6.26985	8.05422	0.361315	1.30152	0.18735	0.997898	no
AT1G03070	AT1G03070	AT1G03070	1:729900-731557	q1	q2	OK	1.42952	0.557813	-1.35768	-1.36037	0.1625	0.997898	no
AT1G03080	AT1G03080	AT1G03080	1:731610-738056	q1	q2	OK	11.1134	10.0896	-0.139432	-0.501974	0.61085	0.997898	no
AT1G03090	AT1G03090	MCCA	1:739678-746479	q1	q2	OK	4.90068	5.22007	0.091087	0.267897	0.7833	0.997898	no
AT1G03100	AT1G03100	AT1G03100	1:739678-746479	q1	q2	OK	0.953427	1.00152	0.0709992	0.0852138	0.92885	0.997898	no
AT1G03103	AT1G03103	AT1G03103	1:747196-748057	q1	q2	NOTEST	0	0	0	0	1	1	no
AT1G03106	AT1G03106	AT1G03106	1:748101-749034	q1	q2	NOTEST	0.134048	0.121373	-0.143306	0	1	1	no
AT1G03110	AT1G03110	TRM82	1:749245-751963	q1	q2	OK	10.2663	8.98179	-0.192848	-0.600141	0.539	0.997898	no
AT1G03120	AT1G03120	ATRAB28	1:752270-753140	q1	q2	OK	0.778447	0.835255	0.101617	0.0972326	0.9084	0.997898	no
AT1G03130	AT1G03130	PSAD-2	1:753306-754198	q1	q2	OK	2123.59	1912.53	-0.151024	-0.474141	0.62755	0.997898	no
AT1G03140	AT1G03140	AT1G03140	1:754370-756303	q1	q2	OK	22.9904	23.1368	0.00915328	0.0321533	0.9743	0.997898	no
AT1G03150	AT1G03150	AT1G03150	1:756413-758612	q1	q2	OK	7.18449	6.87699	-0.0631099	-0.144858	0.8867	0.997898	no
AT1G03160	AT1G03160	FZL	1:761281-766158	q1	q2	OK	26.5357	23.8105	-0.156337	-0.557591	0.571	0.997898	no
AT1G03170	AT1G03170	AT1G03170	1:769631-770684	q1	q2	NOTEST	0.0664173	0	#NAME?	0	1	1	no
AT1G03180	AT1G03180	AT1G03180	1:773410-775344	q1	q2	OK	1.45903	1.31912	-0.145433	-0.223027	0.82085	0.997898	no
AT1G03190	AT1G03190	ATXPD	1:775526-780062	q1	q2	OK	3.4763	3.44654	-0.0124071	-0.0348286	0.96735	0.997898	no
AT1G03200	AT1G03200	AT1G03200	1:780601-781285	q1	q2	OK	6.96538	7.87206	0.176539	0.27548	0.7801	0.997898	no
AT1G03210	AT1G03210	AT1G03210	1:782947-784240	q1	q2	OK	15.0521	14.5334	-0.0505958	-0.142659	0.8905	0.997898	no
AT1G03220	AT1G03220	AT1G03220	1:787121-788651	q1	q2	OK	21.1546	20.7495	-0.0278954	-0.0956475	0.92215	0.997898	no
AT1G03230	AT1G03230	AT1G03230	1:790090-791592	q1	q2	OK	15.0634	13.9189	-0.114011	-0.369201	0.70685	0.997898	no
AT1G03240	AT1G03240	AT1G03240	1:792221-792986	q1	q2	NOTEST	0	0	0	0	1	1	no
AT1G03250	AT1G03250	AT1G03250	1:793352-795376	q1	q2	OK	16.9873	14.8706	-0.19199	-0.618085	0.53235	0.997898	no
AT1G03260	AT1G03260	AT1G03260	1:795531-798463	q1	q2	OK	6.07839	4.79853	-0.341098	-0.868996	0.3861	0.997898	no
AT1G03270	AT1G03270	AT1G03270	1:799190-802436	q1	q2	OK	1.6608	1.47075	-0.175328	-0.321071	0.74705	0.997898	no
AT1G03280	AT1G03280	AT1G03280	1:803034-807066	q1	q2	OK	9.01004	9.18288	0.0274132	0.0902268	0.9291	0.997898	no
AT1G03290	AT1G03290	AT1G03290	1:807360-810868	q1	q2	OK	18.2573	18.1072	-0.0119058	-0.0417824	0.967	0.997898	no
AT1G03300	AT1G03300	DUF1	1:811032-813086	q1	q2	OK	2.18191	1.84826	-0.239425	-0.564068	0.5676	0.997898	no
AT1G03310	AT1G03310	ISA2	1:813470-816749	q1	q2	OK	20.8544	21.2007	0.0237597	0.085035	0.931	0.997898	no
AT1G03320	AT1G03320	AT1G03320	1:817026-817767	q1	q2	NOTEST	0.181864	0.324071	0.833451	0	1	1	no
AT1G03330	AT1G03330	AT1G03330	1:817982-819563	q1	q2	OK	25.7235	25.0196	-0.0400239	-0.122767	0.89875	0.997898	no
AT1G03340	AT1G03340	AT1G03340	1:819661-821317	q1	q2	OK	0.84746	1.56456	0.884543	1.29479	0.20605	0.997898	no
AT1G03350	AT1G03350	AT1G03350	1:822637-824393	q1	q2	OK	17.9196	18.8944	0.0764152	0.26758	0.7812	0.997898	no
AT1G03360	AT1G03360	ATRRP4	1:824536-826358	q1	q2	OK	8.58265	8.73081	0.0246934	0.0724114	0.9413	0.997898	no
AT1G03365	AT1G03365	AT1G03365	1:826568-830383	q1	q2	OK	5.01349	5.57118	0.152169	0.480346	0.6237	0.997898	no
AT1G03370	AT1G03370	AT1G03370	1:830626-835361	q1	q2	OK	12.6318	14.387	0.187706	0.668075	0.5083	0.997898	no
AT1G03380	AT1G03380	ATATG18G	1:835784-840940	q1	q2	OK	15.5452	17.9866	0.210452	0.75427	0.4529	0.997898	no
AT1G03390	AT1G03390	AT1G03390	1:841032-842418	q1	q2	NOTEST	0	0	0	0	1	1	no
AT1G03400	AT1G03400	AT1G03400	1:842746-844190	q1	q2	OK	40.9025	44.764	0.13015	0.463256	0.6471	0.997898	no
AT1G03410	AT1G03410	2A6	1:844435-847739	q1	q2	OK	1.65866	1.28738	-0.365575	-0.389484	0.69355	0.997898	no
AT1G03420	AT1G03420	Sadhu4-2	1:844435-847739	q1	q2	OK	50.8121	43.2503	-0.232462	-0.784036	0.41685	0.997898	no
AT1G03430	AT1G03430	AHP5	1:847872-849500	q1	q2	OK	10.3161	9.89952	-0.0594726	-0.156415	0.8779	0.997898	no
AT1G03440	AT1G03440	AT1G03440	1:852365-854032	q1	q2	OK	27.0642	25.7498	-0.0718269	-0.247777	0.8042	0.997898	no
AT1G03445	AT1G03445	BSU1	1:854409-859701	q1	q2	NOTEST	0	0	0	0	1	1	no
AT1G03457	AT1G03457	AT1G03457	1:860787-864125	q1	q2	OK	1.77779	1.95933	0.140273	0.293268	0.7666	0.997898	no
AT1G03470	AT1G03470	AT1G03470	1:865914-867733	q1	q2	OK	1.79184	1.63269	-0.134186	-0.238999	0.807	0.997898	no
AT1G03475	AT1G03475	LIN2	1:869050-871211	q1	q2	OK	143.914	136.632	-0.0749074	-0.262196	0.7883	0.997898	no
AT1G03490	AT1G03490	NAC006	1:871873-872906	q1	q2	NOTEST	0	0.0618544	inf	0	1	1	no
AT1G03495	AT1G03495	AT1G03495	1:873183-874935	q1	q2	OK	4.30872	5.51253	0.355453	0.95363	0.3507	0.997898	no
AT1G03502	AT1G03502	AT1G03502	1:875357-875471	q1	q2	OK	94.4155	0	#NAME?	#NAME?	0.1236	0.997898	no
AT1G03506	AT1G03506	AT1G03506	1:875517-875604	q1	q2	NOTEST	0	0	0	0	1	1	no
AT1G03510	AT1G03510	AT1G03510	1:876257-877547	q1	q2	OK	0.542704	0.654517	0.270265	0.322193	0.75245	0.997898	no
AT1G03515	AT1G03515	AT1G03515	1:877647-877719	q1	q2	NOTEST	0	0	0	0	1	1	no
AT1G03520	AT1G03520	AT1G03520	1:877861-880158	q1	q2	OK	6.01409	5.75224	-0.0642226	-0.176185	0.8609	0.997898	no
AT1G03530	AT1G03530	ATNAF1	1:880495-883391	q1	q2	OK	5.80963	5.93916	0.0318127	0.104114	0.9194	0.997898	no
AT1G03540	AT1G03540	AT1G03540	1:883781-885611	q1	q2	OK	1.29409	1.08333	-0.256471	-0.486191	0.6177	0.997898	no
AT1G03545	AT1G03545	AT1G03545	1:885622-887956	q1	q2	OK	0.783443	0.50012	-0.647555	-0.556029	0.57645	0.997898	no
AT1G03550	AT1G03550	AT1G03550	1:885622-887956	q1	q2	OK	4.43761	5.68466	0.357293	0.816165	0.41075	0.997898	no
AT1G03560	AT1G03560	AT1G03560	1:890155-892410	q1	q2	OK	3.74565	3.74134	-0.00166254	-0.00466474	0.9894	0.997898	no
AT1G03570	AT1G03570	AT1G03570	1:892513-892585	q1	q2	NOTEST	0	0	0	0	1	1	no
AT1G03580	AT1G03580	AT1G03580	1:892846-894052	q1	q2	NOTEST	0.228959	0	#NAME?	0	1	1	no
AT1G03590	AT1G03590	AT1G03590	1:894253-897518	q1	q2	OK	10.3208	11.534	0.160343	0.531957	0.59595	0.997898	no
AT1G03600	AT1G03600	PSB27	1:898875-899655	q1	q2	OK	997.643	841.296	-0.245911	-0.832274	0.3984	0.997898	no
AT1G03610	AT1G03610	AT1G03610	1:900886-903003	q1	q2	OK	23.9873	25.6939	0.0991544	0.341795	0.73305	0.997898	no
AT1G03620	AT1G03620	AT1G03620	1:904318-906186	q1	q2	OK	1.07441	0.452386	-1.24791	-1.28857	0.21225	0.997898	no
AT1G03630	AT1G03630	POR C	1:907641-909376	q1	q2	OK	162.138	161.323	-0.00726565	-0.025319	0.9795	0.997898	no
AT1G03640	AT1G03640	AT1G03640	1:909810-909883	q1	q2	NOTEST	0	0	0	0	1	1	no
AT1G03650	AT1G03650	AT1G03650	1:910022-911193	q1	q2	OK	2.15116	1.87803	-0.195891	-0.308737	0.7544	0.997898	no
AT1G03660	AT1G03660	AT1G03660	1:911435-911759	q1	q2	OK	0	1.01392	inf	#NAME?	0.07565	0.997898	no
AT1G03670	AT1G03670	AT1G03670	1:914221-916222	q1	q2	NOTEST	0	0	0	0	1	1	no
AT1G03680	AT1G03680	ATHM1	1:916818-918064	q1	q2	OK	408.716	390.147	-0.067079	-0.233069	0.8122	0.997898	no
AT1G03687	AT1G03687	AT1G03687	1:918298-920507	q1	q2	OK	7.57283	7.02145	-0.109062	-0.315632	0.7438	0.997898	no
AT1G03700	AT1G03700	AT1G03700	1:920949-921901	q1	q2	NOTEST	0	0	0	0	1	1	no
AT1G03710	AT1G03710	AT1G03710	1:923425-924726	q1	q2	NOTEST	0.354648	0.163977	-1.11289	0	1	1	no
AT1G03720	AT1G03720	AT1G03720	1:924995-926373	q1	q2	NOTEST	0	0	0	0	1	1	no
AT1G03730	AT1G03730	AT1G03730	1:930827-931895	q1	q2	OK	2.9161	4.30835	0.563095	1.07613	0.2876	0.997898	no
AT1G03740	AT1G03740	AT1G03740	1:933511-937043	q1	q2	OK	6.16273	6.06206	-0.0237628	-0.0771491	0.93415	0.997898	no
AT1G03743	AT1G03743	AT1G03743	1:937206-937287	q1	q2	NOTEST	0	0	0	0	1	1	no
AT1G03746	AT1G03746	AT1G03746	1:937400-937485	q1	q2	NOTEST	0	0	0	0	1	1	no
AT1G03750	AT1G03750	CHR9	1:937919-943377	q1	q2	OK	1.329	2.16377	0.703206	1.38314	0.16065	0.997898	no
AT1G03760	AT1G03760	AT1G03760	1:937919-943377	q1	q2	OK	3.63076	3.58154	-0.0196897	-0.0408149	0.9599	0.997898	no
AT1G03770	AT1G03770	RING1B	1:944571-947483	q1	q2	OK	0.633409	0.540207	-0.229625	-0.328645	0.72785	0.997898	no
AT1G03780	AT1G03780	TPX2	1:947519-951827	q1	q2	OK	2.60713	2.80229	0.10414	0.281925	0.77985	0.997898	no
AT1G03790	AT1G03790	SOM	1:954524-956097	q1	q2	NOTEST	0	0.0489528	inf	0	1	1	no
AT1G03800	AT1G03800	ERF10	1:957260-957998	q1	q2	OK	0.584498	0.270177	-1.11329	-0.975838	0.33865	0.997898	no
AT1G03810	AT1G03810	AT1G03810	1:958758-959609	q1	q2	NOTEST	0	0	0	0	1	1	no
AT1G03820	AT1G03820	AT1G03820	1:959868-960728	q1	q2	OK	7.23312	5.89749	-0.294517	-0.717821	0.4782	0.997898	no
AT1G03830	AT1G03830	AT1G03830	1:962015-966757	q1	q2	OK	1.99949	2.04727	0.0340706	0.0935914	0.9249	0.997898	no
AT1G03840	AT1G03840	MGP	1:967502-970130	q1	q2	NOTEST	0.15511	0.557343	1.84527	0	1	1	no
AT1G03850	AT1G03850	AT1G03850	1:976096-977761	q1	q2	OK	3.19325	3.44214	0.108282	0.189282	0.83965	0.997898	no
AT1G03860	AT1G03860	ATPHB2	1:979307-981885	q1	q2	OK	33.755	35.4256	0.0696886	0.246835	0.7993	0.997898	no
AT1G03870	AT1G03870	FLA9	1:982505-983540	q1	q2	OK	92.7529	104.708	0.174905	0.629876	0.52455	0.997898	no
AT1G03880	AT1G03880	CRU2	1:985750-988146	q1	q2	NOTEST	0	0	0	0	1	1	no
AT1G03890	AT1G03890	AT1G03890	1:989197-991020	q1	q2	NOTEST	0	0	0	0	1	1	no
AT1G03900	AT1G03900	ATNAP4	1:991138-993118	q1	q2	OK	42.7468	40.3177	-0.0844047	-0.300976	0.76615	0.997898	no
AT1G03905	AT1G03905	AT1G03905	1:993399-995784	q1	q2	OK	1.67691	1.53274	-0.129693	-0.221307	0.8316	0.997898	no
AT1G03910	AT1G03910	AT1G03910	1:996114-1000437	q1	q2	OK	15.0934	13.7588	-0.133558	-0.47642	0.62705	0.997898	no
AT1G03920	AT1G03920	AT1G03920	1:1001320-1004383	q1	q2	NOTEST	0.411087	0.284703	-0.529985	0	1	1	no
AT1G03930	AT1G03930	ADK1	1:1004768-1008370	q1	q2	OK	17.7422	18.7633	0.0807325	0.284924	0.7729	0.997898	no
AT1G03935	AT1G03935	AT1G03935	1:1008809-1008896	q1	q2	NOTEST	0	0	0	0	1	1	no
AT1G03940	AT1G03940	AT1G03940	1:1009541-1011056	q1	q2	OK	4.14303	4.9225	0.248706	0.618009	0.53655	0.997898	no
AT1G03950	AT1G03950	VPS2.3	1:1011171-1013365	q1	q2	OK	2.96147	2.019	-0.552673	-1.05831	0.2853	0.997898	no
AT1G03960	AT1G03960	AT1G03960	1:1013714-1017929	q1	q2	OK	2.4011	2.65278	0.143813	0.342699	0.73055	0.997898	no
AT1G03970	AT1G03970	GBF4	1:1018099-1022108	q1	q2	OK	3.9722	2.38507	-0.735906	-1.36713	0.15725	0.997898	no
AT1G03980	AT1G03980	ATPCS2	1:1018099-1022108	q1	q2	OK	3.47332	2.03485	-0.77139	-1.60454	0.10525	0.997898	no
AT1G03982	AT1G03982	AT1G03982	1:1022250-1023719	q1	q2	NOTEST	0	0	0	0	1	1	no
AT1G03990	AT1G03990	AT1G03990	1:1024846-1027616	q1	q2	OK	0.717573	0.836055	0.220473	0.404794	0.69475	0.997898	no
AT1G04000	AT1G04000	AT1G04000	1:1028105-1029119	q1	q2	OK	24.0816	25.2499	0.0683494	0.221045	0.8249	0.997898	no
AT1G04010	AT1G04010	PSAT1	1:1031199-1036237	q1	q2	OK	4.33212	4.73361	0.127867	0.365374	0.71685	0.997898	no
AT1G04020	AT1G04020	BARD1	1:1036536-1040224	q1	q2	OK	3.68197	3.99784	0.118745	0.333927	0.736	0.997898	no
AT1G04030	AT1G04030	AT1G04030	1:1040382-1043864	q1	q2	OK	1.156	0.91127	-0.343193	-0.240942	0.8191	0.997898	no
AT1G04040	AT1G04040	AT1G04040	1:1040382-1043864	q1	q2	OK	45.0372	34.3684	-0.390034	-1.34953	0.16835	0.997898	no
AT1G04050	AT1G04050	SUVR1	1:1045597-1049297	q1	q2	OK	1.21029	1.78717	0.562322	1.30127	0.19515	0.997898	no
AT1G04070	AT1G04070	TOM22-I	1:1050552-1051186	q1	q2	OK	11.251	11.9189	0.0832089	0.198914	0.84525	0.997898	no
AT1G04080	AT1G04080	PRP39	1:1051311-1056827	q1	q2	OK	31.182	32.6685	0.0671867	0.240474	0.81055	0.997898	no
AT1G04090	AT1G04090	AT1G04090	1:1057150-1059419	q1	q2	NOTEST	0.175486	0.127164	-0.464671	0	1	1	no
AT1G04100	AT1G04100	IAA10	1:1059505-1061191	q1	q2	OK	3.00786	3.5714	0.247752	0.528046	0.59795	0.997898	no
AT1G04110	AT1G04110	SDD1	1:1061456-1063784	q1	q2	OK	2.07748	1.67204	-0.313227	-0.723234	0.4717	0.997898	no
AT1G04120	AT1G04120	MRP5	1:1064449-1071047	q1	q2	OK	26.3025	27.2293	0.04996	0.178037	0.858	0.997898	no
AT1G04130	AT1G04130	TPR2	1:1073426-1080630	q1	q2	OK	11.0235	10.7571	-0.0352895	-0.0454758	0.96415	0.997898	no
AT1G04140	AT1G04140	AT1G04140	1:1073426-1080630	q1	q2	OK	27.7585	30.4905	0.13543	0.449556	0.6418	0.997898	no
AT1G04150	AT1G04150	AT1G04150	1:1081207-1084246	q1	q2	NOTEST	0.0193381	0.088515	2.19448	0	1	1	no
AT1G04160	AT1G04160	XI-8	1:1086494-1096146	q1	q2	OK	2.50959	2.56873	0.0336057	0.100982	0.9195	0.997898	no
AT1G04170	AT1G04170	EIF2 GAMMA	1:1096945-1099898	q1	q2	OK	53.5472	54.9738	0.0379343	0.136567	0.88995	0.997898	no
AT1G04171	AT1G04171	AT1G04171	1:1100443-1100608	q1	q2	NOTEST	0	0	0	0	1	1	no
AT1G04180	AT1G04180	YUC9	1:1104622-1105988	q1	q2	NOTEST	0.0492949	0	#NAME?	0	1	1	no
AT1G04190	AT1G04190	TPR3	1:1106427-1108715	q1	q2	OK	13.7817	13.6182	-0.0172142	-0.0556925	0.9527	0.997898	no
AT1G04200	AT1G04200	AT1G04200	1:1109481-1114107	q1	q2	OK	8.74755	9.66456	0.143825	0.471253	0.6377	0.997898	no
AT1G04210	AT1G04210	AT1G04210	1:1114404-1122526	q1	q2	OK	17.8616	19.2442	0.107563	0.32709	0.73295	0.997898	no
AT1G04220	AT1G04220	KCS2	1:1114404-1122526	q1	q2	OK	21.2084	18.2219	-0.218959	-0.414798	0.6636	0.997898	no
AT1G04230	AT1G04230	AT1G04230	1:1125517-1128168	q1	q2	OK	5.66496	6.31209	0.156052	0.428895	0.66525	0.997898	no
AT1G04240	AT1G04240	IAA3	1:1128187-1129551	q1	q2	OK	37.3458	25.6992	-0.539223	-1.85469	0.06285	0.997898	no
AT1G04250	AT1G04250	AXR3	1:1136257-1138613	q1	q2	OK	25.0069	14.544	-0.781899	-2.56655	0.0103	0.781052	no
AT1G04260	AT1G04260	MPI7	1:1140527-1141365	q1	q2	OK	23.6509	22.8069	-0.0524262	-0.16094	0.8712	0.997898	no
AT1G04270	AT1G04270	RPS15	1:1141603-1143053	q1	q2	OK	371.806	369.385	-0.00942369	-0.032777	0.97295	0.997898	no
AT1G04280	AT1G04280	AT1G04280	1:1143435-1146654	q1	q2	OK	8.74384	8.72969	-0.00233596	-0.00755745	0.9932	0.997898	no
AT1G04290	AT1G04290	AT1G04290	1:1147522-1148533	q1	q2	OK	6.56586	4.70564	-0.480594	-0.978843	0.31435	0.997898	no
AT1G04295	AT1G04295	AT1G04295	1:1147522-1148533	q1	q2	OK	7.98454	6.0264	-0.405912	-0.645152	0.51205	0.997898	no
AT1G04300	AT1G04300	AT1G04300	1:1148596-1154652	q1	q2	OK	13.9708	16.3789	0.229423	0.827059	0.3948	0.997898	no
AT1G04310	AT1G04310	ERS2	1:1154763-1157711	q1	q2	OK	2.20499	4.12145	0.902383	2.40253	0.021	0.997898	no
AT1G04320	AT1G04320	AT1G04320	1:1159022-1159093	q1	q2	NOTEST	0	0	0	0	1	1	no
AT1G04330	AT1G04330	AT1G04330	1:1161310-1161982	q1	q2	NOTEST	0.114195	0.313852	1.45858	0	1	1	no
AT1G04340	AT1G04340	AT1G04340	1:1163096-1164851	q1	q2	OK	22.0278	23.2958	0.0807449	0.247892	0.79945	0.997898	no
AT1G04350	AT1G04350	AT1G04350	1:1165164-1166768	q1	q2	OK	53.1556	54.6088	0.0389112	0.138781	0.8913	0.997898	no
AT1G04360	AT1G04360	AT1G04360	1:1167456-1168878	q1	q2	OK	1.13344	1.85092	0.707536	1.20454	0.23585	0.997898	no
AT1G04370	AT1G04370	ATERF14	1:1175176-1175578	q1	q2	NOTEST	0	0	0	0	1	1	no
AT1G04380	AT1G04380	AT1G04380	1:1176920-1178407	q1	q2	NOTEST	0.193818	0.0579199	-1.74257	0	1	1	no
AT1G04390	AT1G04390	AT1G04390	1:1179362-1183704	q1	q2	OK	2.85177	3.43592	0.268838	0.754848	0.44225	0.997898	no
AT1G04400	AT1G04400	ATCRY2	1:1185549-1188517	q1	q2	OK	23.9352	25.8503	0.111048	0.399248	0.68745	0.997898	no
AT1G04410	AT1G04410	AT1G04410	1:1189077-1191412	q1	q2	OK	436.797	427.502	-0.0310294	-0.105002	0.9138	0.997898	no
AT1G04420	AT1G04420	AT1G04420	1:1191607-1193884	q1	q2	OK	64.8081	56.0888	-0.208464	-0.750889	0.45455	0.997898	no
AT1G04425	AT1G04425	AT1G04425	1:1194186-1196889	q1	q2	OK	3.67736	2.25014	-0.708656	-0.887161	0.3907	0.997898	no
AT1G04430	AT1G04430	AT1G04430	1:1198117-1201527	q1	q2	OK	41.2739	45.0451	0.12614	0.451267	0.64815	0.997898	no
AT1G04440	AT1G04440	CKL13	1:1202254-1205803	q1	q2	OK	27.8377	27.468	-0.0192876	-0.0686421	0.94755	0.997898	no
AT1G04445	AT1G04445	AT1G04445	1:1207343-1207862	q1	q2	NOTEST	0	0.167972	inf	0	1	1	no
AT1G04450	AT1G04450	RIC3	1:1208520-1209874	q1	q2	NOTEST	0	0	0	0	1	1	no
AT1G04457	AT1G04457	AT1G04457	1:1210318-1210549	q1	q2	NOTEST	0	0	0	0	1	1	no
AT1G04470	AT1G04470	AT1G04470	1:1211048-1214662	q1	q2	NOTEST	0.0177615	0	#NAME?	0	1	1	no
AT1G04480	AT1G04480	AT1G04480	1:1216094-1217467	q1	q2	OK	232.317	209.791	-0.147148	-0.526096	0.598	0.997898	no
AT1G04490	AT1G04490	AT1G04490	1:1217947-1220137	q1	q2	NOTEST	0.538456	0.413763	-0.380024	0	1	1	no
AT1G04500	AT1G04500	AT1G04500	1:1221432-1224366	q1	q2	NOTEST	0.199874	0.0447213	-2.16005	0	1	1	no
AT1G04501	AT1G04501	AT1G04501	1:1224551-1224680	q1	q2	NOTEST	0	0	0	0	1	1	no
AT1G04510	AT1G04510	MAC3A	1:1226574-1230827	q1	q2	OK	31.1113	30.5083	-0.0282357	-0.100871	0.91775	0.997898	no
AT1G04520	AT1G04520	PDLP2	1:1231577-1234032	q1	q2	OK	18.1967	15.1437	-0.264958	-0.882164	0.37915	0.997898	no
AT1G04530	AT1G04530	TPR4	1:1234175-1236034	q1	q2	OK	116.246	117.726	0.0182521	0.0643119	0.94875	0.997898	no
AT1G04540	AT1G04540	AT1G04540	1:1237255-1239061	q1	q2	OK	4.04357	3.99552	-0.0172431	-0.0453924	0.96145	0.997898	no
AT1G04550	AT1G04550	BDL	1:1240374-1242121	q1	q2	OK	36.4394	36.8932	0.0178559	0.0625717	0.951	0.997898	no
AT1G04555	AT1G04555	AT1G04555	1:1242557-1244244	q1	q2	OK	1.08818	0.889775	-0.290406	-0.359643	0.7124	0.997898	no
AT1G04560	AT1G04560	AT1G04560	1:1244946-1246059	q1	q2	NOTEST	0	0	0	0	1	1	no
AT1G04570	AT1G04570	AT1G04570	1:1246727-1248775	q1	q2	OK	1.41116	1.01113	-0.480923	-0.831896	0.3959	0.997898	no
AT1G04580	AT1G04580	AAO4	1:1252121-1257510	q1	q2	NOTEST	0	0.0262587	inf	0	1	1	no
AT1G04590	AT1G04590	AT1G04590	1:1258576-1261426	q1	q2	OK	10.0203	8.45855	-0.244449	-0.741901	0.4453	0.997898	no
AT1G04600	AT1G04600	XIA	1:1262122-1272376	q1	q2	OK	0.468647	0.621841	0.408044	0.845163	0.39135	0.997898	no
AT1G04610	AT1G04610	YUC3	1:1279387-1281618	q1	q2	NOTEST	0	0	0	0	1	1	no
AT1G04620	AT1G04620	AT1G04620	1:1282740-1286584	q1	q2	OK	21.3895	23.2794	0.12215	0.426736	0.66285	0.997898	no
AT1G04625	AT1G04625	AT1G04625	1:1287830-1291112	q1	q2	NOTEST	0	0	0	0	1	1	no
AT1G04630	AT1G04630	MEE4	1:1287830-1291112	q1	q2	OK	33.9333	30.0976	-0.173054	-0.585994	0.54885	0.997898	no
AT1G04635	AT1G04635	EMB1687	1:1291313-1291995	q1	q2	OK	2.39821	1.81997	-0.398042	-0.575135	0.5654	0.997898	no
AT1G04640	AT1G04640	LIP2	1:1292079-1293357	q1	q2	OK	35.7629	32.8413	-0.122954	-0.417485	0.66755	0.997898	no
AT1G04645	AT1G04645	AT1G04645	1:1293769-1294263	q1	q2	NOTEST	0.246719	0	#NAME?	0	1	1	no
AT1G04650	AT1G04650	AT1G04650	1:1294892-1299002	q1	q2	OK	0.976995	1.1667	0.256013	0.526766	0.5994	0.997898	no
AT1G04660	AT1G04660	AT1G04660	1:1300485-1301773	q1	q2	OK	3.25163	5.63392	0.792977	1.98896	0.05055	0.997898	no
AT1G04670	AT1G04670	AT1G04670	1:1301860-1302724	q1	q2	NOTEST	0	0	0	0	1	1	no
AT1G04680	AT1G04680	AT1G04680	1:1303528-1307884	q1	q2	OK	66.3243	74.6067	0.169767	0.607815	0.54005	0.997898	no
AT1G04684	AT1G04684	AT1G04684	1:1310429-1310579	q1	q2	NOTEST	0	0	0	0	1	1	no
AT1G04690	AT1G04690	KAB1	1:1313563-1315750	q1	q2	OK	39.3748	39.0834	-0.0107146	-0.0381833	0.96855	0.997898	no
AT1G04700	AT1G04700	AT1G04700	1:1316253-1320919	q1	q2	NOTEST	0.376365	0.427676	0.184386	0	1	1	no
AT1G04710	AT1G04710	KAT1	1:1321903-1324782	q1	q2	OK	6.71577	4.86961	-0.463746	-1.35469	0.17385	0.997898	no
AT1G04720	AT1G04720	AT1G04720	1:1324922-1324960	q1	q2	NOTEST	0	0	0	0	1	1	no
AT1G04730	AT1G04730	CTF18	1:1325295-1331086	q1	q2	OK	2.30145	2.17893	-0.0789236	-0.202367	0.84085	0.997898	no
AT1G04750	AT1G04750	ATVAMP721	1:1331465-1333567	q1	q2	OK	46.9419	48.1455	0.0365229	0.128989	0.89635	0.997898	no
AT1G04760	AT1G04760	ATVAMP726	1:1334759-1336070	q1	q2	OK	1.79754	1.3289	-0.435792	-0.569852	0.5824	0.997898	no
AT1G04770	AT1G04770	AT1G04770	1:1336370-1337849	q1	q2	OK	11.7801	8.73432	-0.431589	-1.31515	0.18465	0.997898	no
AT1G04778	AT1G04778	AT1G04778	1:1339891-1340327	q1	q2	NOTEST	0	0	0	0	1	1	no
AT1G04780	AT1G04780	AT1G04780	1:1340668-1343584	q1	q2	OK	10.6153	10.9404	0.0435177	0.150152	0.88485	0.997898	no
AT1G04790	AT1G04790	AT1G04790	1:1345035-1348451	q1	q2	OK	7.61531	8.23846	0.11347	0.367089	0.7113	0.997898	no
AT1G04800	AT1G04800	AT1G04800	1:1348451-1349286	q1	q2	OK	103.769	81.8293	-0.342685	-1.23187	0.2148	0.997898	no
AT1G04810	AT1G04810	AT1G04810	1:1350179-1355442	q1	q2	OK	14.0874	14.5982	0.0513803	0.183086	0.8469	0.997898	no
AT1G04820	AT1G04820	TUA4	1:1356190-1358386	q1	q2	OK	176.509	196.189	0.152503	0.525918	0.59635	0.997898	no
AT1G04830	AT1G04830	AT1G04830	1:1358573-1362019	q1	q2	OK	5.41481	6.13675	0.180566	0.502518	0.60335	0.997898	no
AT1G04840	AT1G04840	AT1G04840	1:1362866-1364962	q1	q2	NOTEST	0.375634	0.434584	0.210307	0	1	1	no
AT1G04850	AT1G04850	AT1G04850	1:1365117-1368844	q1	q2	OK	29.1122	21.7296	-0.421965	-1.49877	0.1277	0.997898	no
AT1G04860	AT1G04860	UBP2	1:1369053-1373101	q1	q2	OK	11.3233	11.7655	0.0552638	0.195154	0.84155	0.997898	no
AT1G04870	AT1G04870	PRMT10	1:1373233-1375762	q1	q2	OK	15.8432	16.5964	0.0670059	0.229761	0.81585	0.997898	no
AT1G04880	AT1G04880	AT1G04880	1:1375960-1379185	q1	q2	NOTEST	0.117061	0.104923	-0.157931	0	1	1	no
AT1G04890	AT1G04890	AT1G04890	1:1380381-1382599	q1	q2	NOTEST	0	0	0	0	1	1	no
AT1G04900	AT1G04900	AT1G04900	1:1383840-1391187	q1	q2	OK	3.77657	3.80479	0.0107392	0.0182432	0.9884	0.997898	no
AT1G04910	AT1G04910	AT1G04910	1:1383840-1391187	q1	q2	OK	8.08207	10.1549	0.329379	0.950456	0.3234	0.997898	no
AT1G04920	AT1G04920	ATSPS3F	1:1391501-1395864	q1	q2	OK	0.544489	0.654221	0.264876	0.507046	0.6091	0.997898	no
AT1G04930	AT1G04930	AT1G04930	1:1396290-1399053	q1	q2	OK	2.62625	1.67372	-0.649943	-1.22235	0.21055	0.997898	no
AT1G04940	AT1G04940	TIC20	1:1399173-1407501	q1	q2	OK	70.069	68.0928	-0.0412751	-0.125172	0.89825	0.997898	no
AT1G04945	AT1G04945	AT1G04945	1:1399173-1407501	q1	q2	OK	4.31431	4.01609	-0.103338	-0.0917164	0.9286	0.997898	no
AT1G04950	AT1G04950	ATTAF6	1:1399173-1407501	q1	q2	OK	9.25077	11.0995	0.262845	0.439648	0.65635	0.997898	no
AT1G04960	AT1G04960	AT1G04960	1:1407800-1410868	q1	q2	OK	10.9011	10.7364	-0.0219633	-0.0683243	0.94495	0.997898	no
AT1G04970	AT1G04970	AT1G04970	1:1411169-1413627	q1	q2	OK	10.5824	12.1019	0.193557	0.609475	0.53945	0.997898	no
AT1G04980	AT1G04980	ATPDI10	1:1413643-1416144	q1	q2	OK	5.6306	7.23294	0.361294	1.048	0.29205	0.997898	no
AT1G04985	AT1G04985	AT1G04985	1:1416342-1418482	q1	q2	OK	18.8354	16.2293	-0.214851	-0.696853	0.48515	0.997898	no
AT1G04990	AT1G04990	AT1G04990	1:1419079-1421789	q1	q2	OK	6.71613	7.08177	0.0764805	0.222914	0.8217	0.997898	no
AT1G05000	AT1G05000	AT1G05000	1:1425592-1428782	q1	q2	OK	1.51297	1.76004	0.218223	0.334325	0.7284	0.997898	no
AT1G05010	AT1G05010	EFE	1:1431189-1432858	q1	q2	OK	70.8504	83.6069	0.238847	0.855041	0.3904	0.997898	no
AT1G05020	AT1G05020	AT1G05020	1:1435253-1437667	q1	q2	NOTEST	0.305376	0.149624	-1.02924	0	1	1	no
AT1G05030	AT1G05030	AT1G05030	1:1438151-1441417	q1	q2	OK	7.52107	6.05809	-0.312075	-0.895047	0.36475	0.997898	no
AT1G05040	AT1G05040	AT1G05040	1:1447368-1448448	q1	q2	NOTEST	0	0	0	0	1	1	no
AT1G05055	AT1G05055	ATGTF2H2	1:1448717-1450887	q1	q2	OK	8.84332	8.08111	-0.130036	-0.392006	0.6946	0.997898	no
AT1G05060	AT1G05060	AT1G05060	1:1451029-1452872	q1	q2	OK	8.87895	8.27287	-0.102001	-0.271251	0.79155	0.997898	no
AT1G05061	AT1G05061	AT1G05061	1:1453215-1454260	q1	q2	NOTEST	0.168017	0.204915	0.286424	0	1	1	no
AT1G05065	AT1G05065	CLE20	1:1454968-1455220	q1	q2	NOTEST	0	0	0	0	1	1	no
AT1G05070	AT1G05070	AT1G05070	1:1457062-1458744	q1	q2	OK	16.1696	18.1345	0.165456	0.515936	0.599	0.997898	no
AT1G05080	AT1G05080	AT1G05080	1:1459090-1460579	q1	q2	NOTEST	0	0	0	0	1	1	no
AT1G05085	AT1G05085	AT1G05085	1:1460987-1461670	q1	q2	NOTEST	0	0	0	0	1	1	no
AT1G05090	AT1G05090	AT1G05090	1:1463201-1465622	q1	q2	NOTEST	0.491986	0.475027	-0.0506103	0	1	1	no
AT1G05100	AT1G05100	MAPKKK18	1:1469609-1470881	q1	q2	OK	0.824654	0.381508	-1.11208	-1.42783	0.17025	0.997898	no
AT1G05120	AT1G05120	AT1G05120	1:1471405-1476078	q1	q2	OK	4.38259	4.29886	-0.0278318	-0.085735	0.9304	0.997898	no
AT1G05135	AT1G05135	AT1G05135	1:1477499-1478821	q1	q2	OK	11.8385	10.7543	-0.138575	-0.485192	0.6179	0.997898	no
AT1G05136	AT1G05136	AT1G05136	1:1478922-1479063	q1	q2	NOTEST	0	0	0	0	1	1	no
AT1G05140	AT1G05140	AT1G05140	1:1482547-1484056	q1	q2	OK	60.4381	59.3433	-0.0263739	-0.0947554	0.92645	0.997898	no
AT1G05150	AT1G05150	AT1G05150	1:1484066-1486960	q1	q2	OK	15.7586	17.3368	0.137699	0.490209	0.6195	0.997898	no
AT1G05160	AT1G05160	CYP88A3	1:1487377-1490947	q1	q2	OK	5.96994	5.62578	-0.0856632	-0.251032	0.8025	0.997898	no
AT1G05170	AT1G05170	AT1G05170	1:1491110-1494248	q1	q2	OK	19.626	18.1724	-0.111021	-0.390253	0.68725	0.997898	no
AT1G05180	AT1G05180	AXR1	1:1498113-1501824	q1	q2	OK	12.016	12.4686	0.0533458	0.175339	0.85655	0.997898	no
AT1G05190	AT1G05190	emb2394	1:1502343-1503830	q1	q2	OK	235.48	196.757	-0.259184	-0.90471	0.36715	0.997898	no
AT1G05200	AT1G05200	ATGLR3.4	1:1504959-1510281	q1	q2	OK	14.0882	14.6948	0.0608147	0.194272	0.8475	0.997898	no
AT1G05205	AT1G05205	AT1G05205	1:1504959-1510281	q1	q2	OK	25.5483	22.9303	-0.155967	-0.252389	0.7983	0.997898	no
AT1G05210	AT1G05210	AT1G05210	1:1510403-1511683	q1	q2	OK	6.97037	5.86511	-0.249078	-0.534424	0.591	0.997898	no
AT1G05220	AT1G05220	AT1G05220	1:1511906-1518805	q1	q2	NOTEST	0	0.133026	inf	0	1	1	no
AT1G05230	AT1G05230	HDG2	1:1511906-1518805	q1	q2	OK	9.42595	9.68239	0.0387254	0.133406	0.88995	0.997898	no
AT1G05240	AT1G05240	AT1G05240	1:1521136-1522681	q1	q2	NOTEST	0	0	0	0	1	1	no
AT1G05250	AT1G05250	AT1G05250	1:1525600-1527234	q1	q2	NOTEST	0	0	0	0	1	1	no
AT1G05260	AT1G05260	RCI3	1:1529766-1531439	q1	q2	OK	1.11108	0.59074	-0.911372	-1.14496	0.26325	0.997898	no
AT1G05270	AT1G05270	AT1G05270	1:1531640-1534410	q1	q2	OK	19.3906	18.6605	-0.0553724	-0.189663	0.84645	0.997898	no
AT1G05280	AT1G05280	AT1G05280	1:1535443-1537525	q1	q2	NOTEST	0	0	0	0	1	1	no
AT1G05290	AT1G05290	AT1G05290	1:1539151-1540562	q1	q2	NOTEST	0	0	0	0	1	1	no
AT1G05291	AT1G05291	AT1G05291	1:1541347-1542432	q1	q2	NOTEST	0	0	0	0	1	1	no
AT1G05300	AT1G05300	ZIP5	1:1545105-1547849	q1	q2	OK	2.35039	1.80335	-0.382225	-0.725899	0.45925	0.997898	no
AT1G05310	AT1G05310	AT1G05310	1:1550542-1552517	q1	q2	OK	3.30809	3.42701	0.0509515	0.113992	0.9088	0.997898	no
AT1G05320	AT1G05320	AT1G05320	1:1553602-1557733	q1	q2	OK	4.43532	2.73515	-0.697418	-2.00892	0.04105	0.997898	no
AT1G05330	AT1G05330	AT1G05330	1:1558169-1558583	q1	q2	NOTEST	0	0	0	0	1	1	no
AT1G05340	AT1G05340	AT1G05340	1:1558843-1559903	q1	q2	OK	1.46041	1.31304	-0.153462	-0.175155	0.8635	0.997898	no
AT1G05350	AT1G05350	AT1G05350	1:1560677-1564123	q1	q2	OK	11.2318	11.0287	-0.0263217	-0.0848286	0.9322	0.997898	no
AT1G05360	AT1G05360	AT1G05360	1:1564597-1567465	q1	q2	OK	4.25351	4.04883	-0.0711494	-0.170398	0.86425	0.997898	no
AT1G05370	AT1G05370	AT1G05370	1:1569191-1572280	q1	q2	OK	1.53169	1.64148	0.0998789	0.169237	0.8647	0.997898	no
AT1G05380	AT1G05380	AT1G05380	1:1576862-1582614	q1	q2	OK	8.04874	8.66229	0.105985	0.374528	0.69415	0.997898	no
AT1G05385	AT1G05385	LPA19	1:1582670-1583718	q1	q2	OK	29.0669	25.2117	-0.205286	-0.652905	0.5133	0.997898	no
AT1G05390	AT1G05390	AT1G05390	1:1583771-1583845	q1	q2	NOTEST	0	0	0	0	1	1	no
AT1G05400	AT1G05400	AT1G05400	1:1584072-1587778	q1	q2	OK	0.969659	0.879007	-0.141603	-0.0924534	0.9256	0.997898	no
AT1G05410	AT1G05410	AT1G05410	1:1584072-1587778	q1	q2	OK	6.10602	6.70018	0.133967	0.388964	0.6938	0.997898	no
AT1G05420	AT1G05420	ATOFP12	1:1590072-1590753	q1	q2	OK	2.21976	1.49342	-0.571782	-0.664966	0.5387	0.997898	no
AT1G05430	AT1G05430	AT1G05430	1:1594056-1595818	q1	q2	OK	12.8759	9.74523	-0.401905	-1.16885	0.23965	0.997898	no
AT1G05440	AT1G05440	AT1G05440	1:1596006-1597848	q1	q2	OK	1.11286	0.795367	-0.484584	-0.732365	0.46805	0.997898	no
AT1G05450	AT1G05450	AT1G05450	1:1599910-1605027	q1	q2	NOTEST	0	0	0	0	1	1	no
AT1G05460	AT1G05460	SDE3	1:1599910-1605027	q1	q2	OK	3.77171	3.87508	0.0390079	0.119738	0.90065	0.997898	no
AT1G05470	AT1G05470	CVP2	1:1607356-1611703	q1	q2	OK	5.87773	6.8146	0.213369	0.671493	0.4938	0.997898	no
AT1G05490	AT1G05490	chr31	1:1618601-1623452	q1	q2	NOTEST	0.24007	0.182859	-0.392727	0	1	1	no
AT1G05500	AT1G05500	NTMC2T2.1	1:1624954-1629224	q1	q2	OK	21.3099	22.5942	0.084435	0.299256	0.7631	0.997898	no
AT1G05510	AT1G05510	AT1G05510	1:1629445-1630863	q1	q2	NOTEST	0	0	0	0	1	1	no
AT1G05520	AT1G05520	AT1G05520	1:1630899-1635711	q1	q2	OK	15.5571	17.0681	0.133733	0.472147	0.6323	0.997898	no
AT1G05530	AT1G05530	UGT2	1:1636495-1637863	q1	q2	NOTEST	0	0.0976941	inf	0	1	1	no
AT1G05540	AT1G05540	AT1G05540	1:1639285-1640811	q1	q2	OK	12.2358	14.7181	0.26648	0.825352	0.40575	0.997898	no
AT1G05550	AT1G05550	AT1G05550	1:1640958-1643917	q1	q2	OK	0.61292	1.39192	1.18331	1.49796	0.11285	0.997898	no
AT1G05560	AT1G05560	UGT1	1:1645497-1647162	q1	q2	OK	2.97335	3.06609	0.0443091	0.0568252	0.95145	0.997898	no
AT1G05562	AT1G05562	AT1G05562	1:1645497-1647162	q1	q2	OK	31.8897	34.9184	0.130899	0.430364	0.66	0.997898	no
AT1G05570	AT1G05570	ATGSL06	1:1647705-1659437	q1	q2	OK	9.19541	10.5314	0.19571	0.702893	0.47535	0.997898	no
AT1G05575	AT1G05575	AT1G05575	1:1661690-1662187	q1	q2	OK	0.475764	1.05355	1.14694	0.781739	0.4278	0.997898	no
AT1G05577	AT1G05577	AT1G05577	1:1662369-1664398	q1	q2	NOTEST	0.0416393	0	#NAME?	0	1	1	no
AT1G05580	AT1G05580	ATCHX23	1:1665432-1668904	q1	q2	NOTEST	0	0	0	0	1	1	no
AT1G05590	AT1G05590	HEXO2	1:1669349-1671876	q1	q2	OK	8.76479	12.049	0.459122	1.49991	0.1277	0.997898	no
AT1G05600	AT1G05600	AT1G05600	1:1671935-1673856	q1	q2	OK	3.47409	3.91291	0.171609	0.435968	0.65895	0.997898	no
AT1G05610	AT1G05610	APS2	1:1673860-1675934	q1	q2	NOTEST	0.188974	0.0427788	-2.14322	0	1	1	no
AT1G05615	AT1G05615	AT1G05615	1:1677506-1678270	q1	q2	NOTEST	0	0	0	0	1	1	no
AT1G05620	AT1G05620	URH2	1:1679157-1681710	q1	q2	OK	5.19247	6.73391	0.375024	0.95358	0.32575	0.997898	no
AT1G05630	AT1G05630	AT5PTASE13	1:1682317-1687363	q1	q2	OK	7.82059	11.0878	0.50362	1.79105	0.0716	0.997898	no
AT1G05640	AT1G05640	AT1G05640	1:1687435-1689501	q1	q2	OK	1.11701	1.52731	0.45136	0.92141	0.35535	0.997898	no
AT1G05650	AT1G05650	AT1G05650	1:1690263-1692126	q1	q2	NOTEST	0	0	0	0	1	1	no
AT1G05660	AT1G05660	AT1G05660	1:1694285-1696058	q1	q2	NOTEST	0	0	0	0	1	1	no
AT1G05670	AT1G05670	AT1G05670	1:1697586-1701025	q1	q2	OK	2.24664	2.80739	0.321459	0.872509	0.37785	0.997898	no
AT1G05675	AT1G05675	AT1G05675	1:1701115-1702749	q1	q2	OK	0.830981	0.713588	-0.219724	-0.317231	0.7578	0.997898	no
AT1G05680	AT1G05680	UGT74E2	1:1703091-1704691	q1	q2	OK	0.634495	0.499974	-0.343754	-0.445953	0.6735	0.997898	no
AT1G05690	AT1G05690	BT3	1:1707010-1709347	q1	q2	OK	7.33688	7.44753	0.0215953	0.0623455	0.94755	0.997898	no
AT1G05700	AT1G05700	AT1G05700	1:1709795-1713245	q1	q2	NOTEST	0.028192	0.0504394	0.839266	0	1	1	no
AT1G05710	AT1G05710	AT1G05710	1:1714949-1717276	q1	q2	OK	8.15892	9.52788	0.223777	0.599072	0.5454	0.997898	no
AT1G05720	AT1G05720	AT1G05720	1:1717446-1720303	q1	q2	OK	11.4422	12.0121	0.0701343	0.179155	0.8555	0.997898	no
AT1G05730	AT1G05730	AT1G05730	1:1717446-1720303	q1	q2	OK	1.94685	2.67148	0.4565	0.607573	0.5355	0.997898	no
AT1G05740	AT1G05740	AT1G05740	1:1720673-1721309	q1	q2	NOTEST	0	0	0	0	1	1	no
AT1G05750	AT1G05750	PDE247	1:1721508-1724734	q1	q2	OK	1.75198	2.01148	0.199269	0.440276	0.6436	0.997898	no
AT1G05760	AT1G05760	RTM1	1:1721508-1724734	q1	q2	OK	7.96389	3.58626	-1.15099	-1.65639	0.09905	0.997898	no
AT1G05770	AT1G05770	AT1G05770	1:1725387-1726283	q1	q2	OK	1.79065	0.847648	-1.07894	-1.31965	0.2142	0.997898	no
AT1G05780	AT1G05780	AT1G05780	1:1726607-1728404	q1	q2	OK	2.585	3.90678	0.595815	0.952961	0.34525	0.997898	no
AT1G05785	AT1G05785	AT1G05785	1:1730248-1732626	q1	q2	OK	12.8632	10.6298	-0.275131	-0.648405	0.5094	0.997898	no
AT1G05790	AT1G05790	AT1G05790	1:1732870-1737489	q1	q2	OK	5.45786	6.08078	0.155921	0.483887	0.6298	0.997898	no
AT1G05800	AT1G05800	DGL	1:1741203-1742619	q1	q2	NOTEST	0	0	0	0	1	1	no
AT1G05805	AT1G05805	AT1G05805	1:1744772-1747693	q1	q2	OK	6.58638	6.91877	0.0710314	0.19945	0.8444	0.997898	no
AT1G05810	AT1G05810	ATRAB11D	1:1748313-1749460	q1	q2	OK	6.40081	5.01847	-0.351008	-0.822256	0.4078	0.997898	no
AT1G05820	AT1G05820	SPPL5	1:1749681-1753990	q1	q2	OK	1.23078	1.23204	0.00147596	0.0025493	0.99655	0.99819	no
AT1G05830	AT1G05830	ATX2	1:1754243-1761817	q1	q2	OK	7.7753	7.68357	-0.0171232	-0.0591628	0.952	0.997898	no
AT1G05835	AT1G05835	AT1G05835	1:1762223-1766281	q1	q2	OK	16.882	22.9466	0.442794	0.779955	0.42735	0.997898	no
AT1G05840	AT1G05840	AT1G05840	1:1762223-1766281	q1	q2	OK	12.753	13.5879	0.0914856	0.267875	0.78205	0.997898	no
AT1G05850	AT1G05850	ATCTL1	1:1766502-1768695	q1	q2	OK	339.027	312.478	-0.117647	-0.400374	0.685	0.997898	no
AT1G05860	AT1G05860	AT1G05860	1:1769013-1771115	q1	q2	OK	7.74498	9.87993	0.35124	0.97771	0.3357	0.997898	no
AT1G05870	AT1G05870	AT1G05870	1:1771456-1773293	q1	q2	OK	28.1518	19.7239	-0.513284	-1.69327	0.08805	0.997898	no
AT1G05880	AT1G05880	ARI12	1:1775642-1778553	q1	q2	NOTEST	0.117927	0	#NAME?	0	1	1	no
AT1G05890	AT1G05890	ATARI5	1:1779255-1784529	q1	q2	OK	18.8708	17.6519	-0.0963304	-0.340089	0.73085	0.997898	no
AT1G05894	AT1G05894	AT1G05894	1:1784802-1786292	q1	q2	NOTEST	0.240283	0.0849337	-1.50032	0	1	1	no
AT1G05900	AT1G05900	NTH2	1:1786855-1789676	q1	q2	OK	11.006	11.5202	0.0658731	0.203271	0.83315	0.997898	no
AT1G05910	AT1G05910	AT1G05910	1:1790223-1796647	q1	q2	OK	7.56189	8.98143	0.248198	0.872478	0.38465	0.997898	no
AT1G05920	AT1G05920	AT1G05920	1:1796777-1798254	q1	q2	NOTEST	0	0	0	0	1	1	no
AT1G05925	AT1G05925	AT1G05925	1:1798900-1799062	q1	q2	NOTEST	0	0	0	0	1	1	no
AT1G05930	AT1G05930	AT1G05930	1:1799417-1800933	q1	q2	NOTEST	0	0	0	0	1	1	no
AT1G05940	AT1G05940	CAT9	1:1801161-1803984	q1	q2	OK	24.514	27.5986	0.170991	0.598909	0.54575	0.997898	no
AT1G05950	AT1G05950	AT1G05950	1:1804400-1807471	q1	q2	OK	1.47574	2.28481	0.630637	1.37449	0.1716	0.997898	no
AT1G05960	AT1G05960	AT1G05960	1:1807972-1815474	q1	q2	OK	13.3952	14.2141	0.085615	0.302157	0.75835	0.997898	no
AT1G05970	AT1G05970	AT1G05970	1:1816055-1817282	q1	q2	OK	8.02729	7.6436	-0.0706617	-0.177215	0.86145	0.997898	no
AT1G05980	AT1G05980	AT1G05980	1:1817399-1817471	q1	q2	NOTEST	0	0	0	0	1	1	no
AT1G05990	AT1G05990	RHS1	1:1818446-1819040	q1	q2	NOTEST	0	0	0	0	1	1	no
AT1G06000	AT1G06000	AT1G06000	1:1820307-1821918	q1	q2	OK	35.6485	30.7595	-0.21281	-0.552029	0.56685	0.997898	no
AT1G06002	AT1G06002	AT1G06002	1:1820307-1821918	q1	q2	OK	43.1116	37.2111	-0.212343	-0.525236	0.5967	0.997898	no
AT1G06010	AT1G06010	AT1G06010	1:1822617-1823997	q1	q2	OK	15.6802	13.5533	-0.210305	-0.545668	0.58515	0.997898	no
AT1G06020	AT1G06020	AT1G06020	1:1824547-1826101	q1	q2	NOTEST	0.0652945	0.059787	-0.12713	0	1	1	no
AT1G06030	AT1G06030	AT1G06030	1:1826879-1828161	q1	q2	NOTEST	0.0704248	0	#NAME?	0	1	1	no
AT1G06040	AT1G06040	STO	1:1828412-1829890	q1	q2	OK	355.254	352.632	-0.0106867	-0.0365366	0.9693	0.997898	no
AT1G06050	AT1G06050	AT1G06050	1:1830604-1832555	q1	q2	OK	4.68833	3.67632	-0.350812	-0.801078	0.43	0.997898	no
AT1G06060	AT1G06060	AT1G06060	1:1832942-1837648	q1	q2	OK	12.7149	13.4505	0.0811424	0.174607	0.8571	0.997898	no
AT1G06070	AT1G06070	AT1G06070	1:1832942-1837648	q1	q2	OK	10.9493	11.2293	0.036429	0.0977045	0.9187	0.997898	no
AT1G06080	AT1G06080	ADS1	1:1843567-1846302	q1	q2	OK	3.93992	6.79919	0.787197	1.92806	0.0563	0.997898	no
AT1G06090	AT1G06090	AT1G06090	1:1847882-1849693	q1	q2	OK	0.660034	0.424721	-0.636027	-0.673338	0.5164	0.997898	no
AT1G06100	AT1G06100	AT1G06100	1:1851529-1853019	q1	q2	OK	1.68613	3.72343	1.14291	1.92318	0.06465	0.997898	no
AT1G06110	AT1G06110	SKIP16	1:1853076-1855031	q1	q2	OK	16.1784	17.2949	0.0962741	0.324456	0.73815	0.997898	no
AT1G06120	AT1G06120	AT1G06120	1:1855942-1857718	q1	q2	NOTEST	0	0	0	0	1	1	no
AT1G06130	AT1G06130	GLX2-4	1:1857766-1860730	q1	q2	OK	24.6503	27.2553	0.144932	0.499103	0.60705	0.997898	no
AT1G06135	AT1G06135	AT1G06135	1:1862196-1862742	q1	q2	NOTEST	0	0	0	0	1	1	no
AT1G06137	AT1G06137	AT1G06137	1:1863543-1863750	q1	q2	NOTEST	0	0	0	0	1	1	no
AT1G06140	AT1G06140	AT1G06140	1:1864795-1866472	q1	q2	OK	0.70858	0.807066	0.187756	0.274512	0.78705	0.997898	no
AT1G06148	AT1G06148	AT1G06148	1:1874884-1877528	q1	q2	NOTEST	0.360461	0.410736	0.188366	0	1	1	no
AT1G06149	AT1G06149	CPuORF8	1:1867014-1873718	q1	q2	OK	11.37	10.0395	-0.17954	-0.573597	0.5536	0.997898	no
AT1G06150	AT1G06150	EMB1444	1:1867014-1873718	q1	q2	OK	1.32311	1.81723	0.457811	0.66656	0.49555	0.997898	no
AT1G06160	AT1G06160	ORA59	1:1883003-1883934	q1	q2	OK	0.632416	0.784894	0.311624	0.343715	0.7427	0.997898	no
AT1G06170	AT1G06170	AT1G06170	1:1884980-1886897	q1	q2	NOTEST	0.43766	0.293984	-0.574073	0	1	1	no
AT1G06180	AT1G06180	ATMYB13	1:1889407-1891158	q1	q2	OK	3.61424	5.03407	0.478034	1.02509	0.30235	0.997898	no
AT1G06190	AT1G06190	AT1G06190	1:1892272-1894148	q1	q2	OK	45.1517	39.536	-0.191615	-0.683644	0.4805	0.997898	no
AT1G06200	AT1G06200	AT1G06200	1:1894335-1896935	q1	q2	OK	22.9615	22.6691	-0.0184897	-0.0610247	0.9488	0.997898	no
AT1G06210	AT1G06210	AT1G06210	1:1897202-1899208	q1	q2	OK	9.8159	8.94168	-0.134574	-0.421141	0.6685	0.997898	no
AT1G06220	AT1G06220	MEE5	1:1899963-1904873	q1	q2	OK	22.4892	22.7028	0.0136346	0.049719	0.9589	0.997898	no
AT1G06225	AT1G06225	CLE3	1:1905974-1906226	q1	q2	NOTEST	0	0	0	0	1	1	no
AT1G06230	AT1G06230	GTE4	1:1906962-1910848	q1	q2	OK	15.5383	13.9084	-0.159869	-0.574131	0.55635	0.997898	no
AT1G06240	AT1G06240	AT1G06240	1:1911121-1913205	q1	q2	OK	18.9304	17.0075	-0.154535	-0.505776	0.6124	0.997898	no
AT1G06250	AT1G06250	AT1G06250	1:1913255-1914895	q1	q2	OK	0.858197	0.944226	0.137824	0.208377	0.8359	0.997898	no
AT1G06260	AT1G06260	AT1G06260	1:1914942-1917661	q1	q2	OK	1.33094	0.713186	-0.900099	-1.06328	0.28015	0.997898	no
AT1G06265	AT1G06265	AT1G06265	1:1914942-1917661	q1	q2	OK	1.91285	1.36268	-0.489284	-0.740667	0.454	0.997898	no
AT1G06270	AT1G06270	AT1G06270	1:1918087-1919760	q1	q2	OK	2.61664	2.25036	-0.217558	-0.446929	0.64885	0.997898	no
AT1G06280	AT1G06280	LBD2	1:1920306-1920949	q1	q2	NOTEST	0	0	0	0	1	1	no
AT1G06290	AT1G06290	ACX3	1:1922351-1926278	q1	q2	OK	19.5556	22.1598	0.180365	0.642355	0.5216	0.997898	no
AT1G06310	AT1G06310	ACX6	1:1926790-1930258	q1	q2	NOTEST	0	0.0291819	inf	0	1	1	no
AT1G06320	AT1G06320	AT1G06320	1:1930522-1931449	q1	q2	NOTEST	0	0	0	0	1	1	no
AT1G06330	AT1G06330	AT1G06330	1:1931670-1932266	q1	q2	NOTEST	0	0	0	0	1	1	no
AT1G06340	AT1G06340	AT1G06340	1:1933283-1934014	q1	q2	NOTEST	0.255936	0	#NAME?	0	1	1	no
AT1G06350	AT1G06350	AT1G06350	1:1935292-1936819	q1	q2	OK	1.36397	4.02	1.55938	2.74933	0.01525	0.922136	no
AT1G06360	AT1G06360	AT1G06360	1:1938962-1940459	q1	q2	OK	22.7474	18.2889	-0.314731	-1.04087	0.29005	0.997898	no
AT1G06370	AT1G06370	AT1G06370	1:1942842-1944934	q1	q2	OK	1.88202	1.40099	-0.425837	-0.687746	0.48685	0.997898	no
AT1G06380	AT1G06380	AT1G06380	1:1945123-1946076	q1	q2	OK	10.4214	9.01673	-0.208873	-0.572255	0.5724	0.997898	no
AT1G06390	AT1G06390	SK22	1:1946787-1952785	q1	q2	OK	31.585	31.7335	0.00676936	0.0202011	0.9837	0.997898	no
AT1G06400	AT1G06400	ARA2	1:1946787-1952785	q1	q2	OK	18.851	20.4175	0.115167	0.22956	0.8164	0.997898	no
AT1G06410	AT1G06410	ATTPS7	1:1954849-1958756	q1	q2	OK	38.2524	39.5563	0.0483572	0.173187	0.8616	0.997898	no
AT1G06420	AT1G06420	AT1G06420	1:1958922-1959947	q1	q2	OK	0.989897	0.74304	-0.413837	-0.597734	0.5511	0.997898	no
AT1G06430	AT1G06430	FTSH8	1:1960057-1963011	q1	q2	OK	114.149	114.121	-0.000355588	-0.00122801	0.99865	0.999177	no
AT1G06440	AT1G06440	AT1G06440	1:1963379-1965051	q1	q2	OK	0.958666	0.875524	-0.130881	-0.208603	0.8358	0.997898	no
AT1G06450	AT1G06450	AT1G06450	1:1965839-1969561	q1	q2	OK	5.39382	4.84159	-0.155826	-0.192653	0.83525	0.997898	no
AT1G06460	AT1G06460	ACD32.1	1:1965839-1969561	q1	q2	OK	42.3095	46.4637	0.135125	0.451704	0.64265	0.997898	no
AT1G06470	AT1G06470	AT1G06470	1:1969728-1973767	q1	q2	OK	7.47615	7.93905	0.0866702	0.263187	0.7907	0.997898	no
AT1G06475	AT1G06475	AT1G06475	1:1973833-1974386	q1	q2	OK	6.32093	1.63296	-1.95264	-2.92511	0.01565	0.928468	no
AT1G06480	AT1G06480	AT1G06480	1:1978083-1978157	q1	q2	NOTEST	0	0	0	0	1	1	no
AT1G06490	AT1G06490	ATGSL07	1:1978761-1989409	q1	q2	OK	1.56233	1.71087	0.131029	0.373901	0.7093	0.997898	no
AT1G06500	AT1G06500	AT1G06500	1:1989478-1992228	q1	q2	OK	7.73196	5.63749	-0.455782	-0.884598	0.3685	0.997898	no
AT1G06510	AT1G06510	AT1G06510	1:1992332-1993840	q1	q2	OK	14.8147	13.4895	-0.135199	-0.422729	0.66265	0.997898	no
AT1G06515	AT1G06515	AT1G06515	1:1989478-1992228	q1	q2	OK	22.398	23.1995	0.0507211	0.124051	0.89985	0.997898	no
AT1G06520	AT1G06520	ATGPAT1	1:1993977-1996112	q1	q2	OK	1.6451	0.665864	-1.30488	-2.09838	0.04535	0.997898	no
AT1G06530	AT1G06530	AT1G06530	1:2001593-2002596	q1	q2	OK	35.6823	32.5828	-0.131099	-0.467648	0.64015	0.997898	no
AT1G06540	AT1G06540	AT1G06540	1:2002876-2003393	q1	q2	OK	1.35151	0.203754	-2.72968	-1.20255	0.2637	0.997898	no
AT1G06550	AT1G06550	AT1G06550	1:2003626-2007190	q1	q2	OK	20.7253	22.2185	0.100368	0.348319	0.7264	0.997898	no
AT1G06560	AT1G06560	AT1G06560	1:2007614-2013545	q1	q2	OK	4.18845	3.35688	-0.319295	-0.390876	0.69615	0.997898	no
AT1G06570	AT1G06570	PDS1	1:2007614-2013545	q1	q2	OK	36.4346	33.8984	-0.104093	-0.350374	0.7219	0.997898	no
AT1G06580	AT1G06580	AT1G06580	1:2014002-2016054	q1	q2	OK	1.27291	1.14059	-0.158353	-0.289987	0.77285	0.997898	no
AT1G06590	AT1G06590	AT1G06590	1:2016307-2024662	q1	q2	OK	3.04217	4.34454	0.514102	1.46742	0.14015	0.997898	no
AT1G06610	AT1G06610	AT1G06610	1:2025355-2025428	q1	q2	NOTEST	0	0	0	0	1	1	no
AT1G06620	AT1G06620	AT1G06620	1:2025600-2027271	q1	q2	OK	1.4349	6.22966	2.1182	4.31617	0.0007	0.142002	no
AT1G06630	AT1G06630	AT1G06630	1:2027738-2031388	q1	q2	OK	5.93319	6.19205	0.0616112	0.161303	0.8699	0.997898	no
AT1G06640	AT1G06640	AT1G06640	1:2032337-2034018	q1	q2	OK	36.7474	52.2363	0.50741	1.81552	0.06645	0.997898	no
AT1G06645	AT1G06645	AT1G06645	1:2034155-2035626	q1	q2	OK	7.69177	8.6112	0.162898	0.457448	0.64805	0.997898	no
AT1G06650	AT1G06650	AT1G06650	1:2035838-2040246	q1	q2	OK	40.9303	39.4048	-0.0547973	-0.192203	0.84855	0.997898	no
AT1G06660	AT1G06660	AT1G06660	1:2035838-2040246	q1	q2	OK	0.672951	1.28234	0.930201	0.566148	0.5935	0.997898	no
AT1G06670	AT1G06670	NIH	1:2040432-2047612	q1	q2	OK	11.7391	11.5249	-0.0265674	-0.0956233	0.92495	0.997898	no
AT1G06680	AT1G06680	PSBP-1	1:2047824-2049418	q1	q2	OK	3826.82	3668.34	-0.0610205	-0.185739	0.85015	0.997898	no
AT1G06690	AT1G06690	AT1G06690	1:2049601-2052154	q1	q2	OK	45.3089	41.664	-0.120992	-0.432736	0.66215	0.997898	no
AT1G06700	AT1G06700	AT1G06700	1:2052480-2055548	q1	q2	OK	23.0797	20.2083	-0.191679	-0.661754	0.49515	0.997898	no
AT1G06710	AT1G06710	AT1G06710	1:2056574-2060242	q1	q2	OK	2.03197	1.94014	-0.066722	-0.168298	0.86255	0.997898	no
AT1G06720	AT1G06720	AT1G06720	1:2060443-2067323	q1	q2	OK	7.09963	5.49801	-0.368834	-1.25452	0.2081	0.997898	no
AT1G06730	AT1G06730	AT1G06730	1:2067528-2070446	q1	q2	OK	7.91559	6.33029	-0.322427	-1.00471	0.31	0.997898	no
AT1G06740	AT1G06740	AT1G06740	1:2070736-2077698	q1	q2	OK	2.05636	2.1107	0.0376295	0.0262567	0.98025	0.997898	no
AT1G06750	AT1G06750	AT1G06750	1:2070736-2077698	q1	q2	NOTEST	0.0569497	0	#NAME?	0	1	1	no
AT1G06760	AT1G06760	AT1G06760	1:2070736-2077698	q1	q2	OK	81.2079	89.608	0.142007	0.493607	0.61845	0.997898	no
AT1G06770	AT1G06770	DRIP1	1:2078910-2081939	q1	q2	OK	3.33954	2.90863	-0.199313	-0.501597	0.6138	0.997898	no
AT1G06780	AT1G06780	GAUT6	1:2083310-2087131	q1	q2	OK	3.7925	3.93655	0.0537832	0.151142	0.8738	0.997898	no
AT1G06790	AT1G06790	AT1G06790	1:2087231-2091686	q1	q2	OK	7.57716	7.66019	0.0157228	0.0270284	0.97815	0.997898	no
AT1G06800	AT1G06800	PLA-I{gamma}1	1:2087231-2091686	q1	q2	OK	6.56863	5.22554	-0.330012	-0.908641	0.35565	0.997898	no
AT1G06810	AT1G06810	AT1G06810	1:2091737-2092528	q1	q2	NOTEST	0	0.165359	inf	0	1	1	no
AT1G06820	AT1G06820	CRTISO	1:2092945-2096232	q1	q2	OK	14.6764	15.3706	0.0666735	0.229494	0.82125	0.997898	no
AT1G06830	AT1G06830	AT1G06830	1:2097150-2097655	q1	q2	OK	21.0448	6.44881	-1.70636	-3.559	0.0024	0.356523	no
AT1G06840	AT1G06840	AT1G06840	1:2097746-2103479	q1	q2	OK	4.77862	5.54516	0.214637	0.668739	0.49635	0.997898	no
AT1G06850	AT1G06850	AtbZIP52	1:2105047-2106749	q1	q2	OK	6.03254	7.04069	0.222952	0.58129	0.5539	0.997898	no
AT1G06860	AT1G06860	AT1G06860	1:2107397-2107468	q1	q2	NOTEST	0	0	0	0	1	1	no
AT1G06870	AT1G06870	AT1G06870	1:2108592-2110986	q1	q2	OK	11.5401	10.8279	-0.0919056	-0.290256	0.76825	0.997898	no
AT1G06880	AT1G06880	AT1G06880	1:2111147-2111218	q1	q2	NOTEST	0	0	0	0	1	1	no
AT1G06890	AT1G06890	AT1G06890	1:2111362-2114601	q1	q2	OK	26.7484	25.2541	-0.0829376	-0.287493	0.76655	0.997898	no
AT1G06900	AT1G06900	AT1G06900	1:2114926-2120745	q1	q2	OK	11.3407	11.2541	-0.0110679	-0.0390612	0.9679	0.997898	no
AT1G06910	AT1G06910	TRFL7	1:2120990-2123748	q1	q2	OK	2.8166	2.11153	-0.415669	-0.920105	0.3531	0.997898	no
AT1G06920	AT1G06920	ATOFP4	1:2124853-2125801	q1	q2	NOTEST	0.103265	0	#NAME?	0	1	1	no
AT1G06923	AT1G06923	AT1G06923	1:2126748-2128611	q1	q2	NOTEST	0	0	0	0	1	1	no
AT1G06925	AT1G06925	AT1G06925	1:2126748-2128611	q1	q2	NOTEST	0	0	0	0	1	1	no
AT1G06930	AT1G06930	AT1G06930	1:2128842-2129883	q1	q2	NOTEST	0	0	0	0	1	1	no
AT1G06950	AT1G06950	TIC110	1:2130141-2135665	q1	q2	OK	68.704	67.9554	-0.0158063	-0.0548722	0.95525	0.997898	no
AT1G06960	AT1G06960	AT1G06960	1:2135850-2137732	q1	q2	OK	13.5682	12.3911	-0.130925	-0.378461	0.6982	0.997898	no
AT1G06970	AT1G06970	ATCHX14	1:2138108-2140818	q1	q2	NOTEST	0	0.0260336	inf	0	1	1	no
AT1G06980	AT1G06980	AT1G06980	1:2143030-2143821	q1	q2	OK	2.98827	2.33478	-0.356025	-0.608096	0.53795	0.997898	no
AT1G06990	AT1G06990	AT1G06990	1:2148386-2150152	q1	q2	NOTEST	0	0	0	0	1	1	no
AT1G07000	AT1G07000	ATEXO70B2	1:2150193-2152325	q1	q2	OK	10.8226	13.231	0.289872	0.978579	0.3187	0.997898	no
AT1G07010	AT1G07010	AT1G07010	1:2152851-2156008	q1	q2	OK	91.9449	85.7389	-0.10082	-0.349061	0.71295	0.997898	no
AT1G07020	AT1G07020	AT1G07020	1:2152851-2156008	q1	q2	OK	10.4783	10.6601	0.024819	0.0171952	0.9874	0.997898	no
AT1G07025	AT1G07025	AT1G07025	1:2157657-2158158	q1	q2	NOTEST	0	0	0	0	1	1	no
AT1G07030	AT1G07030	AT1G07030	1:2158419-2160809	q1	q2	OK	16.594	16.4073	-0.0163257	-0.0544919	0.95515	0.997898	no
AT1G07040	AT1G07040	AT1G07040	1:2160937-2163308	q1	q2	OK	7.85759	8.79825	0.163129	0.469866	0.64015	0.997898	no
AT1G07050	AT1G07050	AT1G07050	1:2164187-2165239	q1	q2	NOTEST	0.223781	0.19843	-0.173461	0	1	1	no
AT1G07051	AT1G07051	MIR847A	1:2165516-2165746	q1	q2	NOTEST	0	0	0	0	1	1	no
AT1G07060	AT1G07060	AT1G07060	1:2167106-2168397	q1	q2	NOTEST	0	0	0	0	1	1	no
AT1G07070	AT1G07070	AT1G07070	1:2168563-2169851	q1	q2	OK	25.3392	21.7186	-0.222437	-0.6428	0.5133	0.997898	no
AT1G07080	AT1G07080	AT1G07080	1:2169981-2172194	q1	q2	OK	79.2384	77.9878	-0.0229503	-0.082583	0.93415	0.997898	no
AT1G07090	AT1G07090	LSH6	1:2173951-2174894	q1	q2	OK	14.3677	11.9721	-0.263159	-0.757356	0.45005	0.997898	no
AT1G07100	AT1G07100	AT1G07100	1:2177884-2177958	q1	q2	NOTEST	0	0	0	0	1	1	no
AT1G07110	AT1G07110	F2KP	1:2178103-2184148	q1	q2	OK	56.0549	47.7515	-0.231294	-0.825267	0.40485	0.997898	no
AT1G07119	AT1G07119	AT1G07119	1:2184346-2186580	q1	q2	OK	0.615855	0	#NAME?	#NAME?	0.1185	0.997898	no
AT1G07120	AT1G07120	AT1G07120	1:2184346-2186580	q1	q2	NOTEST	0.260566	0.270481	0.0538757	0	1	1	no
AT1G07128	AT1G07128	AT1G07128	1:2187620-2188733	q1	q2	NOTEST	0.234079	0	#NAME?	0	1	1	no
AT1G07130	AT1G07130	STN1	1:2187620-2188733	q1	q2	OK	2.22962	2.41634	0.116023	0.195648	0.8399	0.997898	no
AT1G07135	AT1G07135	AT1G07135	1:2189927-2190659	q1	q2	OK	6.72135	7.22884	0.105014	0.262172	0.79305	0.997898	no
AT1G07140	AT1G07140	SIRANBP	1:2191722-2193793	q1	q2	OK	56.1272	53.8846	-0.0588285	-0.212046	0.8296	0.997898	no
AT1G07150	AT1G07150	MAPKKK13	1:2193940-2195798	q1	q2	OK	1.71339	0.837719	-1.03231	-1.75858	0.0846	0.997898	no
AT1G07160	AT1G07160	AT1G07160	1:2197907-2199748	q1	q2	NOTEST	0.0446974	0	#NAME?	0	1	1	no
AT1G07170	AT1G07170	AT1G07170	1:2200122-2201265	q1	q2	OK	11.1194	11.6001	0.061059	0.151728	0.87745	0.997898	no
AT1G07175	AT1G07175	AT1G07175	1:2202329-2202774	q1	q2	NOTEST	0.427174	0	#NAME?	0	1	1	no
AT1G07180	AT1G07180	ATNDI1	1:2204319-2206934	q1	q2	OK	170.283	178.648	0.0691844	0.238117	0.81	0.997898	no
AT1G07190	AT1G07190	AT1G07190	1:2208012-2208177	q1	q2	NOTEST	0	0	0	0	1	1	no
AT1G07200	AT1G07200	AT1G07200	1:2208718-2212546	q1	q2	OK	18.6973	19.5002	0.0606636	0.213618	0.8271	0.997898	no
AT1G07210	AT1G07210	AT1G07210	1:2215222-2219474	q1	q2	OK	18.5788	19.3909	0.0617174	0.165117	0.8642	0.997898	no
AT1G07220	AT1G07220	AT1G07220	1:2215222-2219474	q1	q2	OK	8.05016	7.99039	-0.0107508	-0.0241116	0.9814	0.997898	no
AT1G07230	AT1G07230	NPC1	1:2220252-2222982	q1	q2	OK	15.5486	17.2093	0.146408	0.504439	0.61405	0.997898	no
AT1G07240	AT1G07240	UGT71C5	1:2223690-2225452	q1	q2	OK	11.8619	10.5632	-0.167287	-0.540766	0.5808	0.997898	no
AT1G07250	AT1G07250	UGT71C4	1:2225899-2227566	q1	q2	OK	24.2436	25.3899	0.0666517	0.235612	0.8124	0.997898	no
AT1G07260	AT1G07260	UGT71C3	1:2227593-2229319	q1	q2	OK	1.05335	1.07548	0.0299958	0.0509289	0.9638	0.997898	no
AT1G07270	AT1G07270	AT1G07270	1:2229756-2232897	q1	q2	OK	0.85799	0.995323	0.214204	0.320854	0.74205	0.997898	no
AT1G07280	AT1G07280	AT1G07280	1:2238086-2241217	q1	q2	OK	39.1878	41.0267	0.0661568	0.238202	0.80535	0.997898	no
AT1G07290	AT1G07290	GONST2	1:2242255-2244428	q1	q2	OK	0.448163	1.04989	1.22814	1.41186	0.16645	0.997898	no
AT1G07300	AT1G07300	AT1G07300	1:2245757-2246492	q1	q2	OK	10.9357	7.02108	-0.639288	-1.46708	0.14665	0.997898	no
AT1G07310	AT1G07310	AT1G07310	1:2247508-2248961	q1	q2	OK	23.005	25.0314	0.121789	0.416645	0.6782	0.997898	no
AT1G07320	AT1G07320	RPL4	1:2249132-2250529	q1	q2	OK	374.513	325.97	-0.200275	-0.673694	0.4837	0.997898	no
AT1G07330	AT1G07330	AT1G07330	1:2251130-2253585	q1	q2	NOTEST	0.0298019	0.026733	-0.156781	0	1	1	no
AT1G07340	AT1G07340	ATSTP2	1:2254821-2256850	q1	q2	NOTEST	0	0	0	0	1	1	no
AT1G07350	AT1G07350	AT1G07350	1:2257424-2260101	q1	q2	OK	43.138	44.8192	0.0551604	0.1973	0.8422	0.997898	no
AT1G07360	AT1G07360	AT1G07360	1:2260388-2262865	q1	q2	OK	28.6558	29.7124	0.0522377	0.186356	0.8517	0.997898	no
AT1G07370	AT1G07370	PCNA1	1:2263139-2264551	q1	q2	OK	15.2282	17.014	0.159979	0.502377	0.6124	0.997898	no
AT1G07380	AT1G07380	AT1G07380	1:2264828-2268306	q1	q2	OK	3.15579	4.53611	0.523457	1.46257	0.15035	0.997898	no
AT1G07390	AT1G07390	RLP1	1:2269892-2274820	q1	q2	OK	2.80012	4.70272	0.748006	2.09121	0.03485	0.997898	no
AT1G07400	AT1G07400	AT1G07400	1:2274942-2275758	q1	q2	OK	3.91859	3.81289	-0.0394497	-0.0871574	0.93205	0.997898	no
AT1G07410	AT1G07410	RAB-A2B	1:2276052-2277154	q1	q2	OK	1.98229	1.21325	-0.70829	-0.954707	0.3512	0.997898	no
AT1G07420	AT1G07420	ATSMO2	1:2277806-2280297	q1	q2	OK	9.01134	9.98321	0.147763	0.408152	0.67785	0.997898	no
AT1G07430	AT1G07430	HAI2	1:2280834-2282828	q1	q2	OK	0.65169	0.182424	-1.83689	-2.17948	0.0593	0.997898	no
AT1G07440	AT1G07440	AT1G07440	1:2286148-2287730	q1	q2	OK	29.6209	25.7453	-0.202305	-0.685808	0.4876	0.997898	no
AT1G07450	AT1G07450	AT1G07450	1:2287925-2289336	q1	q2	OK	1.68006	1.87921	0.161614	0.259253	0.788	0.997898	no
AT1G07460	AT1G07460	AT1G07460	1:2290200-2290977	q1	q2	NOTEST	0	0	0	0	1	1	no
AT1G07470	AT1G07470	AT1G07470	1:2291456-2295489	q1	q2	OK	9.58781	8.80597	-0.122719	-0.382238	0.69305	0.997898	no
AT1G07473	AT1G07473	AT1G07473	1:2291456-2295489	q1	q2	NOTEST	0.287747	0	#NAME?	0	1	1	no
AT1G07476	AT1G07476	AT1G07476	1:2295750-2299470	q1	q2	NOTEST	0	0	0	0	1	1	no
AT1G07480	AT1G07480	AT1G07480	1:2295750-2299470	q1	q2	OK	9.09624	8.95089	-0.0232392	-0.0744325	0.93895	0.997898	no
AT1G07485	AT1G07485	AT1G07485	1:2301374-2302121	q1	q2	NOTEST	0.114844	0.103511	-0.149885	0	1	1	no
AT1G07490	AT1G07490	RTFL3	1:2301374-2302121	q1	q2	OK	8.3744	9.84053	0.23275	0.478846	0.6255	0.997898	no
AT1G07500	AT1G07500	AT1G07500	1:2304765-2305031	q1	q2	OK	0.740269	1.36861	0.88659	0.377909	0.67905	0.997898	no
AT1G07510	AT1G07510	ftsh10	1:2305377-2309544	q1	q2	OK	12.711	14.5021	0.190185	0.675125	0.4993	0.997898	no
AT1G07520	AT1G07520	AT1G07520	1:2309563-2311805	q1	q2	OK	2.45836	2.96826	0.271924	0.686648	0.49755	0.997898	no
AT1G07530	AT1G07530	SCL14	1:2313581-2316469	q1	q2	OK	14.4409	15.7165	0.122122	0.430847	0.66365	0.997898	no
AT1G07540	AT1G07540	TRFL2	1:2318432-2321048	q1	q2	NOTEST	0	0.0336381	inf	0	1	1	no
AT1G07550	AT1G07550	AT1G07550	1:2322652-2326561	q1	q2	NOTEST	0	0	0	0	1	1	no
AT1G07560	AT1G07560	AT1G07560	1:2327319-2331096	q1	q2	NOTEST	0	0	0	0	1	1	no
AT1G07570	AT1G07570	APK1	1:2331169-2333738	q1	q2	OK	18.0306	22.8262	0.340244	1.17355	0.234	0.997898	no
AT1G07580	AT1G07580	AT1G07580	1:2334821-2334894	q1	q2	NOTEST	0	0	0	0	1	1	no
AT1G07590	AT1G07590	AT1G07590	1:2336522-2339391	q1	q2	OK	154.08	123.166	-0.323069	-1.09422	0.26695	0.997898	no
AT1G07600	AT1G07600	LSR4	1:2336522-2339391	q1	q2	OK	912.603	675.353	-0.434346	-0.162041	0.5992	0.997898	no
AT1G07610	AT1G07610	MT1C	1:2341541-2342123	q1	q2	OK	14.224	4.48494	-1.66517	-3.18136	0.00535	0.57376	no
AT1G07615	AT1G07615	AT1G07615	1:2342197-2344271	q1	q2	OK	2.87655	3.13204	0.122762	0.311286	0.7577	0.997898	no
AT1G07620	AT1G07620	ATOBGM	1:2344389-2346842	q1	q2	OK	5.06181	3.29976	-0.617294	-1.65261	0.09965	0.997898	no
AT1G07630	AT1G07630	PLL5	1:2349096-2351692	q1	q2	OK	10.1526	10.1006	-0.00741419	-0.0246048	0.98165	0.997898	no
AT1G07640	AT1G07640	OBP2	1:2354353-2356227	q1	q2	OK	30.6728	22.8991	-0.42167	-1.46412	0.13665	0.997898	no
AT1G07645	AT1G07645	DSI-1VOC	1:2367436-2368385	q1	q2	NOTEST	0	0	0	0	1	1	no
AT1G07650	AT1G07650	AT1G07650	1:2359548-2366561	q1	q2	OK	17.9798	23.012	0.356006	1.2728	0.19295	0.997898	no
AT1G07660	AT1G07660	AT1G07660	1:2368836-2369734	q1	q2	OK	24.3159	26.7918	0.139895	0.447913	0.64165	0.997898	no
AT1G07670	AT1G07670	ATECA4	1:2370051-2374545	q1	q2	OK	13.3423	16.1518	0.275693	0.985953	0.32175	0.997898	no
AT1G07680	AT1G07680	AT1G07680	1:2376011-2377186	q1	q2	NOTEST	0	0	0	0	1	1	no
AT1G07690	AT1G07690	AT1G07690	1:2378075-2379000	q1	q2	NOTEST	0	0	0	0	1	1	no
AT1G07700	AT1G07700	AT1G07700	1:2379646-2381362	q1	q2	OK	82.7671	76.0483	-0.122141	-0.437864	0.6607	0.997898	no
AT1G07702	AT1G07702	AT1G07702	1:2381614-2386092	q1	q2	NOTEST	0	0	0	0	1	1	no
AT1G07705	AT1G07705	AT1G07705	1:2381614-2386092	q1	q2	OK	10.3284	11.851	0.198396	0.656103	0.50345	0.997898	no
AT1G07710	AT1G07710	AT1G07710	1:2386274-2387986	q1	q2	NOTEST	0.504458	0.151262	-1.73769	0	1	1	no
AT1G07720	AT1G07720	KCS3	1:2390654-2392453	q1	q2	OK	42.3117	40.2679	-0.0714248	-0.256601	0.79945	0.997898	no
AT1G07725	AT1G07725	ATEXO70H6	1:2394800-2397345	q1	q2	NOTEST	0	0	0	0	1	1	no
AT1G07728	AT1G07728	AT1G07728	1:2394800-2397345	q1	q2	OK	7.80252	7.1667	-0.122631	-0.367206	0.71205	0.997898	no
AT1G07730	AT1G07730	AT1G07730	1:2397441-2400508	q1	q2	OK	0.000281944	1.04444	11.855	0.0401632	0.11205	0.997898	no
AT1G07740	AT1G07740	AT1G07740	1:2397441-2400508	q1	q2	OK	1.91687	1.42318	-0.42963	-0.95452	0.33455	0.997898	no
AT1G07745	AT1G07745	ATRAD51D	1:2400588-2402873	q1	q2	OK	1.93046	2.22705	0.206193	0.395264	0.6916	0.997898	no
AT1G07747	AT1G07747	AT1G07747	1:2403557-2403845	q1	q2	NOTEST	0	0	0	0	1	1	no
AT1G07750	AT1G07750	AT1G07750	1:2404036-2405943	q1	q2	OK	29.541	32.1797	0.123434	0.43607	0.6574	0.997898	no
AT1G07760	AT1G07760	AT1G07760	1:2406833-2406905	q1	q2	NOTEST	0	0	0	0	1	1	no
AT1G07770	AT1G07770	RPS15A	1:2408202-2409580	q1	q2	OK	280.642	290.877	0.0516761	0.181116	0.8579	0.997898	no
AT1G07780	AT1G07780	TRP6	1:2410055-2412677	q1	q2	OK	7.57692	8.72053	0.202804	0.565885	0.56945	0.997898	no
AT1G07790	AT1G07790	HTB1	1:2412979-2413708	q1	q2	OK	43.0417	34.7318	-0.309479	-1.05804	0.2863	0.997898	no
AT1G07795	AT1G07795	AT1G07795	1:2414285-2414967	q1	q2	NOTEST	0	0	0	0	1	1	no
AT1G07800	AT1G07800	AT1G07800	1:2415040-2415970	q1	q2	NOTEST	0	0	0	0	1	1	no
AT1G07810	AT1G07810	ATECA1	1:2416264-2420757	q1	q2	OK	10.3022	12.567	0.286691	1.01641	0.3049	0.997898	no
AT1G07820	AT1G07820	AT1G07820	1:2421215-2421947	q1	q2	OK	62.6529	53.0924	-0.238875	-0.83812	0.39115	0.997898	no
AT1G07830	AT1G07830	AT1G07830	1:2422240-2423655	q1	q2	OK	21.565	19.3064	-0.159611	-0.498241	0.6088	0.997898	no
AT1G07840	AT1G07840	AT1G07840	1:2424053-2426676	q1	q2	OK	9.98284	9.42848	-0.082424	-0.254786	0.7941	0.997898	no
AT1G07850	AT1G07850	AT1G07850	1:2426744-2428719	q1	q2	NOTEST	0.0403879	0	#NAME?	0	1	1	no
AT1G07860	AT1G07860	AT1G07860	1:2428772-2432057	q1	q2	NOTEST	0	0	0	0	1	1	no
AT1G07870	AT1G07870	AT1G07870	1:2428772-2432057	q1	q2	OK	4.97763	5.2003	0.0631354	0.174651	0.8567	0.997898	no
AT1G07880	AT1G07880	ATMPK13	1:2434029-2435763	q1	q2	OK	4.17852	3.16623	-0.400228	-0.904576	0.36425	0.997898	no
AT1G07885	AT1G07885	AT1G07885	1:2436466-2436959	q1	q2	NOTEST	0	0	0	0	1	1	no
AT1G07890	AT1G07890	APX1	1:2437329-2439665	q1	q2	OK	612.63	472.639	-0.374279	-1.26132	0.20715	0.997898	no
AT1G07900	AT1G07900	LBD1	1:2442621-2443632	q1	q2	OK	5.88232	6.14185	0.0622879	0.122125	0.90165	0.997898	no
AT1G07901	AT1G07901	AT1G07901	1:2443970-2444123	q1	q2	OK	0	10.8107	inf	#NAME?	0.03985	0.997898	no
AT1G07910	AT1G07910	AtRLG1	1:2445469-2454645	q1	q2	OK	3.43782	3.49697	0.0246111	0.076514	0.93625	0.997898	no
AT1G07920	AT1G07920	AT1G07920	1:2454845-2457321	q1	q2	OK	142.663	153.608	0.106634	0.368681	0.70835	0.997898	no
AT1G07930	AT1G07930	AT1G07930	1:2458243-2460790	q1	q2	OK	246.898	258.423	0.0658201	0.223462	0.8125	0.997898	no
AT1G07940	AT1G07940	AT1G07940	1:2462952-2465504	q1	q2	OK	102.931	117.063	0.185601	0.647311	0.5037	0.997898	no
AT1G07950	AT1G07950	MED22B	1:2465769-2467022	q1	q2	OK	12.4766	13.1178	0.0723073	0.203252	0.83555	0.997898	no
AT1G07960	AT1G07960	ATPDIL5-1	1:2467160-2469154	q1	q2	OK	14.6408	14.2592	-0.0381055	-0.111965	0.9066	0.997898	no
AT1G07970	AT1G07970	AT1G07970	1:2469285-2472628	q1	q2	OK	6.70143	6.34542	-0.0787544	-0.250337	0.79655	0.997898	no
AT1G07980	AT1G07980	NF-YC10	1:2473164-2474927	q1	q2	OK	8.69358	8.49429	-0.0334557	-0.0943308	0.92725	0.997898	no
AT1G07985	AT1G07985	AT1G07985	1:2475404-2476155	q1	q2	OK	0.177279	0.887941	2.32444	1.73312	0.1477	0.997898	no
AT1G07990	AT1G07990	AT1G07990	1:2477156-2483138	q1	q2	OK	12.6496	12.4915	-0.0181372	-0.0638789	0.94965	0.997898	no
AT1G08000	AT1G08000	GATA10	1:2483239-2485109	q1	q2	OK	8.63627	9.44008	0.128391	0.373624	0.70425	0.997898	no
AT1G08005	AT1G08005	AT1G08005	1:2485343-2485511	q1	q2	NOTEST	0	0	0	0	1	1	no
AT1G08010	AT1G08010	GATA11	1:2485905-2488027	q1	q2	OK	13.27	13.502	0.0249994	0.0787021	0.9339	0.997898	no
AT1G08030	AT1G08030	TPST	1:2489500-2493250	q1	q2	OK	6.77693	7.42327	0.131423	0.398127	0.6861	0.997898	no
AT1G08032	AT1G08032	AT1G08032	1:2494122-2494315	q1	q2	NOTEST	0	0	0	0	1	1	no
AT1G08035	AT1G08035	AT1G08035	1:2494401-2495149	q1	q2	NOTEST	0	0	0	0	1	1	no
AT1G08040	AT1G08040	AT1G08040	1:2495341-2498764	q1	q2	OK	8.4381	7.8407	-0.105936	-0.327045	0.7356	0.997898	no
AT1G08050	AT1G08050	AT1G08050	1:2498835-2501427	q1	q2	OK	3.56996	4.1611	0.221058	0.620111	0.53335	0.997898	no
AT1G08060	AT1G08060	MOM	1:2501741-2511084	q1	q2	OK	3.5015	3.86711	0.14328	0.489705	0.6156	0.997898	no
AT1G08065	AT1G08065	ATACA5	1:2511646-2513454	q1	q2	NOTEST	0	0	0	0	1	1	no
AT1G08070	AT1G08070	OTP82	1:2514191-2516605	q1	q2	OK	0.660726	0.546752	-0.273165	-0.421534	0.68025	0.997898	no
AT1G08080	AT1G08080	ATACA7	1:2516990-2518546	q1	q2	NOTEST	0	0	0	0	1	1	no
AT1G08090	AT1G08090	ATNRT2.1	1:2524075-2526164	q1	q2	NOTEST	0.0942712	0.0869051	-0.117376	0	1	1	no
AT1G08100	AT1G08100	ATNRT2.2	1:2527169-2529120	q1	q2	NOTEST	0	0	0	0	1	1	no
AT1G08105	AT1G08105	AT1G08105	1:2531694-2534786	q1	q2	NOTEST	0	0	0	0	1	1	no
AT1G08110	AT1G08110	AT1G08110	1:2535327-2537931	q1	q2	OK	64.5664	62.6675	-0.0430655	-0.154055	0.87735	0.997898	no
AT1G08115	AT1G08115	AT1G08115	1:2538075-2538237	q1	q2	OK	29.5769	17.808	-0.731946	-0.720223	0.4877	0.997898	no
AT1G08120	AT1G08120	AT1G08120	1:2538614-2542334	q1	q2	NOTEST	0.064898	0.117985	0.862363	0	1	1	no
AT1G08125	AT1G08125	AT1G08125	1:2538614-2542334	q1	q2	OK	8.48497	8.51845	0.00568101	0.0164613	0.9867	0.997898	no
AT1G08130	AT1G08130	ATLIG1	1:2542701-2547946	q1	q2	OK	12.1458	13.2723	0.127963	0.446731	0.65635	0.997898	no
AT1G08135	AT1G08135	ATCHX6B	1:2548818-2551473	q1	q2	NOTEST	0	0	0	0	1	1	no
AT1G08140	AT1G08140	ATCHX6A	1:2552035-2555161	q1	q2	NOTEST	0.0284134	0	#NAME?	0	1	1	no
AT1G08150	AT1G08150	ATCHX5	1:2556342-2559074	q1	q2	NOTEST	0	0	0	0	1	1	no
AT1G08160	AT1G08160	AT1G08160	1:2559486-2560403	q1	q2	OK	18.3185	9.79655	-0.902956	-2.58897	0.0127	0.861864	no
AT1G08165	AT1G08165	AT1G08165	1:2561626-2562148	q1	q2	OK	2.84476	1.26975	-1.16377	-1.1934	0.249	0.997898	no
AT1G08170	AT1G08170	AT1G08170	1:2562940-2563672	q1	q2	NOTEST	0.226934	0.135972	-0.73896	0	1	1	no
AT1G08180	AT1G08180	AT1G08180	1:2564571-2565121	q1	q2	OK	6.78656	6.82772	0.00872383	0.0175566	0.9749	0.997898	no
AT1G08190	AT1G08190	ATVPS41	1:2567474-2573393	q1	q2	OK	29.5798	26.5034	-0.158438	-0.565257	0.5714	0.997898	no
AT1G08200	AT1G08200	AXS2	1:2573847-2576714	q1	q2	OK	136.803	141.805	0.0518113	0.180968	0.8555	0.997898	no
AT1G08210	AT1G08210	AT1G08210	1:2577019-2580669	q1	q2	OK	10.1351	9.97478	-0.0230088	-0.0716068	0.94235	0.997898	no
AT1G08220	AT1G08220	AT1G08220	1:2581021-2583323	q1	q2	OK	6.70597	6.95844	0.0533182	0.133094	0.89055	0.997898	no
AT1G08230	AT1G08230	AT1G08230	1:2583653-2586744	q1	q2	OK	13.3169	10.4334	-0.352055	-1.10231	0.2644	0.997898	no
AT1G08240	AT1G08240	AT1G08240	1:2588524-2588596	q1	q2	NOTEST	0	0	0	0	1	1	no
AT1G08250	AT1G08250	ADT6	1:2588856-2590301	q1	q2	OK	22.2455	21.0216	-0.0816421	-0.279374	0.778	0.997898	no
AT1G08260	AT1G08260	EMB529	1:2590943-2607507	q1	q2	OK	2.6934	2.85723	0.0851894	0.27127	0.78235	0.997898	no
AT1G08270	AT1G08270	AT1G08270	1:2590943-2607507	q1	q2	OK	0.5448	1.57169	1.52852	0.757619	0.50595	0.997898	no
AT1G08280	AT1G08280	AT1G08280	1:2608407-2609853	q1	q2	OK	4.89902	7.11314	0.537994	1.40963	0.1653	0.997898	no
AT1G08290	AT1G08290	WIP3	1:2609995-2613242	q1	q2	OK	2.12387	1.7754	-0.258554	-0.558468	0.57145	0.997898	no
AT1G08300	AT1G08300	NVL	1:2614773-2621545	q1	q2	OK	1.67425	1.81774	0.118626	0.225831	0.81675	0.997898	no
AT1G08310	AT1G08310	AT1G08310	1:2614773-2621545	q1	q2	NOTEST	0.0499499	0.0902309	0.85314	0	1	1	no
AT1G08315	AT1G08315	AT1G08315	1:2614773-2621545	q1	q2	OK	3.01978	3.16923	0.0696896	0.123656	0.89985	0.997898	no
AT1G08320	AT1G08320	TGA9	1:2621903-2627848	q1	q2	NOTEST	0.047673	0.0430222	-0.14809	0	1	1	no
AT1G08340	AT1G08340	AT1G08340	1:2631067-2635852	q1	q2	OK	0.733281	0.90386	0.301732	0.345348	0.719	0.997898	no
AT1G08350	AT1G08350	AT1G08350	1:2631067-2635852	q1	q2	OK	4.0302	4.28962	0.0899997	0.221911	0.82255	0.997898	no
AT1G08360	AT1G08360	AT1G08360	1:2636010-2637915	q1	q2	OK	219.618	218.388	-0.00810297	-0.0283679	0.9769	0.997898	no
AT1G08370	AT1G08370	ATDCP1	1:2638180-2640554	q1	q2	OK	23.2014	22.6951	-0.0318279	-0.109179	0.9104	0.997898	no
AT1G08380	AT1G08380	PSAO	1:2640812-2641828	q1	q2	OK	4259.09	3935.26	-0.114088	-0.35123	0.71775	0.997898	no
AT1G08390	AT1G08390	AT1G08390	1:2642213-2643285	q1	q2	OK	10.5355	13.371	0.343848	0.819464	0.41885	0.997898	no
AT1G08400	AT1G08400	AT1G08400	1:2643329-2646035	q1	q2	OK	3.21347	3.73071	0.21532	0.566016	0.5774	0.997898	no
AT1G08410	AT1G08410	AT1G08410	1:2646188-2649379	q1	q2	OK	11.4321	11.1137	-0.0407519	-0.139186	0.8877	0.997898	no
AT1G08420	AT1G08420	BSL2	1:2649536-2657120	q1	q2	OK	18.3929	19.8845	0.112497	0.403659	0.676	0.997898	no
AT1G08430	AT1G08430	ALMT1	1:2658715-2661029	q1	q2	NOTEST	0.0442185	0	#NAME?	0	1	1	no
AT1G08440	AT1G08440	AT1G08440	1:2663026-2665343	q1	q2	NOTEST	0.13231	0.281165	1.08749	0	1	1	no
AT1G08450	AT1G08450	AtCRT3	1:2667797-2671892	q1	q2	OK	48.3185	64.1058	0.407881	1.46134	0.13425	0.997898	no
AT1G08460	AT1G08460	HDA08	1:2672450-2674628	q1	q2	OK	12.6698	11.5161	-0.137744	-0.442106	0.65875	0.997898	no
AT1G08465	AT1G08465	YAB2	1:2675812-2679781	q1	q2	OK	12.5314	11.4058	-0.135778	-0.392695	0.69055	0.997898	no
AT1G08470	AT1G08470	SSL3	1:2682126-2684100	q1	q2	OK	10.6603	10.2309	-0.0593272	-0.185855	0.8508	0.997898	no
AT1G08480	AT1G08480	AT1G08480	1:2684233-2685621	q1	q2	OK	60.9575	60.4482	-0.0121031	-0.042674	0.96215	0.997898	no
AT1G08490	AT1G08490	ATSUFS	1:2685658-2688595	q1	q2	OK	37.2461	37.5246	0.0107438	0.0383379	0.968	0.997898	no
AT1G08500	AT1G08500	ENODL18	1:2689015-2690045	q1	q2	OK	0.908446	1.3513	0.572872	0.688493	0.51145	0.997898	no
AT1G08510	AT1G08510	FATB	1:2691079-2694377	q1	q2	OK	58.4814	55.5537	-0.0740962	-0.264775	0.788	0.997898	no
AT1G08520	AT1G08520	PDE166	1:2696411-2700959	q1	q2	OK	106.04	94.6691	-0.163647	-0.564154	0.56985	0.997898	no
AT1G08530	AT1G08530	AT1G08530	1:2701225-2703091	q1	q2	OK	8.51911	7.69713	-0.146382	-0.363952	0.72075	0.997898	no
AT1G08540	AT1G08540	SIGB	1:2703335-2706845	q1	q2	OK	43.2572	39.1249	-0.144852	-0.522057	0.59955	0.997898	no
AT1G08550	AT1G08550	NPQ1	1:2706923-2709531	q1	q2	OK	15.153	11.5693	-0.389302	-1.32274	0.1782	0.997898	no
AT1G08560	AT1G08560	SYP111	1:2709631-2710912	q1	q2	OK	12.5386	14.0383	0.162996	0.525743	0.595	0.997898	no
AT1G08570	AT1G08570	ACHT4	1:2712882-2714734	q1	q2	OK	119.527	103.028	-0.214297	-0.759774	0.43915	0.997898	no
AT1G08580	AT1G08580	AT1G08580	1:2715078-2716404	q1	q2	OK	45.4608	38.5967	-0.236145	-0.807749	0.41835	0.997898	no
AT1G08590	AT1G08590	AT1G08590	1:2718777-2722221	q1	q2	OK	0.659797	0.9951	0.592819	0.983725	0.3167	0.997898	no
AT1G08592	AT1G08592	AT1G08592	1:2718777-2722221	q1	q2	OK	2.39028	2.18068	-0.1324	-0.243389	0.8005	0.997898	no
AT1G08600	AT1G08600	ATRX	1:2723823-2733613	q1	q2	OK	4.92067	5.27587	0.100552	0.345625	0.72155	0.997898	no
AT1G08610	AT1G08610	AT1G08610	1:2733656-2735819	q1	q2	OK	4.959	4.481	-0.146227	-0.41748	0.6776	0.997898	no
AT1G08620	AT1G08620	PKDM7D	1:2736773-2743758	q1	q2	OK	7.5318	9.60084	0.350167	1.22805	0.20855	0.997898	no
AT1G08630	AT1G08630	THA1	1:2743760-2747967	q1	q2	OK	0.41729	0.603013	0.531141	0.666727	0.46025	0.997898	no
AT1G08640	AT1G08640	CJD1	1:2748397-2751278	q1	q2	OK	69.6734	68.1652	-0.0315727	-0.113625	0.91355	0.997898	no
AT1G08650	AT1G08650	PPCK1	1:2752153-2753703	q1	q2	OK	19.7066	18.3136	-0.105769	-0.350359	0.72525	0.997898	no
AT1G08660	AT1G08660	MGP2	1:2757040-2759794	q1	q2	OK	8.02985	8.3931	0.0638309	0.196497	0.8433	0.997898	no
AT1G08670	AT1G08670	AT1G08670	1:2760345-2761573	q1	q2	NOTEST	0	0	0	0	1	1	no
AT1G08680	AT1G08680	AGD14	1:2762583-2768967	q1	q2	OK	13.0396	13.9002	0.0922065	0.31939	0.74545	0.997898	no
AT1G08695	AT1G08695	SCRL3	1:2769055-2769483	q1	q2	NOTEST	0	0	0	0	1	1	no
AT1G08700	AT1G08700	PS1	1:2769814-2771477	q1	q2	OK	24.8133	27.1172	0.128094	0.448794	0.6573	0.997898	no
AT1G08710	AT1G08710	AT1G08710	1:2771632-2773460	q1	q2	OK	4.68128	4.72284	0.0127522	0.0313658	0.9728	0.997898	no
AT1G08720	AT1G08720	EDR1	1:2774029-2779297	q1	q2	OK	5.37629	5.20072	-0.0478992	-0.15373	0.876	0.997898	no
AT1G08730	AT1G08730	XIC	1:2779962-2788447	q1	q2	NOTEST	0.317624	0.194811	-0.705246	0	1	1	no
AT1G08735	AT1G08735	AT1G08735	1:2790289-2793641	q1	q2	NOTEST	0	0	0	0	1	1	no
AT1G08740	AT1G08740	AT1G08740	1:2795642-2800081	q1	q2	NOTEST	0	0	0	0	1	1	no
AT1G08750	AT1G08750	AT1G08750	1:2801066-2804537	q1	q2	OK	10.1904	10.0302	-0.0228647	-0.0677904	0.94405	0.997898	no
AT1G08760	AT1G08760	AT1G08760	1:2805370-2808621	q1	q2	OK	6.34632	6.7251	0.0836361	0.267825	0.7843	0.997898	no
AT1G08770	AT1G08770	PRA1.E	1:2808882-2809747	q1	q2	OK	15.3931	15.5878	0.0181323	0.0517032	0.95655	0.997898	no
AT1G08780	AT1G08780	AIP3	1:2809777-2811191	q1	q2	OK	15.9566	14.5814	-0.130027	-0.369246	0.7062	0.997898	no
AT1G08790	AT1G08790	AT1G08790	1:2811988-2812646	q1	q2	NOTEST	0	0	0	0	1	1	no
AT1G08800	AT1G08800	AT1G08800	1:2813060-2818008	q1	q2	OK	4.98296	4.11906	-0.274689	-0.890631	0.36225	0.997898	no
AT1G08810	AT1G08810	MYB60	1:2819064-2820395	q1	q2	OK	5.35172	4.12948	-0.374042	-0.88556	0.3729	0.997898	no
AT1G08820	AT1G08820	VAP27-2	1:2821551-2825275	q1	q2	OK	12.0805	14.5482	0.268161	0.897227	0.35525	0.997898	no
AT1G08830	AT1G08830	CSD1	1:2827060-2838469	q1	q2	OK	173.222	169.029	-0.0353529	-0.122053	0.8999	0.997898	no
AT1G08840	AT1G08840	emb2411	1:2827060-2838469	q1	q2	OK	1.76302	1.74642	-0.0136487	-0.0100953	0.991	0.997898	no
AT1G08845	AT1G08845	AT1G08845	1:2838788-2840994	q1	q2	OK	6.56443	6.40059	-0.0364659	-0.0811466	0.936	0.997898	no
AT1G08860	AT1G08860	BON3	1:2842152-2846138	q1	q2	NOTEST	0	0	0	0	1	1	no
AT1G08870	AT1G08870	AT1G08870	1:2846535-2846608	q1	q2	NOTEST	0	0	0	0	1	1	no
AT1G08880	AT1G08880	G-H2AX	1:2846948-2847800	q1	q2	OK	75.7622	74.2416	-0.0292502	-0.104193	0.91555	0.997898	no
AT1G08890	AT1G08890	AT1G08890	1:2848347-2852270	q1	q2	OK	0.764778	0.828311	0.11513	0.16167	0.8769	0.997898	no
AT1G08900	AT1G08900	AT1G08900	1:2852453-2855779	q1	q2	OK	11.8709	16.6499	0.488081	1.54434	0.11605	0.997898	no
AT1G08910	AT1G08910	EMB3001	1:2856226-2861170	q1	q2	OK	8.77824	8.43689	-0.0572198	-0.192961	0.84135	0.997898	no
AT1G08920	AT1G08920	ESL1	1:2867258-2870656	q1	q2	OK	3.05583	4.46297	0.54644	1.34545	0.1661	0.997898	no
AT1G08930	AT1G08930	ERD6	1:2873464-2877270	q1	q2	OK	23.2702	18.7067	-0.31493	-1.09204	0.27165	0.997898	no
AT1G08940	AT1G08940	AT1G08940	1:2877691-2879169	q1	q2	OK	4.45895	3.33994	-0.41688	-0.96151	0.34125	0.997898	no
AT1G08950	AT1G08950	AT1G08950	1:2879302-2879374	q1	q2	NOTEST	0	0	0	0	1	1	no
AT1G08960	AT1G08960	CAX11	1:2879641-2882231	q1	q2	OK	8.27345	8.48236	0.035977	0.106732	0.91555	0.997898	no
AT1G08970	AT1G08970	HAP5C	1:2882523-2884337	q1	q2	OK	16.3488	14.5982	-0.16339	-0.532687	0.58995	0.997898	no
AT1G08980	AT1G08980	ATAMI1	1:2884410-2886620	q1	q2	OK	11.0523	10.3281	-0.0977731	-0.305371	0.75625	0.997898	no
AT1G08985	AT1G08985	AT1G08985	1:2887284-2887706	q1	q2	NOTEST	0	0	0	0	1	1	no
AT1G08990	AT1G08990	PGSIP5	1:2888752-2890959	q1	q2	NOTEST	0	0	0	0	1	1	no
AT1G09000	AT1G09000	NP1	1:2891036-2899384	q1	q2	OK	0.902089	0.840493	-0.102033	-0.0521161	0.9621	0.997898	no
AT1G09010	AT1G09010	AT1G09010	1:2891036-2899384	q1	q2	OK	18.4996	20.366	0.138669	0.489864	0.6155	0.997898	no
AT1G09020	AT1G09020	SNF4	1:2899913-2904815	q1	q2	OK	30.9159	31.6385	0.0333307	0.119968	0.9049	0.997898	no
AT1G09026	AT1G09026	AT1G09026	1:2907123-2907279	q1	q2	NOTEST	0	0	0	0	1	1	no
AT1G09030	AT1G09030	NF-YB4	1:2908610-2909030	q1	q2	NOTEST	0	0	0	0	1	1	no
AT1G09040	AT1G09040	AT1G09040	1:2911316-2915369	q1	q2	OK	0.990915	1.0467	0.0790117	0.166856	0.8689	0.997898	no
AT1G09050	AT1G09050	AT1G09050	1:2918030-2920889	q1	q2	OK	0.704971	1.36203	0.950121	1.88751	0.06865	0.997898	no
AT1G09060	AT1G09060	AT1G09060	1:2921063-2925762	q1	q2	OK	13.7651	13.5243	-0.0254577	-0.0912333	0.92685	0.997898	no
AT1G09070	AT1G09070	(AT)SRC2	1:2927702-2928968	q1	q2	OK	91.279	115.944	0.345078	1.22647	0.2206	0.997898	no
AT1G09080	AT1G09080	BIP3	1:2929216-2931841	q1	q2	OK	3.64957	5.00924	0.456867	1.34144	0.1702	0.997898	no
AT1G09090	AT1G09090	RBOHB	1:2932738-2939326	q1	q2	NOTEST	0	0	0	0	1	1	no
AT1G09100	AT1G09100	RPT5B	1:2932738-2939326	q1	q2	OK	8.83979	9.21863	0.0605398	0.188334	0.85045	0.997898	no
AT1G09110	AT1G09110	AT1G09110	1:2939416-2939488	q1	q2	NOTEST	0	0	0	0	1	1	no
AT1G09130	AT1G09130	AT1G09130	1:2939569-2942288	q1	q2	OK	167.681	171.087	0.0290099	0.10187	0.914	0.997898	no
AT1G09140	AT1G09140	At-SR30	1:2942563-2945961	q1	q2	OK	49.5721	45.337	-0.128839	-0.45714	0.6356	0.997898	no
AT1G09150	AT1G09150	AT1G09150	1:2946228-2949159	q1	q2	OK	22.6978	21.88	-0.0529436	-0.173764	0.86085	0.997898	no
AT1G09155	AT1G09155	AtPP2-B15	1:2949675-2950989	q1	q2	NOTEST	0.11149	0.0505281	-1.14175	0	1	1	no
AT1G09157	AT1G09157	AT1G09157	1:2951664-2952396	q1	q2	NOTEST	0.212811	0	#NAME?	0	1	1	no
AT1G09160	AT1G09160	AT1G09160	1:2952770-2955689	q1	q2	OK	15.3254	15.6142	0.0269353	0.0935194	0.92205	0.997898	no
AT1G09170	AT1G09170	AT1G09170	1:2956588-2962207	q1	q2	NOTEST	0.153022	0.102948	-0.571826	0	1	1	no
AT1G09176	AT1G09176	AT1G09176	1:2964151-2964604	q1	q2	NOTEST	0.151817	0.290293	0.935176	0	1	1	no
AT1G09180	AT1G09180	ATSARA1A	1:2965022-2965972	q1	q2	OK	5.15253	6.96156	0.43413	0.904527	0.35975	0.997898	no
AT1G09190	AT1G09190	AT1G09190	1:2966119-2967718	q1	q2	OK	0.820973	0.955695	0.219216	0.358598	0.7261	0.997898	no
AT1G09195	AT1G09195	AT1G09195	1:2967939-2971498	q1	q2	OK	2.01221	2.57783	0.357372	0.816668	0.41305	0.997898	no
AT1G09200	AT1G09200	AT1G09200	1:2971592-2972199	q1	q2	OK	93.7698	76.6886	-0.290111	-1.02431	0.30045	0.997898	no
AT1G09210	AT1G09210	CRT1b	1:2972841-2976750	q1	q2	OK	77.7605	80.1809	0.0442213	0.154767	0.87815	0.997898	no
AT1G09220	AT1G09220	AT1G09220	1:2977791-2979466	q1	q2	OK	0.676738	0.960591	0.505325	0.743994	0.4656	0.997898	no
AT1G09230	AT1G09230	AT1G09230	1:2979519-2982624	q1	q2	OK	8.55635	6.97965	-0.29384	-0.850551	0.3969	0.997898	no
AT1G09240	AT1G09240	NAS3	1:2984880-2986130	q1	q2	OK	8.33676	4.43851	-0.909411	-2.18337	0.0319	0.997898	no
AT1G09245	AT1G09245	AT1G09245	1:2986938-2987393	q1	q2	NOTEST	0	0	0	0	1	1	no
AT1G09250	AT1G09250	AT1G09250	1:2989377-2990357	q1	q2	OK	14.4128	17.9258	0.314681	1.00845	0.30605	0.997898	no
AT1G09260	AT1G09260	AT1G09260	1:2993403-2993820	q1	q2	NOTEST	0	0	0	0	1	1	no
AT1G09270	AT1G09270	IMPA-4	1:2994368-3001315	q1	q2	OK	31.4432	34.1794	0.120379	0.401561	0.6818	0.997898	no
AT1G09280	AT1G09280	AT1G09280	1:2994368-3001315	q1	q2	OK	5.61844	5.84134	0.0561293	0.0762385	0.9375	0.997898	no
AT1G09290	AT1G09290	AT1G09290	1:3001516-3008213	q1	q2	OK	4.50112	5.20858	0.210607	0.437902	0.64435	0.997898	no
AT1G09300	AT1G09300	AT1G09300	1:3001516-3008213	q1	q2	OK	4.24009	4.17374	-0.0227528	-0.0519941	0.95545	0.997898	no
AT1G09310	AT1G09310	AT1G09310	1:3009054-3009880	q1	q2	OK	701.843	428.337	-0.712403	-2.40525	0.0179	0.981468	no
AT1G09320	AT1G09320	AT1G09320	1:3009940-3012363	q1	q2	OK	2.02688	2.76805	0.449612	1.07698	0.2875	0.997898	no
AT1G09330	AT1G09330	AT1G09330	1:3012761-3015091	q1	q2	OK	24.4041	25.3972	0.0575467	0.186669	0.8503	0.997898	no
AT1G09340	AT1G09340	CSP41B	1:3015327-3018234	q1	q2	OK	959.915	877.268	-0.129888	-0.408058	0.68215	0.997898	no
AT1G09350	AT1G09350	AtGolS3	1:3019818-3021441	q1	q2	OK	0.838421	1.33743	0.673716	1.04254	0.31025	0.997898	no
AT1G09360	AT1G09360	AT1G09360	1:3021801-3022368	q1	q2	NOTEST	0	0	0	0	1	1	no
AT1G09370	AT1G09370	AT1G09370	1:3024895-3025435	q1	q2	NOTEST	0.357177	0	#NAME?	0	1	1	no
AT1G09380	AT1G09380	AT1G09380	1:3026134-3029549	q1	q2	NOTEST	0	0.0402893	inf	0	1	1	no
AT1G09390	AT1G09390	AT1G09390	1:3031202-3035036	q1	q2	OK	12.5914	13.339	0.0832032	0.259181	0.79	0.997898	no
AT1G09400	AT1G09400	AT1G09400	1:3031202-3035036	q1	q2	NOTEST	0.0579848	0.208817	1.84849	0	1	1	no
AT1G09410	AT1G09410	AT1G09410	1:3035442-3037560	q1	q2	NOTEST	0.496427	0.457939	-0.116427	0	1	1	no
AT1G09415	AT1G09415	NIMIN-3	1:3037753-3038408	q1	q2	OK	7.57506	4.66395	-0.699704	-1.57929	0.118	0.997898	no
AT1G09420	AT1G09420	G6PD4	1:3038461-3041873	q1	q2	OK	1.42714	0.797285	-0.839963	-1.54598	0.12195	0.997898	no
AT1G09421	AT1G09421	AT1G09421	1:3038461-3041873	q1	q2	OK	0.972069	0.350644	-1.47105	-0.717406	0.51455	0.997898	no
AT1G09430	AT1G09430	ACLA-3	1:3041995-3045402	q1	q2	OK	29.315	36.111	0.300797	1.07451	0.28065	0.997898	no
AT1G09440	AT1G09440	AT1G09440	1:3045512-3047893	q1	q2	OK	5.47217	3.85201	-0.506501	-1.31407	0.1865	0.997898	no
AT1G09450	AT1G09450	AT1G09450	1:3049023-3053112	q1	q2	OK	1.36979	1.43344	0.0655246	0.13272	0.89175	0.997898	no
AT1G09460	AT1G09460	AT1G09460	1:3053900-3057443	q1	q2	OK	2.28903	1.68076	-0.445624	-0.651203	0.51285	0.997898	no
AT1G09470	AT1G09470	AT1G09470	1:3053900-3057443	q1	q2	OK	1.91567	2.15939	0.172776	0.318547	0.74865	0.997898	no
AT1G09480	AT1G09480	AT1G09480	1:3057974-3060661	q1	q2	OK	0.874327	0.507718	-0.784144	-0.928261	0.37365	0.997898	no
AT1G09483	AT1G09483	AT1G09483	1:3060991-3061729	q1	q2	NOTEST	0	0	0	0	1	1	no
AT1G09486	AT1G09486	AT1G09486	1:3062429-3063731	q1	q2	OK	1.72519	1.50941	-0.192771	-0.308356	0.75745	0.997898	no
AT1G09490	AT1G09490	AT1G09490	1:3064123-3065937	q1	q2	OK	10.7692	11.4571	0.0893399	0.261895	0.7918	0.997898	no
AT1G09500	AT1G09500	AT1G09500	1:3066698-3068598	q1	q2	NOTEST	0.0663262	0.284671	2.10164	0	1	1	no
AT1G09510	AT1G09510	AT1G09510	1:3069384-3070910	q1	q2	NOTEST	0	0	0	0	1	1	no
AT1G09520	AT1G09520	AT1G09520	1:3070945-3072050	q1	q2	OK	18.6143	18.9043	0.0223037	0.0706831	0.93965	0.997898	no
AT1G09530	AT1G09530	POC1	1:3076581-3079539	q1	q2	OK	4.12912	4.90631	0.248803	0.681644	0.48985	0.997898	no
AT1G09540	AT1G09540	MYB61	1:3086158-3087912	q1	q2	NOTEST	0.107738	0.522798	2.27873	0	1	1	no
AT1G09550	AT1G09550	AT1G09550	1:3089732-3092327	q1	q2	NOTEST	0	0	0	0	1	1	no
AT1G09560	AT1G09560	GLP5	1:3093838-3094864	q1	q2	OK	86.2663	91.8643	0.0907071	0.322376	0.7502	0.997898	no
AT1G09570	AT1G09570	PHYA	1:3095255-3100357	q1	q2	OK	13.3869	16.083	0.26472	0.951512	0.33175	0.997898	no
AT1G09575	AT1G09575	AT1G09575	1:3101670-3102925	q1	q2	OK	1.66715	2.38671	0.517644	0.91422	0.36255	0.997898	no
AT1G09580	AT1G09580	AT1G09580	1:3104587-3106290	q1	q2	OK	5.861	5.40779	-0.116107	-0.283316	0.78105	0.997898	no
AT1G09590	AT1G09590	AT1G09590	1:3106501-3107772	q1	q2	OK	185.649	151.123	-0.296856	-1.05997	0.28675	0.997898	no
AT1G09600	AT1G09600	AT1G09600	1:3108616-3111318	q1	q2	NOTEST	0.451363	0.329084	-0.45583	0	1	1	no
AT1G09610	AT1G09610	AT1G09610	1:3111693-3116699	q1	q2	OK	0.17181	0.774593	2.17263	0.318607	0.54285	0.997898	no
AT1G09620	AT1G09620	AT1G09620	1:3111693-3116699	q1	q2	OK	47.8822	46.6128	-0.0387639	-0.134874	0.8893	0.997898	no
AT1G09625	AT1G09625	AT1G09625	1:3117136-3117567	q1	q2	NOTEST	0	0	0	0	1	1	no
AT1G09630	AT1G09630	RAB-A2A	1:3118202-3119708	q1	q2	OK	12.8181	11.2416	-0.189328	-0.553294	0.57965	0.997898	no
AT1G09640	AT1G09640	AT1G09640	1:3119877-3122526	q1	q2	OK	125.011	126.381	0.0157344	0.0546637	0.95825	0.997898	no
AT1G09645	AT1G09645	AT1G09645	1:3122955-3124578	q1	q2	OK	19.8267	17.5218	-0.178297	-0.514616	0.60485	0.997898	no
AT1G09650	AT1G09650	AT1G09650	1:3125806-3127284	q1	q2	NOTEST	0.438732	0.198045	-1.14751	0	1	1	no
AT1G09660	AT1G09660	AT1G09660	1:3127770-3131094	q1	q2	OK	17.4666	16.1122	-0.116447	-0.387108	0.6944	0.997898	no
AT1G09665	AT1G09665	AT1G09665	1:3133094-3133674	q1	q2	NOTEST	0.176962	0	#NAME?	0	1	1	no
AT1G09680	AT1G09680	AT1G09680	1:3134106-3135930	q1	q2	OK	0.650153	0.837671	0.365604	0.546393	0.5899	0.997898	no
AT1G09690	AT1G09690	AT1G09690	1:3136187-3137475	q1	q2	OK	386.979	357.895	-0.112717	-0.388458	0.69595	0.997898	no
AT1G09700	AT1G09700	HYL1	1:3137766-3140353	q1	q2	OK	4.8391	4.6656	-0.0526768	-0.150944	0.8784	0.997898	no
AT1G09710	AT1G09710	AT1G09710	1:3140867-3144370	q1	q2	OK	3.07339	2.89809	-0.0847286	-0.215249	0.8239	0.997898	no
AT1G09720	AT1G09720	AT1G09720	1:3144437-3147303	q1	q2	NOTEST	0	0	0	0	1	1	no
AT1G09730	AT1G09730	AT1G09730	1:3147666-3154380	q1	q2	OK	9.47316	9.84731	0.0558836	0.193248	0.8446	0.997898	no
AT1G09740	AT1G09740	AT1G09740	1:3154531-3156275	q1	q2	OK	8.93292	10.0547	0.170668	0.443462	0.6583	0.997898	no
AT1G09750	AT1G09750	AT1G09750	1:3157500-3161692	q1	q2	OK	135.035	181.703	0.428244	1.37907	0.1538	0.997898	no
AT1G09760	AT1G09760	U2A'	1:3157500-3161692	q1	q2	OK	33.4237	32.9082	-0.0224231	-0.028877	0.9759	0.997898	no
AT1G09770	AT1G09770	ATCDC5	1:3161840-3165360	q1	q2	OK	24.1893	23.6299	-0.0337549	-0.121611	0.9009	0.997898	no
AT1G09780	AT1G09780	AT1G09780	1:3165369-3167869	q1	q2	OK	90.0468	86.5995	-0.0563161	-0.196817	0.84255	0.997898	no
AT1G09790	AT1G09790	COBL6	1:3168481-3170819	q1	q2	NOTEST	0.0491265	0	#NAME?	0	1	1	no
AT1G09794	AT1G09794	AT1G09794	1:3172107-3173463	q1	q2	OK	1.61012	1.45042	-0.1507	-0.166296	0.8913	0.997898	no
AT1G09795	AT1G09795	ATP-PRT2	1:3173533-3180421	q1	q2	OK	49.0735	46.0904	-0.0904797	-0.316198	0.74475	0.997898	no
AT1G09800	AT1G09800	AT1G09800	1:3173533-3180421	q1	q2	OK	2.67561	3.1309	0.22671	0.188213	0.8385	0.997898	no
AT1G09810	AT1G09810	ECT11	1:3180935-3184224	q1	q2	OK	6.66396	6.12414	-0.121871	-0.35235	0.7219	0.997898	no
AT1G09812	AT1G09812	AT1G09812	1:3187816-3188580	q1	q2	OK	2.38738	2.18618	-0.127011	-0.140155	0.90395	0.997898	no
AT1G09815	AT1G09815	POLD4	1:3189368-3190242	q1	q2	OK	26.0408	22.4847	-0.211827	-0.666558	0.49065	0.997898	no
AT1G09820	AT1G09820	AT1G09820	1:3190287-3192414	q1	q2	OK	2.7507	3.28355	0.255456	0.656815	0.5169	0.997898	no
AT1G09830	AT1G09830	AT1G09830	1:3192680-3195025	q1	q2	OK	24.0267	23.6491	-0.0228543	-0.0806614	0.93595	0.997898	no
AT1G09840	AT1G09840	ATSK41	1:3195823-3200291	q1	q2	OK	21.5099	19.5333	-0.139065	-0.486922	0.6187	0.997898	no
AT1G09850	AT1G09850	XBCP3	1:3201798-3205309	q1	q2	OK	11.0008	11.1764	0.0228556	0.0724627	0.94055	0.997898	no
AT1G09860	AT1G09860	ATPUP16	1:3201798-3205309	q1	q2	NOTEST	0.061763	0.0562702	-0.134372	0	1	1	no
AT1G09870	AT1G09870	AT1G09870	1:3205740-3208598	q1	q2	OK	15.8604	12.841	-0.304673	-1.01991	0.30575	0.997898	no
AT1G09880	AT1G09880	AT1G09880	1:3208827-3211653	q1	q2	NOTEST	0.426585	0.160272	-1.41231	0	1	1	no
AT1G09890	AT1G09890	AT1G09890	1:3214236-3217538	q1	q2	OK	1.12328	0.867511	-0.37276	-0.652989	0.515	0.997898	no
AT1G09900	AT1G09900	AT1G09900	1:3218132-3219929	q1	q2	OK	12.7644	15.8644	0.313667	1.0547	0.29085	0.997898	no
AT1G09910	AT1G09910	AT1G09910	1:3220034-3224541	q1	q2	OK	4.39005	5.55593	0.339792	1.00311	0.3142	0.997898	no
AT1G09920	AT1G09920	AT1G09920	1:3224683-3227070	q1	q2	OK	16.6713	14.4042	-0.21088	-0.647306	0.5108	0.997898	no
AT1G09930	AT1G09930	ATOPT2	1:3227489-3230043	q1	q2	NOTEST	0	0.0313136	inf	0	1	1	no
AT1G09932	AT1G09932	AT1G09932	1:3230449-3233109	q1	q2	OK	7.82593	5.05076	-0.631761	-1.6055	0.10655	0.997898	no
AT1G09935	AT1G09935	AT1G09935	1:3234059-3235530	q1	q2	NOTEST	0.113244	0	#NAME?	0	1	1	no
AT1G09940	AT1G09940	HEMA2	1:3236994-3239554	q1	q2	OK	5.18607	4.77924	-0.117861	-0.344227	0.7285	0.997898	no
AT1G09950	AT1G09950	RAS1	1:3240605-3241632	q1	q2	NOTEST	0.505744	0.465106	-0.120845	0	1	1	no
AT1G09960	AT1G09960	ATSUT4	1:3244212-3247200	q1	q2	OK	4.29159	5.52268	0.363855	1.00408	0.312	0.997898	no
AT1G09970	AT1G09970	LRR XI-23	1:3252239-3255693	q1	q2	OK	32.9327	42.9581	0.383406	1.36814	0.1711	0.997898	no
AT1G09980	AT1G09980	AT1G09980	1:3256244-3261614	q1	q2	OK	9.15454	11.1026	0.278334	0.956716	0.324	0.997898	no
AT1G09995	AT1G09995	AT1G09995	1:3262264-3263612	q1	q2	OK	2.9572	2.76084	-0.0991254	-0.150792	0.88015	0.997898	no
AT1G10000	AT1G10000	AT1G10000	1:3263876-3264788	q1	q2	OK	1.09832	2.0967	0.932816	1.29736	0.2038	0.997898	no
AT1G10010	AT1G10010	AAP8	1:3265975-3268726	q1	q2	NOTEST	0	0	0	0	1	1	no
AT1G10020	AT1G10020	AT1G10020	1:3269603-3271987	q1	q2	OK	26.3211	24.0102	-0.132577	-0.472297	0.6368	0.997898	no
AT1G10030	AT1G10030	ERG28	1:3273824-3275837	q1	q2	OK	12.2828	14.0256	0.191418	0.491956	0.62275	0.997898	no
AT1G10040	AT1G10040	AT1G10040	1:3275890-3278697	q1	q2	OK	0.676444	1.04839	0.632125	0.981895	0.30755	0.997898	no
AT1G10050	AT1G10050	AT1G10050	1:3279269-3283482	q1	q2	OK	4.42295	5.09212	0.203256	0.643386	0.5042	0.997898	no
AT1G10060	AT1G10060	BCAT-1	1:3284238-3287107	q1	q2	OK	3.46233	3.57459	0.046035	0.114792	0.9072	0.997898	no
AT1G10070	AT1G10070	BCAT-2	1:3288086-3296198	q1	q2	OK	0.787063	0.158195	-2.31478	-1.07563	0.29455	0.997898	no
AT1G10090	AT1G10090	AT1G10090	1:3288086-3296198	q1	q2	OK	5.5796	7.20879	0.369595	1.13631	0.2497	0.997898	no
AT1G10095	AT1G10095	AT1G10095	1:3297323-3300443	q1	q2	OK	2.05397	2.24605	0.128977	0.261431	0.79105	0.997898	no
AT1G10100	AT1G10100	AT1G10100	1:3300696-3301489	q1	q2	NOTEST	0	0	0	0	1	1	no
AT1G10110	AT1G10110	AT1G10110	1:3302741-3306824	q1	q2	NOTEST	0.212873	0.339241	0.672317	0	1	1	no
AT1G10120	AT1G10120	AT1G10120	1:3302741-3306824	q1	q2	OK	7.55275	8.24392	0.126329	0.386679	0.68365	0.997898	no
AT1G10130	AT1G10130	ECA3	1:3310929-3322213	q1	q2	OK	10.6439	11.3434	0.0918264	0.323103	0.7443	0.997898	no
AT1G10140	AT1G10140	AT1G10140	1:3322801-3323548	q1	q2	OK	3.0935	5.05742	0.70916	1.40593	0.1606	0.997898	no
AT1G10150	AT1G10150	AT1G10150	1:3325823-3327614	q1	q2	OK	15.6902	17.0647	0.121151	0.406408	0.6834	0.997898	no
AT1G10155	AT1G10155	PP2-A10	1:3327636-3328448	q1	q2	OK	6.34511	1.89034	-1.747	-2.70743	0.02095	0.997898	no
AT1G10160	AT1G10160	AT1G10160	1:3328970-3333470	q1	q2	OK	4.09085	3.43141	-0.253597	-0.771271	0.43665	0.997898	no
AT1G10170	AT1G10170	ATNFXL1	1:3333594-3337491	q1	q2	OK	13.1364	13.8809	0.0795286	0.285023	0.77345	0.997898	no
AT1G10180	AT1G10180	AT1G10180	1:3338302-3341608	q1	q2	OK	9.25381	11.0775	0.259518	0.881629	0.37855	0.997898	no
AT1G10190	AT1G10190	AT1G10190	1:3343685-3345632	q1	q2	NOTEST	0	0	0	0	1	1	no
AT1G10200	AT1G10200	WLIM1	1:3346389-3347885	q1	q2	OK	29.3007	29.5658	0.0129956	0.0441965	0.9646	0.997898	no
AT1G10210	AT1G10210	ATMPK1	1:3349218-3351180	q1	q2	OK	6.77806	6.47797	-0.0653289	-0.178264	0.85365	0.997898	no
AT1G10220	AT1G10220	AT1G10220	1:3352158-3354856	q1	q2	NOTEST	0.204272	0	#NAME?	0	1	1	no
AT1G10230	AT1G10230	ASK18	1:3355570-3356359	q1	q2	OK	14.2672	13.0705	-0.126383	-0.360726	0.71765	0.997898	no
AT1G10240	AT1G10240	FRS11	1:3356679-3359838	q1	q2	OK	3.89066	4.07038	0.0651476	0.179917	0.85205	0.997898	no
AT1G10250	AT1G10250	AT1G10250	1:3360086-3360508	q1	q2	NOTEST	0	0	0	0	1	1	no
AT1G10260	AT1G10260	AT1G10260	1:3360525-3361247	q1	q2	NOTEST	0	0	0	0	1	1	no
AT1G10270	AT1G10270	GRP23	1:3363503-3366488	q1	q2	OK	6.28726	6.43654	0.0338537	0.111504	0.9122	0.997898	no
AT1G10280	AT1G10280	AT1G10280	1:3366492-3369095	q1	q2	OK	3.79106	4.17375	0.138744	0.350048	0.72615	0.997898	no
AT1G10290	AT1G10290	ADL6	1:3370557-3377463	q1	q2	OK	18.384	19.0737	0.0531281	0.1912	0.849	0.997898	no
AT1G10300	AT1G10300	AT1G10300	1:3378141-3380226	q1	q2	NOTEST	0	0	0	0	1	1	no
AT1G10310	AT1G10310	AT1G10310	1:3381600-3383914	q1	q2	OK	10.3971	7.40202	-0.490193	-1.34348	0.17815	0.997898	no
AT1G10320	AT1G10320	AT1G10320	1:3384163-3388373	q1	q2	OK	3.00111	3.06043	0.0282383	0.0810919	0.9379	0.997898	no
AT1G10330	AT1G10330	AT1G10330	1:3388746-3390150	q1	q2	OK	1.3444	1.83792	0.451115	0.744325	0.4631	0.997898	no
AT1G10340	AT1G10340	AT1G10340	1:3390321-3392571	q1	q2	OK	6.82197	7.12808	0.0633254	0.195073	0.8403	0.997898	no
AT1G10350	AT1G10350	AT1G10350	1:3393406-3395055	q1	q2	OK	8.06515	9.46594	0.231045	0.707771	0.4711	0.997898	no
AT1G10360	AT1G10360	ATGSTU18	1:3395557-3396849	q1	q2	OK	56.5775	54.7972	-0.0461264	-0.163323	0.868	0.997898	no
AT1G10370	AT1G10370	GST30B	1:3397080-3398358	q1	q2	OK	203.082	125.88	-0.690008	-2.44675	0.0169	0.96603	no
AT1G10380	AT1G10380	AT1G10380	1:3400605-3402324	q1	q2	OK	22.1521	20.8201	-0.089463	-0.290976	0.77255	0.997898	no
AT1G10385	AT1G10385	AT1G10385	1:3403223-3405856	q1	q2	NOTEST	0	0	0	0	1	1	no
AT1G10390	AT1G10390	AT1G10390	1:3407023-3412843	q1	q2	OK	25.2	26.0493	0.0478248	0.172906	0.85935	0.997898	no
AT1G10400	AT1G10400	AT1G10400	1:3414851-3416358	q1	q2	NOTEST	0	0.0378033	inf	0	1	1	no
AT1G10410	AT1G10410	AT1G10410	1:3416679-3419639	q1	q2	OK	9.59634	9.14644	-0.0692735	-0.217357	0.827	0.997898	no
AT1G10417	AT1G10417	AT1G10417	1:3424185-3427457	q1	q2	NOTEST	0.167468	0.112254	-0.577114	0	1	1	no
AT1G10419	AT1G10419	AT1G10419	1:3428030-3428425	q1	q2	NOTEST	0	0	0	0	1	1	no
AT1G10430	AT1G10430	PP2A-2	1:3428477-3430633	q1	q2	OK	21.819	23.6147	0.114095	0.391486	0.6943	0.997898	no
AT1G10440	AT1G10440	AT1G10440	1:3431184-3431256	q1	q2	NOTEST	0	0	0	0	1	1	no
AT1G10450	AT1G10450	SNL6	1:3431779-3438370	q1	q2	OK	5.28884	6.30384	0.25328	0.854299	0.38975	0.997898	no
AT1G10455	AT1G10455	AT1G10455	1:3438554-3439013	q1	q2	NOTEST	0	0.559665	inf	0	1	1	no
AT1G10460	AT1G10460	GLP7	1:3439321-3440320	q1	q2	OK	2.76243	4.43586	0.683276	1.27969	0.2074	0.997898	no
AT1G10470	AT1G10470	ATRR1	1:3442326-3443957	q1	q2	OK	185.014	210.592	0.186816	0.65328	0.51915	0.997898	no
AT1G10480	AT1G10480	ZFP5	1:3449690-3451226	q1	q2	OK	0.326079	0.640437	0.973835	1.02447	0.34025	0.997898	no
AT1G10490	AT1G10490	AT1G10490	1:3453227-3461485	q1	q2	OK	8.8623	9.31897	0.0724898	0.18904	0.84515	0.997898	no
AT1G10500	AT1G10500	ATCPISCA	1:3453227-3461485	q1	q2	OK	40.6956	39.901	-0.0284478	-0.0690452	0.94005	0.997898	no
AT1G10510	AT1G10510	emb2004	1:3461634-3465786	q1	q2	OK	23.7991	22.6456	-0.0716783	-0.255023	0.7985	0.997898	no
AT1G10520	AT1G10520	AT1G10520	1:3465963-3469248	q1	q2	NOTEST	0.0771044	0.524408	2.7658	0	1	1	no
AT1G10522	AT1G10522	AT1G10522	1:3469579-3472672	q1	q2	OK	19.6121	17.0929	-0.198346	-0.613944	0.53395	0.997898	no
AT1G10530	AT1G10530	AT1G10530	1:3469579-3472672	q1	q2	OK	0.648577	0.652791	0.00934181	0.00499501	0.9512	0.997898	no
AT1G10538	AT1G10538	AT1G10538	1:3474514-3474765	q1	q2	NOTEST	0	0	0	0	1	1	no
AT1G10540	AT1G10540	ATNAT8	1:3474863-3477927	q1	q2	NOTEST	0.268527	0.24272	-0.145778	0	1	1	no
AT1G10550	AT1G10550	XTH33	1:3479152-3480988	q1	q2	NOTEST	0.0690509	0.125462	0.861522	0	1	1	no
AT1G10560	AT1G10560	PUB18	1:3484579-3486965	q1	q2	OK	0.630205	1.07985	0.776937	1.37211	0.17665	0.997898	no
AT1G10570	AT1G10570	OTS2	1:3487583-3491277	q1	q2	OK	5.64574	5.75813	0.0284382	0.0835229	0.9346	0.997898	no
AT1G10580	AT1G10580	AT1G10580	1:3491280-3493737	q1	q2	OK	12.0191	12.1636	0.0172481	0.0601941	0.95	0.997898	no
AT1G10585	AT1G10585	AT1G10585	1:3493939-3495144	q1	q2	OK	0.896175	0.70939	-0.3372	-0.363169	0.7126	0.997898	no
AT1G10586	AT1G10586	AT1G10586	1:3496927-3499439	q1	q2	NOTEST	0	0	0	0	1	1	no
AT1G10588	AT1G10588	AT1G10588	1:3501144-3501904	q1	q2	NOTEST	0	0	0	0	1	1	no
AT1G10590	AT1G10590	AT1G10590	1:3502003-3503457	q1	q2	OK	96.1519	85.771	-0.164826	-0.590941	0.53915	0.997898	no
AT1G10600	AT1G10600	AMSH2	1:3503703-3505502	q1	q2	OK	11.8986	12.9544	0.122659	0.350322	0.72395	0.997898	no
AT1G10610	AT1G10610	AT1G10610	1:3506185-3511975	q1	q2	OK	2.74266	2.6096	-0.0717454	-0.171661	0.8623	0.997898	no
AT1G10620	AT1G10620	AT1G10620	1:3506185-3511975	q1	q2	NOTEST	0	0.0292397	inf	0	1	1	no
AT1G10630	AT1G10630	ARFA1F	1:3512794-3514729	q1	q2	OK	70.1331	65.4608	-0.099463	-0.354465	0.71915	0.997898	no
AT1G10640	AT1G10640	AT1G10640	1:3515364-3517888	q1	q2	OK	16.0144	22.8812	0.514794	1.79311	0.07565	0.997898	no
AT1G10650	AT1G10650	AT1G10650	1:3524017-3526346	q1	q2	OK	17.5811	14.7231	-0.255944	-0.8508	0.39155	0.997898	no
AT1G10652	AT1G10652	AT1G10652	1:3527708-3527831	q1	q2	NOTEST	0	0	0	0	1	1	no
AT1G10657	AT1G10657	AT1G10657	1:3530466-3531842	q1	q2	OK	20.683	16.1221	-0.359406	-1.04944	0.28765	0.997898	no
AT1G10660	AT1G10660	AT1G10660	1:3532423-3535131	q1	q2	OK	21.9776	21.9417	-0.00235675	-0.00806555	0.9937	0.997898	no
AT1G10670	AT1G10670	ACLA-1	1:3535382-3538439	q1	q2	OK	109.218	99.6709	-0.131961	-0.457571	0.6386	0.997898	no
AT1G10680	AT1G10680	PGP10	1:3538469-3543782	q1	q2	NOTEST	0	0	0	0	1	1	no
AT1G10682	AT1G10682	AT1G10682	1:3544990-3545471	q1	q2	OK	35.7036	18.3319	-0.961716	-2.5648	0.01295	0.861981	no
AT1G10690	AT1G10690	AT1G10690	1:3549991-3550632	q1	q2	OK	5.79313	7.54656	0.381478	0.745778	0.4557	0.997898	no
AT1G10700	AT1G10700	PRS3	1:3554103-3556503	q1	q2	OK	14.2767	16.7462	0.230177	0.753043	0.4446	0.997898	no
AT1G10705	AT1G10705	AT1G10705	1:3557113-3557457	q1	q2	NOTEST	0	0	0	0	1	1	no
AT1G10710	AT1G10710	PHS1	1:3558357-3561634	q1	q2	NOTEST	0.22509	0.0505578	-2.1545	0	1	1	no
AT1G10717	AT1G10717	AT1G10717	1:3562179-3562554	q1	q2	NOTEST	0	0	0	0	1	1	no
AT1G10720	AT1G10720	AT1G10720	1:3562951-3564759	q1	q2	OK	9.88145	9.11906	-0.115837	-0.36011	0.7155	0.997898	no
AT1G10730	AT1G10730	AT1G10730	1:3565462-3567779	q1	q2	OK	3.05936	3.49784	0.193234	0.438317	0.65755	0.997898	no
AT1G10740	AT1G10740	AT1G10740	1:3567904-3570838	q1	q2	OK	41.459	32.9129	-0.333034	-1.18088	0.2386	0.997898	no
AT1G10745	AT1G10745	AT1G10745	1:3572709-3573066	q1	q2	NOTEST	0	0	0	0	1	1	no
AT1G10747	AT1G10747	AT1G10747	1:3574311-3578474	q1	q2	NOTEST	0	0.235687	inf	0	1	1	no
AT1G10750	AT1G10750	AT1G10750	1:3574311-3578474	q1	q2	OK	0.892353	1.11116	0.316387	0.527888	0.59475	0.997898	no
AT1G10760	AT1G10760	GWD	1:3581033-3590928	q1	q2	OK	15.2608	16.4492	0.108185	0.390176	0.69475	0.997898	no
AT1G10770	AT1G10770	AT1G10770	1:3591632-3592411	q1	q2	NOTEST	0	0.0899128	inf	0	1	1	no
AT1G10780	AT1G10780	AT1G10780	1:3592745-3595077	q1	q2	OK	2.31441	2.48308	0.101483	0.207299	0.8387	0.997898	no
AT1G10790	AT1G10790	AT1G10790	1:3596359-3597847	q1	q2	OK	0.590101	0.52939	-0.156632	-0.142154	0.89155	0.997898	no
AT1G10800	AT1G10800	AT1G10800	1:3598157-3598591	q1	q2	NOTEST	0.408087	0.380621	-0.10052	0	1	1	no
AT1G10810	AT1G10810	AT1G10810	1:3599270-3600877	q1	q2	NOTEST	0.365451	0.166805	-1.13151	0	1	1	no
AT1G10820	AT1G10820	AT1G10820	1:3600909-3605076	q1	q2	OK	10.3422	10.6141	0.0374481	0.117599	0.90305	0.997898	no
AT1G10830	AT1G10830	Z-ISO	1:3605575-3607493	q1	q2	OK	29.1534	25.9195	-0.16963	-0.581645	0.55385	0.997898	no
AT1G10840	AT1G10840	TIF3H1	1:3607630-3610520	q1	q2	OK	45.0092	40.4424	-0.15435	-0.551845	0.57285	0.997898	no
AT1G10850	AT1G10850	AT1G10850	1:3611746-3616159	q1	q2	OK	12.4803	14.2583	0.192155	0.616769	0.5306	0.997898	no
AT1G10865	AT1G10865	AT1G10865	1:3611746-3616159	q1	q2	OK	22.0393	19.0606	-0.209485	-0.313391	0.7564	0.997898	no
AT1G10870	AT1G10870	AGD4	1:3616609-3623758	q1	q2	OK	4.85169	5.05072	0.0580032	0.178653	0.8523	0.997898	no
AT1G10880	AT1G10880	AT1G10880	1:3624034-3627082	q1	q2	NOTEST	0	0.0295263	inf	0	1	1	no
AT1G10890	AT1G10890	AT1G10890	1:3627725-3630765	q1	q2	OK	7.62985	6.3367	-0.267924	-0.780885	0.4312	0.997898	no
AT1G10900	AT1G10900	AT1G10900	1:3632233-3637141	q1	q2	OK	19.4908	19.1025	-0.0290298	-0.103502	0.9148	0.997898	no
AT1G10910	AT1G10910	AT1G10910	1:3639877-3644162	q1	q2	OK	14.9131	13.3324	-0.161634	-0.555395	0.57945	0.997898	no
AT1G10920	AT1G10920	LOV1	1:3644419-3647768	q1	q2	OK	3.32396	4.43511	0.416067	1.23087	0.21875	0.997898	no
AT1G10930	AT1G10930	ATSGS1	1:3647893-3655590	q1	q2	OK	3.41424	3.24784	-0.072083	-0.22311	0.82015	0.997898	no
AT1G10940	AT1G10940	SNRK2.4	1:3655776-3658608	q1	q2	OK	30.5825	30.5302	-0.00246858	-0.00883287	0.99225	0.997898	no
AT1G10950	AT1G10950	TMN1	1:3659208-3663984	q1	q2	OK	87.4092	92.7584	0.0856928	0.301199	0.7558	0.997898	no
AT1G10960	AT1G10960	ATFD1	1:3664385-3665039	q1	q2	OK	1242.38	1218.37	-0.028155	-0.0956128	0.9214	0.997898	no
AT1G10970	AT1G10970	ZIP4	1:3665086-3667139	q1	q2	OK	8.32581	6.74725	-0.303291	-0.877134	0.3821	0.997898	no
AT1G10980	AT1G10980	AT1G10980	1:3667247-3669902	q1	q2	OK	0.314902	0.831644	1.40106	1.82339	0.08645	0.997898	no
AT1G10990	AT1G10990	AT1G10990	1:3670277-3671187	q1	q2	OK	1.52243	2.33927	0.619678	0.96802	0.33815	0.997898	no
AT1G11000	AT1G11000	MLO4	1:3671755-3675979	q1	q2	OK	1.55284	1.84143	0.245915	0.514769	0.6005	0.997898	no
AT1G11010	AT1G11010	AT1G11010	1:3676606-3676644	q1	q2	NOTEST	0	0	0	0	1	1	no
AT1G11020	AT1G11020	AT1G11020	1:3676690-3678524	q1	q2	OK	10.906	13.0369	0.257478	0.789538	0.4226	0.997898	no
AT1G11030	AT1G11030	AT1G11030	1:3678774-3678848	q1	q2	NOTEST	0	0	0	0	1	1	no
AT1G11040	AT1G11040	AT1G11040	1:3679224-3680924	q1	q2	NOTEST	0	0	0	0	1	1	no
AT1G11050	AT1G11050	AT1G11050	1:3681887-3684169	q1	q2	OK	3.578	4.63137	0.372284	1.01365	0.3053	0.997898	no
AT1G11055	AT1G11055	AT1G11055	1:3681887-3684169	q1	q2	OK	9.49232	3.56426	-1.41316	-0.505587	0.51655	0.997898	no
AT1G11060	AT1G11060	AT1G11060	1:3684567-3689847	q1	q2	OK	5.97484	6.5461	0.131736	0.426487	0.66225	0.997898	no
AT1G11070	AT1G11070	AT1G11070	1:3690211-3693648	q1	q2	NOTEST	0.24559	0.286459	0.222077	0	1	1	no
AT1G11080	AT1G11080	scpl31	1:3694671-3698013	q1	q2	OK	5.21412	8.588	0.719898	2.15966	0.0307	0.997898	no
AT1G11090	AT1G11090	AT1G11090	1:3702607-3709302	q1	q2	OK	11.9101	11.0807	-0.104133	-0.301427	0.75835	0.997898	no
AT1G11100	AT1G11100	AT1G11100	1:3702607-3709302	q1	q2	NOTEST	0.182122	0.199941	0.134663	0	1	1	no
AT1G11110	AT1G11110	AT1G11110	1:3710207-3712503	q1	q2	NOTEST	0.0466828	0	#NAME?	0	1	1	no
AT1G11112	AT1G11112	AT1G11112	1:3712998-3713735	q1	q2	OK	0.613497	1.36336	1.15204	1.04405	0.3044	0.997898	no
AT1G11120	AT1G11120	AT1G11120	1:3715183-3717320	q1	q2	OK	6.75708	4.62691	-0.54635	-0.888243	0.3632	0.997898	no
AT1G11125	AT1G11125	AT1G11125	1:3718782-3719711	q1	q2	NOTEST	0.51079	0.574217	0.168867	0	1	1	no
AT1G11130	AT1G11130	SRF9	1:3722856-3727450	q1	q2	OK	8.94798	8.54811	-0.0659568	-0.217341	0.82825	0.997898	no
AT1G11145	AT1G11145	AT1G11145	1:3727531-3728166	q1	q2	NOTEST	0	0	0	0	1	1	no
AT1G11150	AT1G11150	AT1G11150	1:3728970-3731624	q1	q2	OK	0.946785	1.27095	0.424796	0.827125	0.4094	0.997898	no
AT1G11160	AT1G11160	AT1G11160	1:3733138-3739842	q1	q2	OK	0.578017	0.653523	0.177127	0.33893	0.73405	0.997898	no
AT1G11170	AT1G11170	AT1G11170	1:3740764-3744675	q1	q2	NOTEST	0.233981	0.175218	-0.417246	0	1	1	no
AT1G11175	AT1G11175	AT1G11175	1:3744857-3745655	q1	q2	OK	17.8737	16.6092	-0.105864	-0.300719	0.76035	0.997898	no
AT1G11180	AT1G11180	AT1G11180	1:3745773-3748521	q1	q2	OK	6.48039	5.42131	-0.257439	-0.631187	0.52435	0.997898	no
AT1G11185	AT1G11185	AT1G11185	1:3749509-3750035	q1	q2	OK	0	2.56451	inf	#NAME?	5e-05	0.0184961	yes
AT1G11190	AT1G11190	BFN1	1:3750065-3752780	q1	q2	OK	1.76764	1.99425	0.17402	0.319372	0.74555	0.997898	no
AT1G11200	AT1G11200	AT1G11200	1:3753364-3755641	q1	q2	OK	10.7582	10.0766	-0.0944221	-0.261748	0.7933	0.997898	no
AT1G11210	AT1G11210	AT1G11210	1:3755676-3756998	q1	q2	OK	1.22611	0.847744	-0.532384	-0.807221	0.4188	0.997898	no
AT1G11220	AT1G11220	AT1G11220	1:3759861-3761165	q1	q2	OK	0.629387	0.750761	0.254406	0.338823	0.73715	0.997898	no
AT1G11230	AT1G11230	AT1G11230	1:3763267-3764483	q1	q2	NOTEST	0	0	0	0	1	1	no
AT1G11240	AT1G11240	AT1G11240	1:3766753-3768294	q1	q2	OK	14.5867	13.1059	-0.154436	-0.483352	0.61825	0.997898	no
AT1G11250	AT1G11250	SYP125	1:3768723-3769706	q1	q2	NOTEST	0	0	0	0	1	1	no
AT1G11260	AT1G11260	STP1	1:3777327-3780337	q1	q2	OK	35.6129	43.4263	0.286171	1.0271	0.3075	0.997898	no
AT1G11265	AT1G11265	AT1G11265	1:3780428-3786990	q1	q2	NOTEST	0	0	0	0	1	1	no
AT1G11270	AT1G11270	AT1G11270	1:3780428-3786990	q1	q2	OK	0.808691	1.16869	0.531238	0.743885	0.4336	0.997898	no
AT1G11280	AT1G11280	AT1G11280	1:3787333-3790876	q1	q2	OK	10.5778	11.6402	0.138076	0.474402	0.63385	0.997898	no
AT1G11290	AT1G11290	CRR22	1:3791453-3793883	q1	q2	OK	2.30796	2.77638	0.266586	0.685309	0.5003	0.997898	no
AT1G11300	AT1G11300	AT1G11300	1:3794237-3800719	q1	q2	OK	1.75042	2.27007	0.375039	1.09617	0.2724	0.997898	no
AT1G11310	AT1G11310	PMR2	1:3800737-3804185	q1	q2	OK	46.7506	54.1707	0.212526	0.767679	0.4278	0.997898	no
AT1G11320	AT1G11320	AT1G11320	1:3807127-3808875	q1	q2	OK	2.88484	2.57907	-0.161636	-0.360882	0.7197	0.997898	no
AT1G11330	AT1G11330	AT1G11330	1:3810092-3813607	q1	q2	OK	17.4025	17.098	-0.0254686	-0.0913036	0.92495	0.997898	no
AT1G11340	AT1G11340	AT1G11340	1:3814115-3817420	q1	q2	NOTEST	0.547658	0.402636	-0.443798	0	1	1	no
AT1G11350	AT1G11350	CBRLK1	1:3817590-3820805	q1	q2	OK	8.05459	6.23654	-0.369064	-1.22765	0.2133	0.997898	no
AT1G11360	AT1G11360	AT1G11360	1:3821442-3823088	q1	q2	OK	10.0842	10.2803	0.0277821	0.0862022	0.93075	0.997898	no
AT1G11362	AT1G11362	AT1G11362	1:3824509-3825196	q1	q2	NOTEST	0	0	0	0	1	1	no
AT1G11370	AT1G11370	AT1G11370	1:3828097-3830945	q1	q2	NOTEST	0	0	0	0	1	1	no
AT1G11380	AT1G11380	AT1G11380	1:3832622-3834191	q1	q2	OK	4.96347	5.42839	0.129175	0.319049	0.75525	0.997898	no
AT1G11390	AT1G11390	AT1G11390	1:3834458-3837629	q1	q2	OK	8.94341	9.53977	0.0931296	0.305521	0.7553	0.997898	no
AT1G11400	AT1G11400	PYM	1:3837820-3840207	q1	q2	OK	8.99101	7.37477	-0.285886	-0.823306	0.39885	0.997898	no
AT1G11410	AT1G11410	AT1G11410	1:3841285-3844432	q1	q2	OK	10.3084	9.02532	-0.191769	-0.657497	0.51265	0.997898	no
AT1G11420	AT1G11420	ATDUF2	1:3844580-3846872	q1	q2	OK	1.03392	1.33164	0.36508	0.692861	0.4816	0.997898	no
AT1G11430	AT1G11430	AT1G11430	1:3847242-3849162	q1	q2	OK	143.506	115.573	-0.312308	-1.11932	0.2565	0.997898	no
AT1G11440	AT1G11440	AT1G11440	1:3849359-3850662	q1	q2	OK	9.14392	10.5935	0.212301	0.620761	0.53655	0.997898	no
AT1G11450	AT1G11450	AT1G11450	1:3853242-3855385	q1	q2	OK	1.09525	1.55715	0.507649	0.724212	0.46935	0.997898	no
AT1G11460	AT1G11460	AT1G11460	1:3857004-3859268	q1	q2	NOTEST	0	0	0	0	1	1	no
AT1G11470	AT1G11470	AT1G11470	1:3859661-3860604	q1	q2	NOTEST	0	0	0	0	1	1	no
AT1G11475	AT1G11475	NRPE10	1:3862398-3864030	q1	q2	OK	26.7785	26.566	-0.0114953	-0.0334036	0.96995	0.997898	no
AT1G11480	AT1G11480	AT1G11480	1:3864152-3866969	q1	q2	OK	15.7992	16.0822	0.0256109	0.0901448	0.9269	0.997898	no
AT1G11482	AT1G11482	AT1G11482	1:3867404-3868870	q1	q2	NOTEST	0.195014	0.0592272	-1.71925	0	1	1	no
AT1G11490	AT1G11490	AT1G11490	1:3868883-3870065	q1	q2	NOTEST	0.220776	0.329583	0.578059	0	1	1	no
AT1G11500	AT1G11500	AT1G11500	1:3870832-3871570	q1	q2	OK	0.343548	0.623649	0.860225	0.569904	0.60565	0.997898	no
AT1G11510	AT1G11510	AT1G11510	1:3871777-3872836	q1	q2	NOTEST	0	0	0	0	1	1	no
AT1G11520	AT1G11520	AT1G11520	1:3873028-3873619	q1	q2	NOTEST	0	0	0	0	1	1	no
AT1G11530	AT1G11530	ATCXXS1	1:3874436-3877155	q1	q2	OK	14.8759	9.99197	-0.574134	-1.34882	0.1722	0.997898	no
AT1G11540	AT1G11540	AT1G11540	1:3874436-3877155	q1	q2	NOTEST	0	0	0	0	1	1	no
AT1G11545	AT1G11545	XTH8	1:3878549-3880361	q1	q2	OK	10.0821	10.1151	0.00471349	0.0138177	0.99075	0.997898	no
AT1G11550	AT1G11550	AT1G11550	1:3881528-3881608	q1	q2	NOTEST	0	0	0	0	1	1	no
AT1G11560	AT1G11560	AT1G11560	1:3881787-3882819	q1	q2	NOTEST	0	0	0	0	1	1	no
AT1G11570	AT1G11570	NTL	1:3883279-3883956	q1	q2	OK	4.26899	1.76665	-1.27288	-1.29288	0.18915	0.997898	no
AT1G11572	AT1G11572	AT1G11572	1:3884355-3884952	q1	q2	NOTEST	0	0.478712	inf	0	1	1	no
AT1G11580	AT1G11580	ATPMEPCRA	1:3888689-3890811	q1	q2	OK	47.8256	77.9904	0.705513	2.52813	0.01325	0.861981	no
AT1G11590	AT1G11590	AT1G11590	1:3892579-3894677	q1	q2	NOTEST	0	0	0	0	1	1	no
AT1G11592	AT1G11592	AT1G11592	1:3895178-3896934	q1	q2	OK	7.74448	8.31269	0.102147	0.248707	0.79875	0.997898	no
AT1G11593	AT1G11593	AT1G11593	1:3898001-3898609	q1	q2	NOTEST	0	0	0	0	1	1	no
AT1G11595	AT1G11595	AT1G11595	1:3898630-3899699	q1	q2	NOTEST	0	0	0	0	1	1	no
AT1G11600	AT1G11600	CYP77B1	1:3902011-3903782	q1	q2	OK	5.07439	7.59197	0.58124	1.7178	0.08585	0.997898	no
AT1G11608	AT1G11608	AT1G11608	1:3905578-3906818	q1	q2	NOTEST	0	0	0	0	1	1	no
AT1G11610	AT1G11610	CYP71A18	1:3906861-3909338	q1	q2	NOTEST	0	0	0	0	1	1	no
AT1G11620	AT1G11620	AT1G11620	1:3910832-3911924	q1	q2	NOTEST	0	0	0	0	1	1	no
AT1G11630	AT1G11630	AT1G11630	1:3912901-3914407	q1	q2	OK	4.86573	4.72255	-0.0430879	-0.111154	0.9141	0.997898	no
AT1G11640	AT1G11640	AT1G11640	1:3914628-3914700	q1	q2	NOTEST	0	0	0	0	1	1	no
AT1G11650	AT1G11650	ATRBP45B	1:3914773-3918176	q1	q2	OK	139.982	127.98	-0.129326	-0.450528	0.64645	0.997898	no
AT1G11655	AT1G11655	AT1G11655	1:3919271-3919774	q1	q2	NOTEST	0	0	0	0	1	1	no
AT1G11660	AT1G11660	AT1G11660	1:3920542-3924555	q1	q2	OK	10.308	11.6177	0.17256	0.59322	0.55485	0.997898	no
AT1G11670	AT1G11670	AT1G11670	1:3928161-3931576	q1	q2	OK	5.49878	3.72219	-0.562959	-1.46441	0.1521	0.997898	no
AT1G11680	AT1G11680	CYP51G1	1:3938500-3940754	q1	q2	OK	43.9286	44.0935	0.00540578	0.0194507	0.9833	0.997898	no
AT1G11684	AT1G11684	AT1G11684	1:3941102-3941300	q1	q2	NOTEST	0	0	0	0	1	1	no
AT1G11690	AT1G11690	AT1G11690	1:3941468-3942212	q1	q2	NOTEST	0	0	0	0	1	1	no
AT1G11700	AT1G11700	AT1G11700	1:3945736-3946613	q1	q2	OK	13.6494	8.63552	-0.660479	-2.02595	0.0471	0.997898	no
AT1G11710	AT1G11710	AT1G11710	1:3948713-3951359	q1	q2	OK	2.26827	1.53493	-0.563413	-1.30419	0.1935	0.997898	no
AT1G11720	AT1G11720	ATSS3	1:3951552-3957044	q1	q2	OK	17.3952	16.7302	-0.0562352	-0.202072	0.8393	0.997898	no
AT1G11730	AT1G11730	AT1G11730	1:3957472-3960113	q1	q2	OK	0.824983	0.96922	0.232459	0.309594	0.76035	0.997898	no
AT1G11735	AT1G11735	MIR171B	1:3961347-3961464	q1	q2	NOTEST	0	0	0	0	1	1	no
AT1G11740	AT1G11740	AT1G11740	1:3963053-3966824	q1	q2	NOTEST	0.0865253	0.0528564	-0.711046	0	1	1	no
AT1G11750	AT1G11750	NCLPP1	1:3967475-3971840	q1	q2	OK	85.9597	84.8459	-0.0188151	-0.0660309	0.94605	0.997898	no
AT1G11755	AT1G11755	LEW1	1:3967475-3971840	q1	q2	OK	3.75298	3.07811	-0.285994	-0.167381	0.86045	0.997898	no
AT1G11760	AT1G11760	MED32	1:3972031-3973286	q1	q2	OK	4.78739	4.84924	0.0185214	0.0403199	0.97495	0.997898	no
AT1G11765	AT1G11765	AT1G11765	1:3973874-3974509	q1	q2	NOTEST	0	0	0	0	1	1	no
AT1G11770	AT1G11770	AT1G11770	1:3975678-3979195	q1	q2	NOTEST	0	0	0	0	1	1	no
AT1G11780	AT1G11780	AT1G11780	1:3975678-3979195	q1	q2	OK	4.85741	4.31	-0.172498	-0.449257	0.6423	0.997898	no
AT1G11785	AT1G11785	AT1G11785	1:3979861-3980956	q1	q2	NOTEST	0	0.330039	inf	0	1	1	no
AT1G11790	AT1G11790	ADT1	1:3981247-3985215	q1	q2	OK	22.2455	21.3343	-0.0603402	-0.206161	0.83735	0.997898	no
AT1G11800	AT1G11800	AT1G11800	1:3985224-3987290	q1	q2	OK	5.87269	5.92687	0.013248	0.0365538	0.96725	0.997898	no
AT1G11803	AT1G11803	AT1G11803	1:3987754-3988030	q1	q2	NOTEST	0	0	0	0	1	1	no
AT1G11806	AT1G11806	AT1G11806	1:3988345-3989398	q1	q2	NOTEST	0	0	0	0	1	1	no
AT1G11810	AT1G11810	AT1G11810	1:3989762-3993598	q1	q2	NOTEST	0	0	0	0	1	1	no
AT1G11820	AT1G11820	AT1G11820	1:3989762-3993598	q1	q2	OK	44.6314	48.9954	0.134585	0.483041	0.62445	0.997898	no
AT1G11840	AT1G11840	ATGLX1	1:3995168-3997907	q1	q2	OK	163.668	144.988	-0.174839	-0.606403	0.54125	0.997898	no
AT1G11850	AT1G11850	AT1G11850	1:3999198-3999876	q1	q2	OK	111.442	61.9381	-0.847396	-2.91349	0.00315	0.43378	no
AT1G11860	AT1G11860	AT1G11860	1:4001112-4003442	q1	q2	OK	821.993	752.504	-0.127427	-0.39658	0.68885	0.997898	no
AT1G11870	AT1G11870	ATSRS	1:4003845-4006739	q1	q2	OK	20.2069	19.5876	-0.0449045	-0.155812	0.8748	0.997898	no
AT1G11880	AT1G11880	AT1G11880	1:4007704-4010433	q1	q2	OK	3.85314	3.50012	-0.138631	-0.322631	0.74495	0.997898	no
AT1G11890	AT1G11890	SEC22	1:4010778-4014681	q1	q2	OK	32.1283	29.7472	-0.111093	-0.365534	0.7124	0.997898	no
AT1G11900	AT1G11900	AT1G11900	1:4010778-4014681	q1	q2	OK	1.83471	2.17231	0.243682	0.218535	0.83475	0.997898	no
AT1G11905	AT1G11905	AT1G11905	1:4014846-4016540	q1	q2	OK	10.5177	9.65312	-0.123745	-0.355442	0.7072	0.997898	no
AT1G11910	AT1G11910	APA1	1:4016783-4020983	q1	q2	OK	218.517	226.832	0.0538803	0.183679	0.8569	0.997898	no
AT1G11915	AT1G11915	AT1G11915	1:4021824-4023292	q1	q2	OK	1.12971	1.09082	-0.0505456	-0.0715595	0.9528	0.997898	no
AT1G11920	AT1G11920	AT1G11920	1:4023666-4025097	q1	q2	NOTEST	0	0	0	0	1	1	no
AT1G11925	AT1G11925	AT1G11925	1:4025929-4026732	q1	q2	NOTEST	0.0888101	0	#NAME?	0	1	1	no
AT1G11930	AT1G11930	AT1G11930	1:4028691-4030584	q1	q2	OK	38.7346	38.6525	-0.00306176	-0.0108634	0.9916	0.997898	no
AT1G11940	AT1G11940	AT1G11940	1:4031573-4034078	q1	q2	OK	2.63262	2.52038	-0.0628596	-0.131369	0.89115	0.997898	no
AT1G11950	AT1G11950	AT1G11950	1:4034586-4038758	q1	q2	OK	1.461	1.32267	-0.143507	-0.327942	0.74745	0.997898	no
AT1G11960	AT1G11960	AT1G11960	1:4039710-4043880	q1	q2	OK	3.34799	5.03508	0.588718	1.66616	0.1038	0.997898	no
AT1G11970	AT1G11970	AT1G11970	1:4044369-4044669	q1	q2	NOTEST	0	0	0	0	1	1	no
AT1G11980	AT1G11980	RUB3	1:4045618-4045855	q1	q2	NOTEST	0	0	0	0	1	1	no
AT1G11990	AT1G11990	AT1G11990	1:4046245-4049060	q1	q2	NOTEST	0.450214	0.339797	-0.405937	0	1	1	no
AT1G12000	AT1G12000	AT1G12000	1:4049895-4053835	q1	q2	OK	30.9588	33.9791	0.134298	0.48358	0.62945	0.997898	no
AT1G12010	AT1G12010	AT1G12010	1:4056206-4057933	q1	q2	OK	0.629161	0.875618	0.476871	0.650717	0.51285	0.997898	no
AT1G12013	AT1G12013	SNOR111	1:4058286-4058416	q1	q2	OK	12.7399	46.4838	1.86738	0.866317	0.3596	0.997898	no
AT1G12015	AT1G12015	AT1G12015	1:4058486-4058576	q1	q2	NOTEST	0	0	0	0	1	1	no
AT1G12020	AT1G12020	AT1G12020	1:4062461-4063337	q1	q2	OK	16.1839	12.9141	-0.325617	-0.957311	0.34445	0.997898	no
AT1G12030	AT1G12030	AT1G12030	1:4064666-4066341	q1	q2	NOTEST	0.205398	0.380792	0.89058	0	1	1	no
AT1G12040	AT1G12040	LRX1	1:4070123-4072567	q1	q2	NOTEST	0	0	0	0	1	1	no
AT1G12050	AT1G12050	AT1G12050	1:4072751-4076207	q1	q2	OK	15.291	17.0471	0.156848	0.528375	0.5946	0.997898	no
AT1G12060	AT1G12060	ATBAG5	1:4076333-4076981	q1	q2	OK	6.22492	6.35374	0.0295505	0.0645387	0.9401	0.997898	no
AT1G12064	AT1G12064	AT1G12064	1:4077497-4078095	q1	q2	NOTEST	0	0	0	0	1	1	no
AT1G12070	AT1G12070	AT1G12070	1:4078912-4080106	q1	q2	NOTEST	0.267993	0.0801516	-1.74139	0	1	1	no
AT1G12080	AT1G12080	AT1G12080	1:4084161-4085045	q1	q2	OK	14.4468	7.36591	-0.971817	-2.72246	0.00775	0.680053	no
AT1G12090	AT1G12090	ELP	1:4089846-4090725	q1	q2	OK	480.008	351.33	-0.450232	-1.57163	0.11825	0.997898	no
AT1G12100	AT1G12100	AT1G12100	1:4095245-4095845	q1	q2	OK	2.76286	1.40784	-0.972682	-0.834021	0.45705	0.997898	no
AT1G12110	AT1G12110	CHL1-1	1:4105232-4109545	q1	q2	OK	79.6903	96.4854	0.275906	0.969438	0.3317	0.997898	no
AT1G12120	AT1G12120	AT1G12120	1:4114770-4117594	q1	q2	OK	11.819	11.5067	-0.038635	-0.127673	0.89835	0.997898	no
AT1G12130	AT1G12130	AT1G12130	1:4118593-4120871	q1	q2	NOTEST	0.10017	0	#NAME?	0	1	1	no
AT1G12140	AT1G12140	FMO GS-OX5	1:4121368-4125648	q1	q2	OK	23.117	24.9931	0.112574	0.390808	0.6958	0.997898	no
AT1G12150	AT1G12150	AT1G12150	1:4121368-4125648	q1	q2	OK	0.588062	0.443142	-0.408199	-0.208553	0.8452	0.997898	no
AT1G12160	AT1G12160	AT1G12160	1:4126065-4128310	q1	q2	OK	1.46329	2.00173	0.452033	0.880158	0.3822	0.997898	no
AT1G12170	AT1G12170	AT1G12170	1:4128606-4129701	q1	q2	NOTEST	0	0	0	0	1	1	no
AT1G12180	AT1G12180	AT1G12180	1:4130420-4131137	q1	q2	NOTEST	0	0	0	0	1	1	no
AT1G12190	AT1G12190	AT1G12190	1:4132966-4134094	q1	q2	NOTEST	0	0	0	0	1	1	no
AT1G12200	AT1G12200	AT1G12200	1:4137532-4140028	q1	q2	OK	8.7506	4.81958	-0.860474	-2.52164	0.0129	0.861981	no
AT1G12210	AT1G12210	RFL1	1:4140947-4143605	q1	q2	OK	0.967052	1.26571	0.38828	0.817024	0.4112	0.997898	no
AT1G12211	AT1G12211	AT1G12211	1:4143865-4144114	q1	q2	NOTEST	0	0	0	0	1	1	no
AT1G12220	AT1G12220	RPS5	1:4144571-4147911	q1	q2	OK	4.77549	5.35133	0.164249	0.522134	0.59055	0.997898	no
AT1G12230	AT1G12230	AT1G12230	1:4147961-4151056	q1	q2	OK	46.7256	45.307	-0.0444808	-0.159017	0.87075	0.997898	no
AT1G12240	AT1G12240	ATBETAFRUCT4	1:4153651-4157644	q1	q2	OK	68.6223	82.4181	0.264285	0.927453	0.3513	0.997898	no
AT1G12244	AT1G12244	AT1G12244	1:4157653-4159046	q1	q2	OK	8.79848	6.25816	-0.491516	-1.24253	0.21985	0.997898	no
AT1G12250	AT1G12250	AT1G12250	1:4159264-4161455	q1	q2	OK	44.7006	41.1023	-0.121074	-0.429235	0.66205	0.997898	no
AT1G12260	AT1G12260	EMB2749	1:4162831-4165852	q1	q2	OK	0.772166	1.27328	0.721566	1.19186	0.23425	0.997898	no
AT1G12270	AT1G12270	Hop1	1:4172074-4174775	q1	q2	OK	14.8771	14.5206	-0.0349924	-0.121639	0.9018	0.997898	no
AT1G12280	AT1G12280	AT1G12280	1:4174874-4177559	q1	q2	OK	5.24586	6.25356	0.253498	0.801523	0.4176	0.997898	no
AT1G12290	AT1G12290	AT1G12290	1:4178358-4182593	q1	q2	OK	1.22301	1.37397	0.167914	0.383731	0.69465	0.997898	no
AT1G12294	AT1G12294	MIR472A	1:4178358-4182593	q1	q2	NOTEST	0	0	0	0	1	1	no
AT1G12300	AT1G12300	AT1G12300	1:4183065-4186124	q1	q2	OK	1.22277	1.19599	-0.0319476	-0.0698019	0.93735	0.997898	no
AT1G12310	AT1G12310	AT1G12310	1:4187164-4188056	q1	q2	OK	91.6542	70.3808	-0.381019	-1.36544	0.17915	0.997898	no
AT1G12320	AT1G12320	AT1G12320	1:4189354-4190342	q1	q2	OK	5.23357	3.06921	-0.769931	-1.68314	0.09095	0.997898	no
AT1G12330	AT1G12330	AT1G12330	1:4194657-4196749	q1	q2	OK	15.1013	13.6444	-0.146361	-0.485036	0.62625	0.997898	no
AT1G12340	AT1G12340	AT1G12340	1:4197395-4198310	q1	q2	NOTEST	0	0.128955	inf	0	1	1	no
AT1G12350	AT1G12350	ATCOAB	1:4198412-4200802	q1	q2	OK	10.1905	12.1052	0.248391	0.741872	0.45135	0.997898	no
AT1G12360	AT1G12360	KEU	1:4200875-4208951	q1	q2	OK	16.5068	17.8585	0.113553	0.361582	0.7165	0.997898	no
AT1G12370	AT1G12370	PHR1	1:4200875-4208951	q1	q2	OK	6.32665	5.34224	-0.243998	-0.393203	0.69115	0.997898	no
AT1G12380	AT1G12380	AT1G12380	1:4214261-4217132	q1	q2	OK	6.60451	7.90922	0.260085	0.848927	0.3936	0.997898	no
AT1G12390	AT1G12390	AT1G12390	1:4220099-4221774	q1	q2	OK	10.3136	9.28775	-0.151142	-0.403083	0.68965	0.997898	no
AT1G12400	AT1G12400	AT1G12400	1:4221862-4222837	q1	q2	OK	12.2541	10.8261	-0.17875	-0.365876	0.711	0.997898	no
AT1G12410	AT1G12410	CLPR2	1:4223029-4225124	q1	q2	OK	81.9765	66.312	-0.305942	-1.10242	0.26675	0.997898	no
AT1G12411	AT1G12411	AT1G12411	1:4225320-4225482	q1	q2	NOTEST	0	0	0	0	1	1	no
AT1G12420	AT1G12420	ACR8	1:4226361-4229138	q1	q2	OK	4.94182	6.32939	0.357024	1.0397	0.30245	0.997898	no
AT1G12423	AT1G12423	AT1G12423	1:4231026-4231146	q1	q2	NOTEST	0	0	0	0	1	1	no
AT1G12430	AT1G12430	PAK	1:4233872-4238764	q1	q2	OK	8.33321	8.88165	0.0919564	0.316805	0.74965	0.997898	no
AT1G12440	AT1G12440	AT1G12440	1:4241591-4243008	q1	q2	OK	93.7859	98.6318	0.0726817	0.259657	0.7967	0.997898	no
AT1G12450	AT1G12450	AT1G12450	1:4244307-4245993	q1	q2	OK	3.94731	4.84872	0.296733	0.672703	0.5027	0.997898	no
AT1G12451	AT1G12451	AT1G12451	1:4246108-4246291	q1	q2	NOTEST	0	0	0	0	1	1	no
AT1G12460	AT1G12460	AT1G12460	1:4247248-4250630	q1	q2	OK	8.52277	7.63991	-0.157767	-0.521436	0.6027	0.997898	no
AT1G12470	AT1G12470	AT1G12470	1:4251031-4259300	q1	q2	OK	10.5221	11.5111	0.1296	0.440474	0.64795	0.997898	no
AT1G12480	AT1G12480	OZS1	1:4251031-4259300	q1	q2	OK	1.70373	2.10743	0.306788	0.290915	0.76025	0.997898	no
AT1G12490	AT1G12490	AT1G12490	1:4260782-4261869	q1	q2	NOTEST	0	0	0	0	1	1	no
AT1G12500	AT1G12500	AT1G12500	1:4263149-4265044	q1	q2	OK	58.0011	51.9113	-0.160034	-0.574272	0.568	0.997898	no
AT1G12510	AT1G12510	AT1G12510	1:4266987-4267061	q1	q2	NOTEST	0	0	0	0	1	1	no
AT1G12520	AT1G12520	CCS	1:4267105-4268926	q1	q2	OK	62.4555	63.6965	0.0283857	0.101713	0.9167	0.997898	no
AT1G12530	AT1G12530	AT1G12530	1:4268985-4270787	q1	q2	OK	3.54751	1.8629	-0.929257	-1.68003	0.09735	0.997898	no
AT1G12540	AT1G12540	AT1G12540	1:4272959-4274206	q1	q2	NOTEST	0	0	0	0	1	1	no
AT1G12550	AT1G12550	AT1G12550	1:4274593-4275981	q1	q2	OK	6.03486	6.88651	0.190454	0.491028	0.6215	0.997898	no
AT1G12560	AT1G12560	ATHEXP ALPHA 1.26	1:4276518-4277899	q1	q2	NOTEST	0	0	0	0	1	1	no
AT1G12570	AT1G12570	AT1G12570	1:4277992-4280862	q1	q2	OK	2.06563	2.63171	0.349415	0.819851	0.4162	0.997898	no
AT1G12580	AT1G12580	PEPKR1	1:4282898-4285829	q1	q2	OK	20.4573	18.8573	-0.117497	-0.415887	0.68105	0.997898	no
AT1G12590	AT1G12590	AT1G12590	1:4285886-4285958	q1	q2	NOTEST	0	0	0	0	1	1	no
AT1G12600	AT1G12600	AT1G12600	1:4286203-4288878	q1	q2	NOTEST	0.195614	0.354013	0.855797	0	1	1	no
AT1G12610	AT1G12610	DDF1	1:4289943-4291017	q1	q2	NOTEST	0	0.103591	inf	0	1	1	no
AT1G12620	AT1G12620	AT1G12620	1:4294593-4297084	q1	q2	OK	2.74382	3.01194	0.134508	0.343663	0.73755	0.997898	no
AT1G12630	AT1G12630	AT1G12630	1:4298888-4299475	q1	q2	NOTEST	0.524374	0.567645	0.114393	0	1	1	no
AT1G12640	AT1G12640	AT1G12640	1:4303311-4305798	q1	q2	OK	15.5505	16.9502	0.124338	0.417365	0.66955	0.997898	no
AT1G12650	AT1G12650	AT1G12650	1:4305932-4308005	q1	q2	OK	12.5369	11.6118	-0.110589	-0.339193	0.7244	0.997898	no
AT1G12660	AT1G12660	AT1G12660	1:4308942-4309583	q1	q2	NOTEST	0	0	0	0	1	1	no
AT1G12663	AT1G12663	AT1G12663	1:4310968-4311457	q1	q2	NOTEST	0	0	0	0	1	1	no
AT1G12665	AT1G12665	AT1G12665	1:4312330-4312935	q1	q2	NOTEST	0	0	0	0	1	1	no
AT1G12667	AT1G12667	AT1G12667	1:4313857-4314204	q1	q2	NOTEST	0	0	0	0	1	1	no
AT1G12669	AT1G12669	AT1G12669	1:4315465-4315987	q1	q2	NOTEST	0	0	0	0	1	1	no
AT1G12670	AT1G12670	AT1G12670	1:4316700-4317005	q1	q2	NOTEST	0	0	0	0	1	1	no
AT1G12672	AT1G12672	AT1G12672	1:4318308-4319090	q1	q2	NOTEST	0.188556	0	#NAME?	0	1	1	no
AT1G12680	AT1G12680	PEPKR2	1:4319885-4322945	q1	q2	OK	8.91985	9.2577	0.0536347	0.174747	0.86115	0.997898	no
AT1G12700	AT1G12700	AT1G12700	1:4323555-4326333	q1	q2	OK	1.62958	1.77868	0.126312	0.284144	0.77415	0.997898	no
AT1G12710	AT1G12710	AtPP2-A12	1:4326738-4328481	q1	q2	OK	5.09472	4.5175	-0.17348	-0.405948	0.68135	0.997898	no
AT1G12720	AT1G12720	AT1G12720	1:4331061-4333220	q1	q2	NOTEST	0	0	0	0	1	1	no
AT1G12725	AT1G12725	AT1G12725	1:4333382-4334033	q1	q2	NOTEST	0	0	0	0	1	1	no
AT1G12730	AT1G12730	AT1G12730	1:4334614-4337844	q1	q2	OK	2.33931	3.29354	0.493556	1.07429	0.2746	0.997898	no
AT1G12740	AT1G12740	CYP87A2	1:4342281-4344857	q1	q2	NOTEST	0.109907	0.0329828	-1.7365	0	1	1	no
AT1G12750	AT1G12750	ATRBL6	1:4344984-4348328	q1	q2	OK	13.2676	14.7211	0.149982	0.482045	0.6181	0.997898	no
AT1G12760	AT1G12760	AT1G12760	1:4348497-4350867	q1	q2	OK	28.1504	33.7983	0.263797	0.942736	0.34865	0.997898	no
AT1G12770	AT1G12770	EMB1586	1:4351063-4353685	q1	q2	OK	19.8499	18.0268	-0.138985	-0.492126	0.62465	0.997898	no
AT1G12775	AT1G12775	AT1G12775	1:4353905-4358328	q1	q2	OK	1.69536	1.54301	-0.135843	-0.186873	0.84535	0.997898	no
AT1G12780	AT1G12780	UGE1	1:4353905-4358328	q1	q2	OK	9.98318	9.9273	-0.00809712	-0.0230864	0.9774	0.997898	no
AT1G12790	AT1G12790	AT1G12790	1:4359150-4361272	q1	q2	OK	1.05961	1.73495	0.711351	1.05515	0.29095	0.997898	no
AT1G12800	AT1G12800	AT1G12800	1:4361550-4365331	q1	q2	OK	101.118	90.724	-0.15649	-0.541459	0.58475	0.997898	no
AT1G12805	AT1G12805	AT1G12805	1:4366596-4367119	q1	q2	OK	0.195862	2.44467	3.64173	1.80025	0.2408	0.997898	no
AT1G12810	AT1G12810	AT1G12810	1:4367255-4371293	q1	q2	OK	37.8912	35.6163	-0.089324	-0.132108	0.89	0.997898	no
AT1G12820	AT1G12820	AFB3	1:4367255-4371293	q1	q2	OK	37.2317	41.4566	0.155073	0.50655	0.6	0.997898	no
AT1G12830	AT1G12830	AT1G12830	1:4374249-4375170	q1	q2	OK	9.17852	9.1478	-0.00483696	-0.0138373	0.98885	0.997898	no
AT1G12840	AT1G12840	DET3	1:4375514-4378514	q1	q2	OK	82.4113	84.8501	0.0420744	0.150551	0.8763	0.997898	no
AT1G12845	AT1G12845	AT1G12845	1:4378938-4379516	q1	q2	OK	5.6139	7.42196	0.402797	0.744133	0.45945	0.997898	no
AT1G12850	AT1G12850	AT1G12850	1:4379706-4381612	q1	q2	OK	26.1586	26.5897	0.0235821	0.0827522	0.93185	0.997898	no
AT1G12855	AT1G12855	AT1G12855	1:4382159-4383611	q1	q2	NOTEST	0	0	0	0	1	1	no
AT1G12860	AT1G12860	SCRM2	1:4384352-4386610	q1	q2	OK	18.6223	23.2328	0.319134	1.10716	0.2673	0.997898	no
AT1G12870	AT1G12870	AT1G12870	1:4387128-4389110	q1	q2	NOTEST	0	0	0	0	1	1	no
AT1G12880	AT1G12880	atnudt12	1:4389750-4391151	q1	q2	OK	3.9417	3.43494	-0.198534	-0.412062	0.67535	0.997898	no
AT1G12890	AT1G12890	AT1G12890	1:4391733-4392393	q1	q2	NOTEST	0.158185	0	#NAME?	0	1	1	no
AT1G12900	AT1G12900	GAPA-2	1:4392449-4394400	q1	q2	OK	2017.72	1647.19	-0.292725	-0.890312	0.36865	0.997898	no
AT1G12910	AT1G12910	ATAN11	1:4394896-4396291	q1	q2	OK	18.0381	20.0685	0.153882	0.503841	0.6107	0.997898	no
AT1G12920	AT1G12920	ERF1-2	1:4396347-4398193	q1	q2	OK	48.8004	49.8498	0.0306932	0.110792	0.9096	0.997898	no
AT1G12930	AT1G12930	AT1G12930	1:4398374-4405605	q1	q2	OK	7.49476	9.15072	0.288003	0.963821	0.33335	0.997898	no
AT1G12935	AT1G12935	AT1G12935	1:4406317-4406746	q1	q2	NOTEST	0	0	0	0	1	1	no
AT1G12938	AT1G12938	AT1G12938	1:4412886-4413057	q1	q2	NOTEST	0	0	0	0	1	1	no
AT1G12940	AT1G12940	ATNRT2.5	1:4416404-4418590	q1	q2	OK	1.37715	1.27472	-0.11151	-0.203483	0.84165	0.997898	no
AT1G12950	AT1G12950	RSH2	1:4419769-4422638	q1	q2	NOTEST	0.105562	0.162962	0.626448	0	1	1	no
AT1G12960	AT1G12960	AT1G12960	1:4422706-4423155	q1	q2	NOTEST	0	0	0	0	1	1	no
AT1G12970	AT1G12970	PIRL3	1:4423639-4425789	q1	q2	OK	3.60145	3.79592	0.0758699	0.188729	0.8534	0.997898	no
AT1G12980	AT1G12980	DRN	1:4429717-4430965	q1	q2	NOTEST	0.126958	0.116229	-0.127392	0	1	1	no
AT1G12990	AT1G12990	AT1G12990	1:4433639-4436075	q1	q2	OK	24.5643	24.7068	0.00834341	0.0294029	0.97825	0.997898	no
AT1G13000	AT1G13000	AT1G13000	1:4436104-4439476	q1	q2	OK	3.20634	3.38599	0.0786491	0.197177	0.83935	0.997898	no
AT1G13010	AT1G13010	AT1G13010	1:4440213-4440286	q1	q2	NOTEST	0	0	0	0	1	1	no
AT1G13020	AT1G13020	EIF4B2	1:4440543-4443684	q1	q2	OK	19.3134	21.686	0.167162	0.600512	0.555	0.997898	no
AT1G13030	AT1G13030	AT1G13030	1:4444042-4447406	q1	q2	OK	2.95432	2.9877	0.0162078	0.0435084	0.9642	0.997898	no
AT1G13040	AT1G13040	AT1G13040	1:4447646-4449200	q1	q2	OK	0.750232	1.54894	1.04588	1.70706	0.09865	0.997898	no
AT1G13050	AT1G13050	AT1G13050	1:4450237-4451742	q1	q2	OK	2.80691	3.04135	0.115729	0.232797	0.80725	0.997898	no
AT1G13060	AT1G13060	PBE1	1:4452211-4454876	q1	q2	OK	77.1276	75.6423	-0.0280542	-0.100881	0.91835	0.997898	no
AT1G13070	AT1G13070	CYP71B27	1:4455476-4457099	q1	q2	NOTEST	0	0	0	0	1	1	no
AT1G13080	AT1G13080	CYP71B2	1:4459165-4460940	q1	q2	OK	58.1992	66.7681	0.198158	0.703982	0.4668	0.997898	no
AT1G13090	AT1G13090	CYP71B28	1:4461805-4463543	q1	q2	OK	30.7846	29.4095	-0.0659298	-0.23474	0.8167	0.997898	no
AT1G13100	AT1G13100	CYP71B29	1:4463923-4465538	q1	q2	OK	6.48012	6.01613	-0.107185	-0.298281	0.7628	0.997898	no
AT1G13110	AT1G13110	CYP71B7	1:4467219-4469033	q1	q2	OK	39.264	29.9027	-0.392929	-1.40696	0.16385	0.997898	no
AT1G13120	AT1G13120	emb1745	1:4469180-4473213	q1	q2	OK	5.28544	4.64498	-0.186352	-0.572885	0.56	0.997898	no
AT1G13130	AT1G13130	AT1G13130	1:4474719-4477941	q1	q2	NOTEST	0.291506	0.452773	0.635265	0	1	1	no
AT1G13140	AT1G13140	CYP86C3	1:4478490-4480327	q1	q2	NOTEST	0.214597	0.33935	0.661141	0	1	1	no
AT1G13145	AT1G13145	AT1G13145	1:4480859-4481334	q1	q2	OK	7.42581	5.36202	-0.46977	-0.776474	0.4445	0.997898	no
AT1G13150	AT1G13150	CYP86C4	1:4481874-4483696	q1	q2	NOTEST	0.346453	0.414759	0.259612	0	1	1	no
AT1G13160	AT1G13160	AT1G13160	1:4484583-4492587	q1	q2	OK	13.0705	11.2534	-0.215947	-0.586177	0.54055	0.997898	no
AT1G13170	AT1G13170	ORP1D	1:4484583-4492587	q1	q2	OK	7.28101	8.10715	0.155056	0.357024	0.70945	0.997898	no
AT1G13180	AT1G13180	ARP3	1:4495027-4498469	q1	q2	OK	2.41027	3.43686	0.511892	1.22348	0.232	0.997898	no
AT1G13190	AT1G13190	AT1G13190	1:4498880-4503591	q1	q2	OK	10.4555	11.1569	0.093668	0.29812	0.7615	0.997898	no
AT1G13195	AT1G13195	AT1G13195	1:4498880-4503591	q1	q2	OK	7.34899	7.17454	-0.0346609	-0.0519044	0.95505	0.997898	no
AT1G13200	AT1G13200	AT1G13200	1:4507220-4508528	q1	q2	NOTEST	0.0555403	0	#NAME?	0	1	1	no
AT1G13210	AT1G13210	ACA.l	1:4508962-4513938	q1	q2	OK	6.53721	8.63679	0.40182	1.37574	0.16405	0.997898	no
AT1G13220	AT1G13220	LINC2	1:4515605-4520284	q1	q2	OK	3.66579	3.6207	-0.0178554	-0.0501828	0.9564	0.997898	no
AT1G13230	AT1G13230	AT1G13230	1:4520630-4522544	q1	q2	NOTEST	0.057457	0.155267	1.4342	0	1	1	no
AT1G13240	AT1G13240	AT1G13240	1:4522708-4522782	q1	q2	NOTEST	0	0	0	0	1	1	no
AT1G13245	AT1G13245	DVL4	1:4525485-4526064	q1	q2	OK	54.5844	52.1629	-0.0654635	-0.215062	0.8306	0.997898	no
AT1G13250	AT1G13250	GATL3	1:4528622-4530063	q1	q2	OK	20.9277	21.5643	0.0432272	0.14783	0.8848	0.997898	no
AT1G13260	AT1G13260	RAV1	1:4542167-4543742	q1	q2	OK	24.0685	23.8844	-0.0110767	-0.0388075	0.96745	0.997898	no
AT1G13270	AT1G13270	MAP1C	1:4544952-4547312	q1	q2	OK	25.4738	21.9659	-0.21375	-0.725955	0.4587	0.997898	no
AT1G13280	AT1G13280	AOC4	1:4547453-4548875	q1	q2	OK	24.8645	26.9367	0.115487	0.385834	0.69785	0.997898	no
AT1G13290	AT1G13290	DOT5	1:4550152-4551620	q1	q2	NOTEST	0	0	0	0	1	1	no
AT1G13300	AT1G13300	HRS1	1:4556891-4558708	q1	q2	NOTEST	0	0.0370605	inf	0	1	1	no
AT1G13310	AT1G13310	AT1G13310	1:4561067-4563061	q1	q2	NOTEST	0.0557919	0.200304	1.84406	0	1	1	no
AT1G13320	AT1G13320	PP2AA3	1:4563470-4567807	q1	q2	OK	26.5627	28.6231	0.107773	0.385066	0.69615	0.997898	no
AT1G13330	AT1G13330	AHP2	1:4567934-4571118	q1	q2	NOTEST	0.0624997	0.222082	1.82917	0	1	1	no
AT1G13340	AT1G13340	AT1G13340	1:4567934-4571118	q1	q2	OK	3.98759	6.36757	0.675226	1.77679	0.07405	0.997898	no
AT1G13350	AT1G13350	AT1G13350	1:4572418-4576632	q1	q2	OK	7.22486	6.81957	-0.0832891	-0.27673	0.78185	0.997898	no
AT1G13360	AT1G13360	AT1G13360	1:4576872-4577967	q1	q2	OK	59.8658	57.6454	-0.0545272	-0.192022	0.84225	0.997898	no
AT1G13370	AT1G13370	AT1G13370	1:4587779-4588613	q1	q2	NOTEST	0.445711	0.132891	-1.74587	0	1	1	no
AT1G13380	AT1G13380	AT1G13380	1:4589070-4590423	q1	q2	OK	52.6922	47.775	-0.141335	-0.477629	0.6313	0.997898	no
AT1G13390	AT1G13390	AT1G13390	1:4592480-4594391	q1	q2	OK	8.3602	6.77916	-0.302432	-0.683617	0.48635	0.997898	no
AT1G13400	AT1G13400	NUB	1:4597626-4598911	q1	q2	NOTEST	0.14317	0.252105	0.816292	0	1	1	no
AT1G13410	AT1G13410	AT1G13410	1:4601260-4603298	q1	q2	OK	0.904479	0.627878	-0.526603	-0.798454	0.4231	0.997898	no
AT1G13420	AT1G13420	ATST4B	1:4604840-4606053	q1	q2	NOTEST	0.471151	0.368426	-0.354813	0	1	1	no
AT1G13430	AT1G13430	ATST4C	1:4606499-4607747	q1	q2	NOTEST	0.518615	0.310223	-0.741356	0	1	1	no
AT1G13440	AT1G13440	GAPC-2	1:4608195-4610647	q1	q2	OK	1030.24	925.061	-0.155364	-0.49013	0.61765	0.997898	no
AT1G13448	AT1G13448	AT1G13448	1:4612242-4615353	q1	q2	OK	2.78967	0.557	-2.32435	-1.15254	0.17265	0.997898	no
AT1G13450	AT1G13450	GT-1	1:4612242-4615353	q1	q2	OK	8.90862	10.5254	0.240602	0.732381	0.4489	0.997898	no
AT1G13460	AT1G13460	AT1G13460	1:4615812-4618329	q1	q2	OK	7.60798	8.90033	0.226345	0.692976	0.48075	0.997898	no
AT1G13470	AT1G13470	AT1G13470	1:4620227-4621580	q1	q2	OK	12.3708	13.852	0.163155	0.521382	0.59715	0.997898	no
AT1G13480	AT1G13480	AT1G13480	1:4622633-4624070	q1	q2	NOTEST	0.137282	0.165968	0.273761	0	1	1	no
AT1G13485	AT1G13485	AT1G13485	1:4624170-4624344	q1	q2	NOTEST	0	0	0	0	1	1	no
AT1G13490	AT1G13490	AT1G13490	1:4624714-4626064	q1	q2	NOTEST	0	0	0	0	1	1	no
AT1G13500	AT1G13500	AT1G13500	1:4627788-4629169	q1	q2	NOTEST	0	0	0	0	1	1	no
AT1G13510	AT1G13510	AT1G13510	1:4629202-4630821	q1	q2	NOTEST	0	0	0	0	1	1	no
AT1G13520	AT1G13520	AT1G13520	1:4631777-4633248	q1	q2	OK	0.590209	0.26724	-1.14309	-1.17219	0.251	0.997898	no
AT1G13530	AT1G13530	AT1G13530	1:4633739-4635129	q1	q2	NOTEST	0.18465	0.279054	0.595752	0	1	1	no
AT1G13540	AT1G13540	AT1G13540	1:4635462-4636805	q1	q2	NOTEST	0.0550335	0.149207	1.43893	0	1	1	no
AT1G13550	AT1G13550	AT1G13550	1:4636983-4638330	q1	q2	NOTEST	0.452628	0.412293	-0.134656	0	1	1	no
AT1G13560	AT1G13560	AAPT1	1:4638513-4642104	q1	q2	OK	53.1893	50.5176	-0.0743496	-0.265616	0.78745	0.997898	no
AT1G13570	AT1G13570	AT1G13570	1:4642345-4644422	q1	q2	OK	7.98367	7.96815	-0.00280634	-0.00785693	0.9897	0.997898	no
AT1G13580	AT1G13580	LAG13	1:4644520-4647007	q1	q2	OK	3.9401	4.32048	0.132961	0.308955	0.75245	0.997898	no
AT1G13590	AT1G13590	ATPSK1	1:4647948-4648740	q1	q2	NOTEST	0	0	0	0	1	1	no
AT1G13600	AT1G13600	AtbZIP58	1:4650786-4651469	q1	q2	OK	6.22295	4.2466	-0.551292	-1.02093	0.3126	0.997898	no
AT1G13605	AT1G13605	AT1G13605	1:4658537-4659106	q1	q2	NOTEST	0	0	0	0	1	1	no
AT1G13607	AT1G13607	AT1G13607	1:4660777-4661218	q1	q2	NOTEST	0	0	0	0	1	1	no
AT1G13608	AT1G13608	AT1G13608	1:4661681-4662029	q1	q2	NOTEST	0	0	0	0	1	1	no
AT1G13609	AT1G13609	AT1G13609	1:4662720-4663219	q1	q2	OK	1.25284	1.39006	0.149943	0.1165	0.8847	0.997898	no
AT1G13610	AT1G13610	AT1G13610	1:4663830-4666031	q1	q2	NOTEST	0.055693	0.151576	1.44448	0	1	1	no
AT1G13620	AT1G13620	RGF2	1:4668442-4669471	q1	q2	NOTEST	0	0	0	0	1	1	no
AT1G13630	AT1G13630	AT1G13630	1:4669783-4672957	q1	q2	OK	0.83987	0.938761	0.160593	0.289844	0.76865	0.997898	no
AT1G13635	AT1G13635	AT1G13635	1:4674151-4676170	q1	q2	NOTEST	0.152758	0.546448	1.83884	0	1	1	no
AT1G13640	AT1G13640	AT1G13640	1:4677026-4679812	q1	q2	OK	24.3705	23.6365	-0.0441194	-0.157396	0.8741	0.997898	no
AT1G13650	AT1G13650	AT1G13650	1:4680431-4682196	q1	q2	OK	85.4301	62.8474	-0.442891	-1.58879	0.10785	0.997898	no
AT1G13660	AT1G13660	AT1G13660	1:4683170-4685640	q1	q2	NOTEST	0.0275354	0	#NAME?	0	1	1	no
AT1G13670	AT1G13670	AT1G13670	1:4688155-4688966	q1	q2	OK	0.374055	0.80964	1.11403	1.09696	0.2816	0.997898	no
AT1G13680	AT1G13680	AT1G13680	1:4690408-4692841	q1	q2	NOTEST	0.0642352	0.174214	1.43943	0	1	1	no
AT1G13690	AT1G13690	ATE1	1:4693288-4696023	q1	q2	OK	18.1303	15.1015	-0.263717	-0.775011	0.42345	0.997898	no
AT1G13700	AT1G13700	PGL1	1:4693288-4696023	q1	q2	OK	2.69593	3.87017	0.521613	0.671068	0.4842	0.997898	no
AT1G13710	AT1G13710	CYP78A5	1:4702724-4704657	q1	q2	OK	4.50934	3.7489	-0.266447	-0.672162	0.49935	0.997898	no
AT1G13720	AT1G13720	AT1G13720	1:4709634-4709706	q1	q2	NOTEST	0	0	0	0	1	1	no
AT1G13730	AT1G13730	AT1G13730	1:4709823-4712550	q1	q2	OK	18.0105	17.2428	-0.0628399	-0.215697	0.82925	0.997898	no
AT1G13740	AT1G13740	AFP2	1:4713673-4718235	q1	q2	OK	4.24337	2.15972	-0.974366	-1.78492	0.0739	0.997898	no
AT1G13750	AT1G13750	AT1G13750	1:4713673-4718235	q1	q2	OK	6.42186	4.65399	-0.464522	-1.19892	0.21425	0.997898	no
AT1G13755	AT1G13755	AT1G13755	1:4718672-4719354	q1	q2	NOTEST	0	0	0	0	1	1	no
AT1G13760	AT1G13760	AT1G13760	1:4720242-4721342	q1	q2	NOTEST	0	0	0	0	1	1	no
AT1G13770	AT1G13770	RUS3	1:4721694-4724510	q1	q2	OK	3.29869	4.0413	0.292927	0.687539	0.48965	0.997898	no
AT1G13780	AT1G13780	AT1G13780	1:4724607-4726499	q1	q2	OK	3.73763	4.01901	0.104717	0.248025	0.8038	0.997898	no
AT1G13790	AT1G13790	AT1G13790	1:4727437-4730425	q1	q2	OK	0.559046	0.632897	0.179004	0.310495	0.75875	0.997898	no
AT1G13800	AT1G13800	AT1G13800	1:4731055-4733707	q1	q2	NOTEST	0.34446	0.247693	-0.475784	0	1	1	no
AT1G13810	AT1G13810	AT1G13810	1:4734035-4735389	q1	q2	OK	7.4661	7.26503	-0.0393867	-0.108465	0.9162	0.997898	no
AT1G13820	AT1G13820	AT1G13820	1:4735546-4737808	q1	q2	OK	34.0478	33.063	-0.0423408	-0.149481	0.88155	0.997898	no
AT1G13830	AT1G13830	AT1G13830	1:4739872-4741038	q1	q2	OK	1.97994	2.80278	0.501401	0.76471	0.44685	0.997898	no
AT1G13840	AT1G13840	AT1G13840	1:4741998-4742071	q1	q2	NOTEST	0	0	0	0	1	1	no
AT1G13850	AT1G13850	AT1G13850	1:4743094-4743167	q1	q2	NOTEST	0	0	0	0	1	1	no
AT1G13860	AT1G13860	QUL1	1:4743204-4746956	q1	q2	OK	6.04283	6.1448	0.0241418	0.0747472	0.9398	0.997898	no
AT1G13870	AT1G13870	DRL1	1:4747264-4748642	q1	q2	OK	9.04261	10.8131	0.257975	0.73968	0.4569	0.997898	no
AT1G13880	AT1G13880	AT1G13880	1:4748872-4751212	q1	q2	OK	8.3423	9.17721	0.137612	0.428583	0.6548	0.997898	no
AT1G13890	AT1G13890	SNAP30	1:4751580-4752844	q1	q2	NOTEST	0	0	0	0	1	1	no
AT1G13900	AT1G13900	AT1G13900	1:4753144-4755580	q1	q2	OK	13.7639	12.6851	-0.117753	-0.403823	0.6838	0.997898	no
AT1G13910	AT1G13910	AT1G13910	1:4755783-4757991	q1	q2	OK	3.60458	3.6352	0.0122055	0.0270241	0.97915	0.997898	no
AT1G13920	AT1G13920	AT1G13920	1:4758187-4759754	q1	q2	OK	2.01812	1.2265	-0.71847	-1.1768	0.24375	0.997898	no
AT1G13930	AT1G13930	AT1G13930	1:4761011-4762666	q1	q2	OK	206.385	138.738	-0.572979	-2.05933	0.0386	0.997898	no
AT1G13940	AT1G13940	AT1G13940	1:4762702-4766749	q1	q2	OK	5.20847	6.00657	0.20568	0.667588	0.50085	0.997898	no
AT1G13950	AT1G13950	ELF5A-1	1:4773575-4774867	q1	q2	OK	11.6537	9.23382	-0.335789	-0.827535	0.40945	0.997898	no
AT1G13960	AT1G13960	WRKY4	1:4776462-4779400	q1	q2	OK	6.09596	6.62017	0.119015	0.361376	0.7095	0.997898	no
AT1G13970	AT1G13970	AT1G13970	1:4779522-4782542	q1	q2	OK	0.698476	1.07743	0.625312	1.00202	0.3242	0.997898	no
AT1G13980	AT1G13980	GN	1:4788462-4794654	q1	q2	OK	10.9538	12.2578	0.162272	0.577256	0.54965	0.997898	no
AT1G13990	AT1G13990	AT1G13990	1:4794755-4796597	q1	q2	OK	6.65856	7.98811	0.262644	0.704764	0.46815	0.997898	no
AT1G14000	AT1G14000	VIK	1:4797357-4801850	q1	q2	OK	40.8184	41.1737	0.0125019	0.0417586	0.96325	0.997898	no
AT1G14010	AT1G14010	AT1G14010	1:4797357-4801850	q1	q2	OK	12.893	16.206	0.329942	0.446088	0.64275	0.997898	no
AT1G14020	AT1G14020	AT1G14020	1:4802719-4807517	q1	q2	OK	8.0516	9.51978	0.241652	0.460214	0.6408	0.997898	no
AT1G14030	AT1G14030	AT1G14030	1:4802719-4807517	q1	q2	OK	27.3936	24.7122	-0.148615	-0.451062	0.645	0.997898	no
AT1G14040	AT1G14040	AT1G14040	1:4810487-4814543	q1	q2	OK	1.27858	1.66823	0.383771	0.811303	0.42025	0.997898	no
AT1G14048	AT1G14048	AT1G14048	1:4815682-4815988	q1	q2	NOTEST	0	0	0	0	1	1	no
AT1G14060	AT1G14060	AT1G14060	1:4817143-4818020	q1	q2	OK	7.74922	5.73294	-0.434777	-1.13403	0.26185	0.997898	no
AT1G14070	AT1G14070	FUT7	1:4818547-4820150	q1	q2	OK	1.92009	2.3341	0.281693	0.547041	0.58255	0.997898	no
AT1G14071	AT1G14071	MIR830A	1:4820404-4820499	q1	q2	NOTEST	0	0	0	0	1	1	no
AT1G14080	AT1G14080	FUT6	1:4822527-4824414	q1	q2	NOTEST	0.128469	0.19201	0.57976	0	1	1	no
AT1G14090	AT1G14090	AT1G14090	1:4824432-4827436	q1	q2	OK	1.06816	0.93931	-0.185453	-0.384912	0.69545	0.997898	no
AT1G14100	AT1G14100	FUT8	1:4827960-4829587	q1	q2	NOTEST	0	0.104785	inf	0	1	1	no
AT1G14110	AT1G14110	ATFUT9	1:4830296-4831915	q1	q2	NOTEST	0	0	0	0	1	1	no
AT1G14120	AT1G14120	AT1G14120	1:4833517-4835089	q1	q2	NOTEST	0.111909	0.204498	0.869769	0	1	1	no
AT1G14130	AT1G14130	AT1G14130	1:4835723-4837616	q1	q2	OK	4.1313	4.53745	0.135288	0.336777	0.7384	0.997898	no
AT1G14140	AT1G14140	AT1G14140	1:4837926-4839633	q1	q2	OK	10.4902	10.0847	-0.0568722	-0.16997	0.86175	0.997898	no
AT1G14150	AT1G14150	PQL1	1:4839852-4841848	q1	q2	OK	59.2722	42.2508	-0.488375	-1.6821	0.08555	0.997898	no
AT1G14160	AT1G14160	AT1G14160	1:4839852-4841848	q1	q2	NOTEST	0	0	0	0	1	1	no
AT1G14170	AT1G14170	AT1G14170	1:4843233-4845847	q1	q2	OK	2.78298	3.73784	0.425577	1.03388	0.291	0.997898	no
AT1G14180	AT1G14180	AT1G14180	1:4847161-4849207	q1	q2	OK	4.38169	4.34884	-0.0108591	-0.0280055	0.98355	0.997898	no
AT1G14182	AT1G14182	SCRL28	1:4849447-4849826	q1	q2	NOTEST	0	0	0	0	1	1	no
AT1G14185	AT1G14185	AT1G14185	1:4850273-4852096	q1	q2	NOTEST	0.0386073	0.0700123	0.858735	0	1	1	no
AT1G14190	AT1G14190	AT1G14190	1:4852801-4854307	q1	q2	OK	0.653642	0.953384	0.544556	0.792361	0.4392	0.997898	no
AT1G14200	AT1G14200	AT1G14200	1:4854383-4855200	q1	q2	OK	22.4032	26.353	0.234266	0.764585	0.4385	0.997898	no
AT1G14205	AT1G14205	AT1G14205	1:4855532-4857964	q1	q2	OK	3.1684	4.09804	0.371179	0.401097	0.6897	0.997898	no
AT1G14210	AT1G14210	AT1G14210	1:4855532-4857964	q1	q2	OK	13.7742	12.82	-0.103576	-0.282159	0.77455	0.997898	no
AT1G14220	AT1G14220	AT1G14220	1:4858641-4859601	q1	q2	NOTEST	0	0	0	0	1	1	no
AT1G14225	AT1G14225	AT1G14225	1:4860514-4860649	q1	q2	NOTEST	0	0	0	0	1	1	no
AT1G14230	AT1G14230	AT1G14230	1:4861265-4864094	q1	q2	OK	5.69208	5.86054	0.0420796	0.11862	0.90395	0.997898	no
AT1G14240	AT1G14240	AT1G14240	1:4864901-4868000	q1	q2	NOTEST	0.238541	0.398624	0.740787	0	1	1	no
AT1G14250	AT1G14250	AT1G14250	1:4868451-4871488	q1	q2	OK	2.47024	24.4407	3.30657	8.92403	5e-05	0.0184961	yes
AT1G14260	AT1G14260	AT1G14260	1:4872855-4877248	q1	q2	OK	1.24033	1.48513	0.259871	0.135045	0.8954	0.997898	no
AT1G14270	AT1G14270	AT1G14270	1:4872855-4877248	q1	q2	OK	49.5111	45.9147	-0.108796	-0.381294	0.69545	0.997898	no
AT1G14280	AT1G14280	PKS2	1:4877626-4879149	q1	q2	OK	43.0055	38.6937	-0.15242	-0.544222	0.59335	0.997898	no
AT1G14290	AT1G14290	SBH2	1:4880050-4881964	q1	q2	OK	22.7177	29.4622	0.375046	1.249	0.2048	0.997898	no
AT1G14300	AT1G14300	AT1G14300	1:4882375-4884791	q1	q2	OK	6.25085	6.08804	-0.0380746	-0.101838	0.92055	0.997898	no
AT1G14310	AT1G14310	AT1G14310	1:4885043-4887933	q1	q2	OK	6.59357	6.87535	0.0603737	0.147105	0.88095	0.997898	no
AT1G14315	AT1G14315	AT1G14315	1:4885043-4887933	q1	q2	NOTEST	0	0	0	0	1	1	no
AT1G14320	AT1G14320	SAC52	1:4888213-4889661	q1	q2	OK	602.883	560.592	-0.104926	-0.357058	0.71765	0.997898	no
AT1G14330	AT1G14330	AT1G14330	1:4890117-4892251	q1	q2	OK	4.47645	5.90244	0.398956	1.10821	0.26525	0.997898	no
AT1G14340	AT1G14340	AT1G14340	1:4897345-4898961	q1	q2	OK	8.69983	8.42637	-0.0460754	-0.122148	0.90565	0.997898	no
AT1G14345	AT1G14345	AT1G14345	1:4899144-4899979	q1	q2	OK	221.156	201.401	-0.134999	-0.482423	0.62445	0.997898	no
AT1G14350	AT1G14350	AtMYB124	1:4907952-4913152	q1	q2	OK	6.0878	4.09086	-0.573516	-1.21246	0.21845	0.997898	no
AT1G14360	AT1G14360	ATUTR3	1:4907952-4913152	q1	q2	OK	11.6178	13.5623	0.223271	0.591767	0.5469	0.997898	no
AT1G14370	AT1G14370	APK2A	1:4915575-4921596	q1	q2	OK	4.81301	6.14291	0.351983	0.575086	0.554	0.997898	no
AT1G14380	AT1G14380	IQD28	1:4915575-4921596	q1	q2	OK	10.2855	10.1072	-0.0252279	-0.0775353	0.93715	0.997898	no
AT1G14390	AT1G14390	AT1G14390	1:4924276-4926794	q1	q2	NOTEST	0.205186	0.275785	0.426614	0	1	1	no
AT1G14400	AT1G14400	UBC1	1:4927010-4928690	q1	q2	OK	83.934	75.2648	-0.157281	-0.559648	0.5623	0.997898	no
AT1G14410	AT1G14410	ATWHY1	1:4929122-4930904	q1	q2	OK	25.0165	25.8459	0.0470545	0.159016	0.8703	0.997898	no
AT1G14420	AT1G14420	AT59	1:4931565-4933515	q1	q2	NOTEST	0.0339733	0	#NAME?	0	1	1	no
AT1G14430	AT1G14430	AT1G14430	1:4934119-4936100	q1	q2	OK	4.4526	6.58485	0.564503	1.60847	0.11425	0.997898	no
AT1G14440	AT1G14440	AtHB31	1:4938823-4940903	q1	q2	OK	4.69274	4.70681	0.00431679	0.011161	0.98955	0.997898	no
AT1G14450	AT1G14450	AT1G14450	1:4946217-4947576	q1	q2	OK	96.322	86.6677	-0.152372	-0.523865	0.597	0.997898	no
AT1G14455	AT1G14455	AT1G14455	1:4947818-4948400	q1	q2	NOTEST	0.235954	0	#NAME?	0	1	1	no
AT1G14460	AT1G14460	AT1G14460	1:4948747-4952927	q1	q2	OK	4.57699	5.03824	0.138519	0.447175	0.65845	0.997898	no
AT1G14470	AT1G14470	AT1G14470	1:4954079-4955702	q1	q2	OK	0.602179	0.474561	-0.3436	-0.429723	0.67985	0.997898	no
AT1G14480	AT1G14480	AT1G14480	1:4956256-4958076	q1	q2	OK	2.22609	1.47395	-0.594825	-1.12168	0.25495	0.997898	no
AT1G14490	AT1G14490	AT1G14490	1:4958513-4959325	q1	q2	OK	1.30913	2.03177	0.63413	0.879382	0.37785	0.997898	no
AT1G14500	AT1G14500	AT1G14500	1:4960374-4961780	q1	q2	NOTEST	0	0	0	0	1	1	no
AT1G14510	AT1G14510	AL7	1:4961885-4964428	q1	q2	OK	27.1954	24.1586	-0.170823	-0.588653	0.55475	0.997898	no
AT1G14518	AT1G14518	AT1G14518	1:4966809-4967493	q1	q2	NOTEST	0	0	0	0	1	1	no
AT1G14520	AT1G14520	MIOX1	1:4968141-4970311	q1	q2	OK	1.24718	1.70486	0.450992	0.76988	0.437	0.997898	no
AT1G14530	AT1G14530	THH1	1:4970857-4973726	q1	q2	OK	2.8479	2.5622	-0.152511	-0.307477	0.75665	0.997898	no
AT1G14540	AT1G14540	AT1G14540	1:4974066-4975705	q1	q2	NOTEST	0.265849	0.118857	-1.16138	0	1	1	no
AT1G14549	AT1G14549	AT1G14549	1:4978793-4978907	q1	q2	NOTEST	0	0	0	0	1	1	no
AT1G14550	AT1G14550	AT1G14550	1:4979027-4980324	q1	q2	NOTEST	0	0	0	0	1	1	no
AT1G14560	AT1G14560	AT1G14560	1:4980671-4983284	q1	q2	OK	6.93414	8.16045	0.234932	0.704527	0.4754	0.997898	no
AT1G14570	AT1G14570	AT1G14570	1:4983534-4987375	q1	q2	OK	19.0738	23.7516	0.316439	1.10193	0.2679	0.997898	no
AT1G14580	AT1G14580	AT1G14580	1:4989561-4992732	q1	q2	OK	14.8116	21.7943	0.557228	1.94365	0.0479	0.997898	no
AT1G14590	AT1G14590	AT1G14590	1:4998815-5000643	q1	q2	OK	9.43097	10.194	0.112239	0.322135	0.7404	0.997898	no
AT1G14600	AT1G14600	AT1G14600	1:5001010-5003370	q1	q2	OK	6.36959	8.3495	0.390491	0.946372	0.35085	0.997898	no
AT1G14610	AT1G14610	VALRS	1:5008243-5014533	q1	q2	OK	23.3351	24.0767	0.045142	0.161908	0.8661	0.997898	no
AT1G14620	AT1G14620	DECOY	1:5014752-5016604	q1	q2	OK	13.9413	15.6852	0.170036	0.504815	0.6063	0.997898	no
AT1G14630	AT1G14630	AT1G14630	1:5019954-5021537	q1	q2	OK	2.12204	2.00747	-0.0800744	-0.121812	0.90055	0.997898	no
AT1G14640	AT1G14640	AT1G14640	1:5023655-5025955	q1	q2	OK	0.828357	1.05084	0.343222	0.626062	0.533	0.997898	no
AT1G14642	AT1G14642	AT1G14642	1:5026363-5026585	q1	q2	NOTEST	0	0	0	0	1	1	no
AT1G14650	AT1G14650	AT1G14650	1:5027661-5031779	q1	q2	OK	20.3074	19.2303	-0.0786231	-0.283118	0.77385	0.997898	no
AT1G14660	AT1G14660	ATNHX8	1:5031949-5036477	q1	q2	OK	2.02616	1.90282	-0.0906096	-0.208159	0.8308	0.997898	no
AT1G14670	AT1G14670	AT1G14670	1:5037611-5040528	q1	q2	OK	54.0574	55.661	0.0421762	0.151817	0.87595	0.997898	no
AT1G14680	AT1G14680	AT1G14680	1:5040860-5041733	q1	q2	OK	0.901008	0.587229	-0.617616	-0.686687	0.4946	0.997898	no
AT1G14685	AT1G14685	BBR/BPC2	1:5042322-5044294	q1	q2	OK	15.8144	15.6373	-0.0162499	-0.0522557	0.9585	0.997898	no
AT1G14686	AT1G14686	AT1G14686	1:5045780-5046800	q1	q2	NOTEST	0.0847507	0	#NAME?	0	1	1	no
AT1G14687	AT1G14687	HB32	1:5047802-5048612	q1	q2	OK	1.78477	1.32883	-0.425582	-0.629116	0.5277	0.997898	no
AT1G14688	AT1G14688	AT1G14688	1:5049525-5050983	q1	q2	NOTEST	0	0	0	0	1	1	no
AT1G14690	AT1G14690	MAP65-7	1:5051759-5055252	q1	q2	OK	13.7944	11.733	-0.233513	-0.812286	0.40845	0.997898	no
AT1G14700	AT1G14700	PAP3	1:5058679-5061136	q1	q2	OK	14.1591	13.1948	-0.101755	-0.320055	0.74635	0.997898	no
AT1G14710	AT1G14710	AT1G14710	1:5061865-5065178	q1	q2	OK	26.0309	29.363	0.173777	0.621649	0.51605	0.997898	no
AT1G14720	AT1G14720	EXGT-A2	1:5066635-5068645	q1	q2	OK	21.6772	27.0555	0.319742	1.09036	0.2719	0.997898	no
AT1G14730	AT1G14730	AT1G14730	1:5073104-5074779	q1	q2	OK	4.67186	3.95416	-0.240626	-0.494317	0.6143	0.997898	no
AT1G14740	AT1G14740	AT1G14740	1:5075212-5077791	q1	q2	OK	15.5346	16.702	0.104534	0.370141	0.70855	0.997898	no
AT1G14750	AT1G14750	SDS	1:5079406-5082520	q1	q2	NOTEST	0.404505	0.204154	-0.986502	0	1	1	no
AT1G14755	AT1G14755	AT1G14755	1:5083741-5084342	q1	q2	NOTEST	0	0	0	0	1	1	no
AT1G14760	AT1G14760	KNATM	1:5084351-5085213	q1	q2	NOTEST	0.256024	0.553106	1.11128	0	1	1	no
AT1G14770	AT1G14770	AT1G14770	1:5086625-5088846	q1	q2	OK	2.68985	3.51275	0.385073	0.924968	0.33855	0.997898	no
AT1G14780	AT1G14780	AT1G14780	1:5090989-5098032	q1	q2	OK	0.973739	1.55332	0.673748	0.662341	0.49775	0.997898	no
AT1G14790	AT1G14790	RDR1	1:5090989-5098032	q1	q2	OK	6.99453	9.06311	0.373779	1.23358	0.2087	0.997898	no
AT1G14800	AT1G14800	AT1G14800	1:5099571-5104695	q1	q2	NOTEST	0	0	0	0	1	1	no
AT1G14810	AT1G14810	AT1G14810	1:5099571-5104695	q1	q2	OK	68.339	73.247	0.100059	0.359244	0.70775	0.997898	no
AT1G14820	AT1G14820	AT1G14820	1:5105017-5106954	q1	q2	OK	7.41927	8.76028	0.239698	0.646679	0.50815	0.997898	no
AT1G14830	AT1G14830	DRP1C	1:5107420-5111670	q1	q2	OK	20.0831	21.464	0.095942	0.341816	0.7253	0.997898	no
AT1G14840	AT1G14840	ATMAP70-4	1:5111954-5115497	q1	q2	OK	16.9005	14.6413	-0.207029	-0.73308	0.4444	0.997898	no
AT1G14850	AT1G14850	NUP155	1:5116695-5123259	q1	q2	OK	7.92872	9.98163	0.332188	1.1771	0.2356	0.997898	no
AT1G14860	AT1G14860	NUDT18	1:5124741-5126151	q1	q2	NOTEST	0.155033	0.139215	-0.155261	0	1	1	no
AT1G14870	AT1G14870	PCR2	1:5128374-5129523	q1	q2	OK	5.42102	4.47873	-0.275473	-0.543794	0.5883	0.997898	no
AT1G14880	AT1G14880	PCR1	1:5132534-5133716	q1	q2	OK	140.193	139.817	-0.00387928	-0.0139912	0.98865	0.997898	no
AT1G14890	AT1G14890	AT1G14890	1:5137013-5137957	q1	q2	OK	16.206	28.0091	0.789364	2.56817	0.01155	0.835289	no
AT1G14900	AT1G14900	HMGA	1:5138333-5139432	q1	q2	OK	15.4861	18.4085	0.249398	0.777486	0.431	0.997898	no
AT1G14910	AT1G14910	AT1G14910	1:5139711-5143689	q1	q2	OK	13.4506	14.9181	0.149399	0.518621	0.6062	0.997898	no
AT1G14920	AT1G14920	GAI	1:5149225-5151354	q1	q2	OK	31.0024	37.6926	0.281902	1.01039	0.31015	0.997898	no
AT1G14930	AT1G14930	AT1G14930	1:5152262-5153084	q1	q2	NOTEST	0.0865975	0.0789676	-0.133065	0	1	1	no
AT1G14940	AT1G14940	AT1G14940	1:5154536-5155564	q1	q2	NOTEST	0	0	0	0	1	1	no
AT1G14950	AT1G14950	AT1G14950	1:5157335-5158269	q1	q2	NOTEST	0	0	0	0	1	1	no
AT1G14960	AT1G14960	AT1G14960	1:5159198-5160083	q1	q2	NOTEST	0	0	0	0	1	1	no
AT1G14970	AT1G14970	AT1G14970	1:5161948-5164917	q1	q2	OK	2.41998	2.53034	0.0643358	0.147267	0.88525	0.997898	no
AT1G14980	AT1G14980	CPN10	1:5165627-5166745	q1	q2	OK	101.069	97.7858	-0.0476416	-0.170471	0.86445	0.997898	no
AT1G14990	AT1G14990	AT1G14990	1:5167030-5168264	q1	q2	OK	18.5384	17.0602	-0.119885	-0.332391	0.7333	0.997898	no
AT1G15000	AT1G15000	scpl50	1:5168595-5170435	q1	q2	OK	14.8078	14.8898	0.00797501	0.0268858	0.9743	0.997898	no
AT1G15002	AT1G15002	AT1G15002	1:5168595-5170435	q1	q2	OK	0.628739	0.846818	0.429591	0.109646	0.663	0.997898	no
AT1G15010	AT1G15010	AT1G15010	1:5171206-5171742	q1	q2	OK	1.15121	1.63308	0.504437	0.537555	0.5926	0.997898	no
AT1G15015	AT1G15015	AT1G15015	1:5172080-5172923	q1	q2	OK	0	0.777755	inf	#NAME?	0.00285	0.398282	no
AT1G15020	AT1G15020	ATQSOX1	1:5173096-5176223	q1	q2	OK	7.018	9.57341	0.447972	1.43226	0.14775	0.997898	no
AT1G15030	AT1G15030	AT1G15030	1:5177528-5181389	q1	q2	OK	29.849	37.8047	0.340885	1.20115	0.2202	0.997898	no
AT1G15040	AT1G15040	AT1G15040	1:5177528-5181389	q1	q2	NOTEST	0.137692	0.330008	1.26105	0	1	1	no
AT1G15045	AT1G15045	AT1G15045	1:5181856-5181964	q1	q2	NOTEST	0	0	0	0	1	1	no
AT1G15050	AT1G15050	IAA34	1:5182255-5183243	q1	q2	NOTEST	0	0	0	0	1	1	no
AT1G15060	AT1G15060	AT1G15060	1:5183606-5186974	q1	q2	OK	25.3753	27.1496	0.097505	0.347833	0.7235	0.997898	no
AT1G15080	AT1G15080	LPP2	1:5187625-5189673	q1	q2	OK	2.24651	2.6776	0.253256	0.487802	0.61805	0.997898	no
AT1G15090	AT1G15090	AT1G15090	1:5189686-5189760	q1	q2	NOTEST	0	0	0	0	1	1	no
AT1G15100	AT1G15100	RHA2A	1:5193425-5194203	q1	q2	OK	56.6094	44.0422	-0.362155	-1.25317	0.20335	0.997898	no
AT1G15110	AT1G15110	AT1G15110	1:5199017-5202175	q1	q2	OK	3.02628	2.72207	-0.152842	-0.360147	0.7074	0.997898	no
AT1G15120	AT1G15120	AT1G15120	1:5202647-5204193	q1	q2	OK	120.362	104.855	-0.198983	-0.700581	0.47945	0.997898	no
AT1G15125	AT1G15125	AT1G15125	1:5204624-5205912	q1	q2	OK	5.7786	8.16509	0.498749	1.27927	0.20945	0.997898	no
AT1G15130	AT1G15130	AT1G15130	1:5206001-5209915	q1	q2	OK	17.532	20.9607	0.257692	0.920977	0.3592	0.997898	no
AT1G15140	AT1G15140	AT1G15140	1:5210205-5212349	q1	q2	OK	99.0991	82.2765	-0.268391	-0.963215	0.32925	0.997898	no
AT1G15150	AT1G15150	AT1G15150	1:5212614-5214858	q1	q2	OK	0.383406	0.747616	0.963427	1.14732	0.2767	0.997898	no
AT1G15160	AT1G15160	AT1G15160	1:5215474-5217545	q1	q2	OK	2.07271	2.63188	0.344574	0.670634	0.49765	0.997898	no
AT1G15165	AT1G15165	AT1G15165	1:5217718-5220113	q1	q2	OK	1.64751	1.50228	-0.133129	-0.208222	0.83785	0.997898	no
AT1G15170	AT1G15170	AT1G15170	1:5220640-5224121	q1	q2	OK	7.319	3.89597	-0.909662	-2.17968	0.03195	0.997898	no
AT1G15175	AT1G15175	AT1G15175	1:5220640-5224121	q1	q2	OK	5.2283	4.6959	-0.154941	-0.229309	0.8138	0.997898	no
AT1G15180	AT1G15180	AT1G15180	1:5224384-5226702	q1	q2	OK	36.4433	27.5236	-0.404981	-1.42246	0.14955	0.997898	no
AT1G15190	AT1G15190	AT1G15190	1:5227052-5228202	q1	q2	OK	0.284202	0.591501	1.05746	0.845076	0.38285	0.997898	no
AT1G15200	AT1G15200	AT1G15200	1:5228299-5231184	q1	q2	OK	14.5582	13.7457	-0.0828546	-0.286165	0.769	0.997898	no
AT1G15210	AT1G15210	PDR7	1:5231347-5236573	q1	q2	NOTEST	0.0831132	0.163606	0.977074	0	1	1	no
AT1G15215	AT1G15215	AT1G15215	1:5238064-5241538	q1	q2	OK	4.02655	4.01421	-0.00442539	-0.00800153	0.98895	0.997898	no
AT1G15220	AT1G15220	ATCCMH	1:5238064-5241538	q1	q2	OK	5.14719	4.27888	-0.266552	-0.569811	0.5656	0.997898	no
AT1G15230	AT1G15230	AT1G15230	1:5242197-5243227	q1	q2	OK	16.0503	17.6716	0.13883	0.441471	0.64615	0.997898	no
AT1G15240	AT1G15240	AT1G15240	1:5243449-5248604	q1	q2	OK	8.87246	8.58441	-0.0476156	-0.161733	0.87085	0.997898	no
AT1G15250	AT1G15250	AT1G15250	1:5248663-5249474	q1	q2	OK	36.6222	27.9282	-0.390993	-1.24386	0.21425	0.997898	no
AT1G15260	AT1G15260	AT1G15260	1:5249759-5250573	q1	q2	OK	61.7762	33.7312	-0.872966	-2.97798	0.0035	0.461755	no
AT1G15270	AT1G15270	AT1G15270	1:5250649-5252121	q1	q2	OK	150.401	120.362	-0.321438	-1.14187	0.25455	0.997898	no
AT1G15280	AT1G15280	AT1G15280	1:5252314-5256753	q1	q2	OK	17.6456	15.8566	-0.154227	-0.5474	0.5786	0.997898	no
AT1G15290	AT1G15290	AT1G15290	1:5257045-5264942	q1	q2	OK	79.4535	88.1062	0.149133	0.507201	0.60665	0.997898	no
AT1G15300	AT1G15300	AT1G15300	1:5265725-5268602	q1	q2	OK	0.672377	0.644045	-0.0621099	-0.110901	0.9073	0.997898	no
AT1G15310	AT1G15310	ATHSRP54A	1:5269018-5272058	q1	q2	NOTEST	0.480231	0.376024	-0.352905	0	1	1	no
AT1G15320	AT1G15320	AT1G15320	1:5272255-5274074	q1	q2	NOTEST	0	0	0	0	1	1	no
AT1G15330	AT1G15330	AT1G15330	1:5274345-5275602	q1	q2	NOTEST	0.0551759	0.0502926	-0.133691	0	1	1	no
AT1G15340	AT1G15340	MBD10	1:5275676-5277689	q1	q2	OK	36.4808	32.4533	-0.168775	-0.602388	0.53885	0.997898	no
AT1G15350	AT1G15350	AT1G15350	1:5278259-5279877	q1	q2	OK	10.0067	9.71401	-0.04283	-0.118704	0.9027	0.997898	no
AT1G15360	AT1G15360	WIN1	1:5283537-5284673	q1	q2	NOTEST	0.347741	0.156587	-1.15105	0	1	1	no
AT1G15370	AT1G15370	AT1G15370	1:5287046-5288577	q1	q2	OK	30.5278	24.5474	-0.314553	-1.00765	0.30665	0.997898	no
AT1G15380	AT1G15380	AT1G15380	1:5290744-5292535	q1	q2	OK	0.229736	1.11618	2.28052	1.80066	0.08445	0.997898	no
AT1G15385	AT1G15385	AT1G15385	1:5292755-5293265	q1	q2	NOTEST	0	0	0	0	1	1	no
AT1G15390	AT1G15390	PDF1A	1:5294628-5296902	q1	q2	OK	29.6384	30.1482	0.0246063	0.0672683	0.94455	0.997898	no
AT1G15400	AT1G15400	AT1G15400	1:5294628-5296902	q1	q2	OK	34.4578	24.6879	-0.481028	-1.08249	0.28315	0.997898	no
AT1G15405	AT1G15405	AT1G15405	1:5297874-5298166	q1	q2	OK	90.8978	120.104	0.401968	1.28714	0.1852	0.997898	no
AT1G15410	AT1G15410	AT1G15410	1:5298323-5301412	q1	q2	OK	9.84567	8.54242	-0.204845	-0.666814	0.4951	0.997898	no
AT1G15415	AT1G15415	AT1G15415	1:5298323-5301412	q1	q2	NOTEST	0.463726	0.557926	0.266801	0	1	1	no
AT1G15420	AT1G15420	AT1G15420	1:5301612-5303390	q1	q2	OK	15.969	12.6036	-0.341437	-1.06566	0.2818	0.997898	no
AT1G15430	AT1G15430	AT1G15430	1:5304316-5306012	q1	q2	OK	5.26682	6.9556	0.401241	1.06919	0.28735	0.997898	no
AT1G15440	AT1G15440	PWP2	1:5306060-5309514	q1	q2	OK	10.1286	10.8136	0.0944239	0.322025	0.74305	0.997898	no
AT1G15450	AT1G15450	AT1G15450	1:5309646-5309718	q1	q2	NOTEST	0	0	0	0	1	1	no
AT1G15460	AT1G15460	ATBOR4	1:5310000-5314094	q1	q2	NOTEST	0.0498888	0	#NAME?	0	1	1	no
AT1G15470	AT1G15470	AT1G15470	1:5315506-5317863	q1	q2	OK	7.9639	8.82889	0.148757	0.451478	0.6441	0.997898	no
AT1G15480	AT1G15480	AT1G15480	1:5318010-5320594	q1	q2	OK	3.34154	2.62052	-0.350661	-0.913009	0.3633	0.997898	no
AT1G15490	AT1G15490	AT1G15490	1:5320614-5323895	q1	q2	OK	5.69184	4.90126	-0.215743	-0.651836	0.5072	0.997898	no
AT1G15500	AT1G15500	ATNTT2	1:5326289-5328874	q1	q2	OK	88.2681	83.9372	-0.0725817	-0.253772	0.7935	0.997898	no
AT1G15510	AT1G15510	ATECB2	1:5329110-5331711	q1	q2	OK	4.57071	4.66484	0.0294084	0.0893441	0.92565	0.997898	no
AT1G15520	AT1G15520	ABCG40	1:5331857-5338326	q1	q2	OK	1.36354	1.53754	0.173268	0.446755	0.6573	0.997898	no
AT1G15530	AT1G15530	AT1G15530	1:5339960-5341931	q1	q2	OK	7.8968	7.22821	-0.127629	-0.398549	0.6786	0.997898	no
AT1G15540	AT1G15540	AT1G15540	1:5342586-5343705	q1	q2	NOTEST	0	0	0	0	1	1	no
AT1G15550	AT1G15550	GA4	1:5344477-5346166	q1	q2	OK	11.8436	7.26373	-0.705325	-1.94738	0.054	0.997898	no
AT1G15560	AT1G15560	AT1G15560	1:5352654-5354314	q1	q2	NOTEST	0	0	0	0	1	1	no
AT1G15570	AT1G15570	CYCA2	1:5362008-5365549	q1	q2	OK	5.83078	6.43586	0.142443	0.40995	0.68265	0.997898	no
AT1G15580	AT1G15580	IAA5	1:5365664-5366497	q1	q2	OK	2.19681	0.942451	-1.22092	-1.44964	0.1706	0.997898	no
AT1G15590	AT1G15590	AT1G15590	1:5367296-5368670	q1	q2	NOTEST	0	0	0	0	1	1	no
AT1G15600	AT1G15600	AT1G15600	1:5368922-5370344	q1	q2	NOTEST	0	0	0	0	1	1	no
AT1G15610	AT1G15610	AT1G15610	1:5370676-5371859	q1	q2	NOTEST	0.12568	0.0864664	-0.539539	0	1	1	no
AT1G15620	AT1G15620	AT1G15620	1:5373503-5374575	q1	q2	NOTEST	0.210237	0.192004	-0.130884	0	1	1	no
AT1G15630	AT1G15630	AT1G15630	1:5376792-5378027	q1	q2	NOTEST	0.166268	0	#NAME?	0	1	1	no
AT1G15640	AT1G15640	AT1G15640	1:5378885-5380139	q1	q2	NOTEST	0	0	0	0	1	1	no
AT1G15650	AT1G15650	AT1G15650	1:5380906-5380988	q1	q2	NOTEST	0	0	0	0	1	1	no
AT1G15660	AT1G15660	CENP-C	1:5381169-5385254	q1	q2	OK	4.83775	4.2866	-0.174503	-0.525119	0.5951	0.997898	no
AT1G15670	AT1G15670	AT1G15670	1:5389951-5391490	q1	q2	OK	5.14322	3.85941	-0.41429	-1.04412	0.2962	0.997898	no
AT1G15680	AT1G15680	AT1G15680	1:5393406-5394639	q1	q2	NOTEST	0	0	0	0	1	1	no
AT1G15690	AT1G15690	AVP1	1:5398989-5403818	q1	q2	OK	476.174	465.692	-0.0321154	-0.101996	0.9112	0.997898	no
AT1G15700	AT1G15700	ATPC2	1:5398989-5403818	q1	q2	OK	4.70608	5.00658	0.0893019	0.0194092	0.92935	0.997898	no
AT1G15710	AT1G15710	AT1G15710	1:5404357-5405686	q1	q2	OK	32.2455	28.5018	-0.178046	-0.612373	0.5422	0.997898	no
AT1G15720	AT1G15720	TRFL5	1:5406024-5409987	q1	q2	OK	1.13177	1.6054	0.504347	0.371127	0.67195	0.997898	no
AT1G15730	AT1G15730	AT1G15730	1:5406024-5409987	q1	q2	OK	34.5989	30.5957	-0.177394	-0.615891	0.5352	0.997898	no
AT1G15740	AT1G15740	AT1G15740	1:5410907-5421033	q1	q2	OK	26.1672	31.7234	0.277784	0.444664	0.6469	0.997898	no
AT1G15750	AT1G15750	WSIP1	1:5410907-5421033	q1	q2	OK	49.5992	55.5122	0.162486	0.493764	0.616	0.997898	no
AT1G15757	AT1G15757	AT1G15757	1:5424241-5424576	q1	q2	NOTEST	0	0	0	0	1	1	no
AT1G15760	AT1G15760	AT1G15760	1:5425713-5426322	q1	q2	OK	4.80785	2.1816	-1.14001	-1.83776	0.07345	0.997898	no
AT1G15770	AT1G15770	AT1G15770	1:5426891-5428280	q1	q2	NOTEST	0	0	0	0	1	1	no
AT1G15772	AT1G15772	AT1G15772	1:5428519-5429561	q1	q2	NOTEST	0	0	0	0	1	1	no
AT1G15780	AT1G15780	AT1G15780	1:5430182-5436412	q1	q2	OK	8.06105	9.4573	0.23046	0.815369	0.41475	0.997898	no
AT1G15790	AT1G15790	AT1G15790	1:5438252-5440087	q1	q2	OK	4.02074	5.86486	0.544634	1.17388	0.23085	0.997898	no
AT1G15800	AT1G15800	AT1G15800	1:5441081-5443684	q1	q2	OK	1.25922	0.752909	-0.741987	-1.00728	0.31695	0.997898	no
AT1G15810	AT1G15810	AT1G15810	1:5444417-5447859	q1	q2	OK	11.2414	11.8565	0.0768628	0.0140457	0.9561	0.997898	no
AT1G15820	AT1G15820	LHCB6	1:5444417-5447859	q1	q2	OK	4438.61	4152.42	-0.0961557	-0.291859	0.7602	0.997898	no
AT1G15825	AT1G15825	AT1G15825	1:5448148-5448529	q1	q2	OK	27.6508	28.2695	0.0319243	0.0774686	0.9438	0.997898	no
AT1G15830	AT1G15830	AT1G15830	1:5448725-5450177	q1	q2	OK	10.6637	9.48207	-0.169437	-0.584652	0.55755	0.997898	no
AT1G15840	AT1G15840	AT1G15840	1:5451431-5452374	q1	q2	NOTEST	0	0	0	0	1	1	no
AT1G15850	AT1G15850	AT1G15850	1:5453244-5454088	q1	q2	NOTEST	0	0	0	0	1	1	no
AT1G15860	AT1G15860	AT1G15860	1:5454784-5457022	q1	q2	OK	20.0164	19.2945	-0.0529924	-0.169187	0.8622	0.997898	no
AT1G15870	AT1G15870	AT1G15870	1:5457083-5458429	q1	q2	OK	1.09691	1.20375	0.134091	0.18063	0.85795	0.997898	no
AT1G15880	AT1G15880	atgos11	1:5458534-5460333	q1	q2	OK	21.0684	20.5827	-0.0336464	-0.109264	0.911	0.997898	no
AT1G15885	AT1G15885	AT1G15885	1:5460476-5461281	q1	q2	OK	3.37318	3.53275	0.0666834	0.100189	0.9343	0.997898	no
AT1G15890	AT1G15890	AT1G15890	1:5461316-5464223	q1	q2	OK	0.561134	0.753858	0.425948	0.734183	0.46085	0.997898	no
AT1G15900	AT1G15900	AT1G15900	1:5464355-5464697	q1	q2	NOTEST	0.466016	0.423023	-0.139645	0	1	1	no
AT1G15910	AT1G15910	AT1G15910	1:5465335-5469125	q1	q2	OK	5.90273	5.78665	-0.0286553	-0.0918554	0.92605	0.997898	no
AT1G15920	AT1G15920	AT1G15920	1:5469388-5471149	q1	q2	OK	7.85406	6.92668	-0.181274	-0.500549	0.6074	0.997898	no
AT1G15930	AT1G15930	AT1G15930	1:5471399-5473014	q1	q2	OK	364.516	320.901	-0.183853	-0.642783	0.5077	0.997898	no
AT1G15940	AT1G15940	AT1G15940	1:5473564-5478259	q1	q2	OK	6.13835	6.90572	0.16994	0.580906	0.56455	0.997898	no
AT1G15950	AT1G15950	ATCCR1	1:5478753-5485082	q1	q2	OK	145.664	133.644	-0.124247	-0.390509	0.69025	0.997898	no
AT1G15960	AT1G15960	NRAMP6	1:5478753-5485082	q1	q2	OK	27.204	22.0243	-0.304722	-0.45454	0.6363	0.997898	no
AT1G15970	AT1G15970	AT1G15970	1:5486318-5488868	q1	q2	OK	10.2945	9.36419	-0.136645	-0.426389	0.66285	0.997898	no
AT1G15980	AT1G15980	NDF1	1:5489297-5493772	q1	q2	OK	143.574	131.369	-0.128165	-0.446034	0.65205	0.997898	no
AT1G15990	AT1G15990	ATCNGC7	1:5489297-5493772	q1	q2	NOTEST	0.0322615	0.0292136	-0.143176	0	1	1	no
AT1G16000	AT1G16000	AT1G16000	1:5494532-5495359	q1	q2	OK	15.5206	9.19417	-0.75539	-1.77105	0.08165	0.997898	no
AT1G16010	AT1G16010	MRS2-1	1:5495372-5497723	q1	q2	OK	23.9516	23.0974	-0.0523882	-0.186552	0.8513	0.997898	no
AT1G16020	AT1G16020	AT1G16020	1:5498164-5501358	q1	q2	OK	13.3414	11.5321	-0.210253	-0.706005	0.47115	0.997898	no
AT1G16022	AT1G16022	AT1G16022	1:5501395-5501959	q1	q2	OK	1.26616	1.32956	0.070488	0.0658785	0.90865	0.997898	no
AT1G16025	AT1G16025	AT1G16025	1:5501395-5501959	q1	q2	OK	1.34952	0	#NAME?	#NAME?	0.1361	0.997898	no
AT1G16030	AT1G16030	Hsp70b	1:5502205-5504535	q1	q2	OK	2.52903	2.74967	0.120676	0.314926	0.75735	0.997898	no
AT1G16040	AT1G16040	AT1G16040	1:5504734-5506611	q1	q2	OK	6.98768	8.34211	0.255597	0.606217	0.54695	0.997898	no
AT1G16060	AT1G16060	ADAP	1:5508506-5511735	q1	q2	OK	3.54676	4.55182	0.35994	0.884701	0.37215	0.997898	no
AT1G16070	AT1G16070	TLP8	1:5511872-5513896	q1	q2	OK	1.51834	1.13091	-0.425009	-0.727704	0.45745	0.997898	no
AT1G16080	AT1G16080	AT1G16080	1:5514316-5516027	q1	q2	OK	115.766	99.6814	-0.21581	-0.771111	0.4394	0.997898	no
AT1G16090	AT1G16090	WAKL7	1:5516258-5517822	q1	q2	OK	2.45376	1.46	-0.749024	-1.44243	0.15485	0.997898	no
AT1G16100	AT1G16100	AT1G16100	1:5518061-5518134	q1	q2	NOTEST	0	0	0	0	1	1	no
AT1G16110	AT1G16110	WAKL6	1:5518372-5520891	q1	q2	OK	2.3404	2.90323	0.310901	0.790081	0.4339	0.997898	no
AT1G16120	AT1G16120	WAKL1	1:5522638-5524983	q1	q2	NOTEST	0.0591423	0.026864	-1.13852	0	1	1	no
AT1G16130	AT1G16130	WAKL2	1:5525490-5528212	q1	q2	NOTEST	0.242036	0.525125	1.11744	0	1	1	no
AT1G16140	AT1G16140	WAKL3	1:5528964-5531255	q1	q2	NOTEST	0	0	0	0	1	1	no
AT1G16150	AT1G16150	WAKL4	1:5532414-5534877	q1	q2	NOTEST	0.0263344	0.0957001	1.86157	0	1	1	no
AT1G16160	AT1G16160	WAKL5	1:5535972-5538269	q1	q2	NOTEST	0.0295039	0.0270068	-0.127583	0	1	1	no
AT1G16170	AT1G16170	AT1G16170	1:5538731-5539821	q1	q2	OK	19.2289	17.2108	-0.159958	-0.432467	0.6677	0.997898	no
AT1G16180	AT1G16180	AT1G16180	1:5540426-5542902	q1	q2	OK	93.9994	106.569	0.181063	0.646774	0.50095	0.997898	no
AT1G16190	AT1G16190	RAD23A	1:5543151-5546103	q1	q2	OK	12.8041	13.1213	0.0353057	0.113569	0.90655	0.997898	no
AT1G16210	AT1G16210	AT1G16210	1:5546127-5547552	q1	q2	OK	36.7403	32.9465	-0.157238	-0.560204	0.57565	0.997898	no
AT1G16220	AT1G16220	AT1G16220	1:5548652-5550553	q1	q2	OK	1.58797	1.67669	0.0784345	0.152185	0.8764	0.997898	no
AT1G16225	AT1G16225	AT1G16225	1:5551040-5552097	q1	q2	NOTEST	0	0	0	0	1	1	no
AT1G16230	AT1G16230	AT1G16230	1:5553466-5554324	q1	q2	NOTEST	0	0	0	0	1	1	no
AT1G16240	AT1G16240	SYP51	1:5555006-5556841	q1	q2	OK	29.1567	32.1818	0.142418	0.483932	0.62025	0.997898	no
AT1G16250	AT1G16250	AT1G16250	1:5556988-5559520	q1	q2	OK	4.42111	5.2339	0.243479	0.663054	0.50635	0.997898	no
AT1G16260	AT1G16260	AT1G16260	1:5559578-5562113	q1	q2	OK	17.4384	16.841	-0.0502898	-0.176645	0.855	0.997898	no
AT1G16270	AT1G16270	AT1G16270	1:5563086-5568368	q1	q2	OK	8.23245	9.12022	0.147748	0.519676	0.5948	0.997898	no
AT1G16280	AT1G16280	AtRH36	1:5568481-5570487	q1	q2	OK	5.82564	4.72942	-0.300753	-0.79054	0.4324	0.997898	no
AT1G16290	AT1G16290	AT1G16290	1:5570752-5573538	q1	q2	NOTEST	0.0438602	0	#NAME?	0	1	1	no
AT1G16300	AT1G16300	GAPCP-2	1:5574309-5577622	q1	q2	OK	3.98867	4.10562	0.0416925	0.104812	0.9171	0.997898	no
AT1G16310	AT1G16310	AT1G16310	1:5578430-5580693	q1	q2	OK	3.82465	4.1702	0.124789	0.292133	0.77225	0.997898	no
AT1G16320	AT1G16320	AT1G16320	1:5580854-5582143	q1	q2	OK	65.1171	63.04	-0.0467689	-0.166869	0.8666	0.997898	no
AT1G16330	AT1G16330	CYCB3	1:5582386-5587391	q1	q2	OK	1.14717	1.29804	0.178251	0.331714	0.7453	0.997898	no
AT1G16340	AT1G16340	ATKSDA	1:5587789-5590651	q1	q2	OK	8.23493	7.91545	-0.0570843	-0.155914	0.8762	0.997898	no
AT1G16350	AT1G16350	AT1G16350	1:5590950-5593007	q1	q2	OK	30.5	33.3003	0.126724	0.453435	0.64635	0.997898	no
AT1G16360	AT1G16360	AT1G16360	1:5593300-5595179	q1	q2	NOTEST	0.192731	0.0577005	-1.73993	0	1	1	no
AT1G16370	AT1G16370	2015-10-06	1:5596693-5598447	q1	q2	OK	0.155738	0.935709	2.58694	2.28047	0.08	0.997898	no
AT1G16380	AT1G16380	ATCHX1	1:5598452-5601367	q1	q2	NOTEST	0	0	0	0	1	1	no
AT1G16390	AT1G16390	ATOCT3	1:5602872-5604663	q1	q2	OK	6.99739	8.83258	0.336019	0.997902	0.3153	0.997898	no
AT1G16400	AT1G16400	CYP79F2	1:5605158-5607473	q1	q2	OK	7.28118	12.7927	0.813078	2.62071	0.00875	0.713522	no
AT1G16410	AT1G16410	CYP79F1	1:5608806-5611426	q1	q2	OK	156.636	255.402	0.705353	2.40985	0.01435	0.896447	no
AT1G16420	AT1G16420	MC8	1:5612149-5613867	q1	q2	OK	1.54141	1.38936	-0.149828	-0.270242	0.7864	0.997898	no
AT1G16430	AT1G16430	AT1G16430	1:5614618-5615510	q1	q2	OK	7.6665	5.21522	-0.55584	-1.14757	0.24375	0.997898	no
AT1G16440	AT1G16440	RSH3	1:5615814-5617672	q1	q2	NOTEST	0	0.0371961	inf	0	1	1	no
AT1G16445	AT1G16445	AT1G16445	1:5617810-5619334	q1	q2	OK	4.49749	2.12739	-1.08004	-1.94609	0.06335	0.997898	no
AT1G16450	AT1G16450	AT1G16450	1:5619470-5619543	q1	q2	NOTEST	0	0	0	0	1	1	no
AT1G16460	AT1G16460	ATMST2	1:5619581-5622663	q1	q2	OK	24.4099	25.0931	0.0398253	0.138641	0.8842	0.997898	no
AT1G16470	AT1G16470	PAB1	1:5622785-5625643	q1	q2	OK	49.2458	45.5163	-0.113616	-0.401204	0.68155	0.997898	no
AT1G16480	AT1G16480	AT1G16480	1:5625698-5628656	q1	q2	OK	0.969985	1.12058	0.208207	0.431607	0.6663	0.997898	no
AT1G16489	AT1G16489	AT1G16489	1:5629215-5630995	q1	q2	OK	0	1.1893	inf	#NAME?	0.1236	0.997898	no
AT1G16490	AT1G16490	ATMYB58	1:5629215-5630995	q1	q2	OK	1.17762	0.575239	-1.03364	-1.36131	0.17225	0.997898	no
AT1G16500	AT1G16500	AT1G16500	1:5639031-5640173	q1	q2	OK	10.7509	11.9405	0.151401	0.433467	0.66355	0.997898	no
AT1G16510	AT1G16510	AT1G16510	1:5644571-5645443	q1	q2	OK	5.47677	6.99304	0.352594	0.74817	0.4622	0.997898	no
AT1G16515	AT1G16515	AT1G16515	1:5647548-5647813	q1	q2	OK	5.69938	3.38571	-0.751347	-0.626906	0.52335	0.997898	no
AT1G16520	AT1G16520	AT1G16520	1:5648759-5651167	q1	q2	OK	11.977	11.3327	-0.079779	-0.250769	0.7913	0.997898	no
AT1G16530	AT1G16530	LBD3	1:5651369-5652883	q1	q2	OK	2.62228	3.69502	0.494761	0.822563	0.41195	0.997898	no
AT1G16540	AT1G16540	SIR3	1:5659414-5665449	q1	q2	OK	1.27629	1.24199	-0.0393061	-0.0845458	0.93305	0.997898	no
AT1G16550	AT1G16550	AT1G16550	1:5665906-5668209	q1	q2	OK	1.27485	1.49986	0.234495	0.501057	0.60825	0.997898	no
AT1G16560	AT1G16560	AT1G16560	1:5668383-5673600	q1	q2	OK	21.7856	22.4156	0.0411323	0.125468	0.89955	0.997898	no
AT1G16570	AT1G16570	AT1G16570	1:5668383-5673600	q1	q2	OK	7.42563	5.61279	-0.403797	-0.707726	0.46435	0.997898	no
AT1G16590	AT1G16590	REV7	1:5673794-5675131	q1	q2	OK	3.82075	3.67873	-0.0546462	-0.116758	0.90805	0.997898	no
AT1G16600	AT1G16600	AT1G16600	1:5675168-5675433	q1	q2	NOTEST	0	0	0	0	1	1	no
AT1G16610	AT1G16610	RNPS1	1:5675703-5678852	q1	q2	OK	38.397	38.7561	0.0134294	0.0479974	0.9614	0.997898	no
AT1G16620	AT1G16620	AT1G16620	1:5679818-5681188	q1	q2	NOTEST	0	0	0	0	1	1	no
AT1G16630	AT1G16630	AT1G16630	1:5682117-5684867	q1	q2	OK	1.87683	2.22693	0.246759	0.617077	0.54215	0.997898	no
AT1G16635	AT1G16635	AT1G16635	1:5685502-5686368	q1	q2	NOTEST	0.334357	0	#NAME?	0	1	1	no
AT1G16640	AT1G16640	AT1G16640	1:5686602-5687715	q1	q2	OK	1.23856	1.00363	-0.303427	-0.33871	0.7425	0.997898	no
AT1G16650	AT1G16650	AT1G16650	1:5687942-5691198	q1	q2	OK	3.85503	2.97629	-0.373228	-0.89324	0.37185	0.997898	no
AT1G16660	AT1G16660	AT1G16660	1:5692023-5696458	q1	q2	NOTEST	0	0	0	0	1	1	no
AT1G16670	AT1G16670	AT1G16670	1:5697323-5699769	q1	q2	OK	9.72928	10.3026	0.0826056	0.261464	0.79275	0.997898	no
AT1G16680	AT1G16680	AT1G16680	1:5702752-5705838	q1	q2	OK	9.13746	9.5785	0.0680063	0.223526	0.82085	0.997898	no
AT1G16690	AT1G16690	AT1G16690	1:5705968-5709533	q1	q2	OK	4.49103	4.85783	0.113264	0.307512	0.75775	0.997898	no
AT1G16700	AT1G16700	AT1G16700	1:5709724-5711902	q1	q2	OK	45.7462	47.1086	0.0423398	0.150799	0.8816	0.997898	no
AT1G16705	AT1G16705	AT1G16705	1:5712087-5713752	q1	q2	NOTEST	0	0.199453	inf	0	1	1	no
AT1G16710	AT1G16710	HAC12	1:5714218-5722614	q1	q2	OK	6.50939	7.00289	0.105428	0.371829	0.70045	0.997898	no
AT1G16720	AT1G16720	HCF173	1:5723087-5727312	q1	q2	OK	135.301	145.695	0.106778	0.353381	0.71865	0.997898	no
AT1G16730	AT1G16730	UP6	1:5723087-5727312	q1	q2	OK	30.2686	28.5381	-0.0849332	-0.0730838	0.9406	0.997898	no
AT1G16740	AT1G16740	AT1G16740	1:5727689-5729080	q1	q2	OK	19.83	18.7177	-0.0832807	-0.248654	0.79975	0.997898	no
AT1G16750	AT1G16750	AT1G16750	1:5729096-5731870	q1	q2	OK	5.39103	5.66668	0.0719419	0.204787	0.83805	0.997898	no
AT1G16760	AT1G16760	AT1G16760	1:5734233-5737307	q1	q2	NOTEST	0	0	0	0	1	1	no
AT1G16770	AT1G16770	AT1G16770	1:5737877-5744214	q1	q2	NOTEST	0.132057	0.0399452	-1.72506	0	1	1	no
AT1G16780	AT1G16780	VHP2	1:5737877-5744214	q1	q2	OK	4.91022	4.53902	-0.113406	-0.349393	0.7203	0.997898	no
AT1G16790	AT1G16790	AT1G16790	1:5744552-5745209	q1	q2	OK	10.2484	9.31083	-0.138412	-0.346376	0.72775	0.997898	no
AT1G16800	AT1G16800	AT1G16800	1:5745522-5755263	q1	q2	OK	1.55698	1.84698	0.246412	0.732332	0.4517	0.997898	no
AT1G16810	AT1G16810	AT1G16810	1:5755587-5758464	q1	q2	OK	26.9292	16.9999	-0.663642	-2.07327	0.03865	0.997898	no
AT1G16820	AT1G16820	AT1G16820	1:5755587-5758464	q1	q2	OK	0.75832	0.917602	0.275062	0.120216	0.7073	0.997898	no
AT1G16825	AT1G16825	AT1G16825	1:5758854-5760501	q1	q2	OK	8.63251	7.3956	-0.223112	-0.490507	0.6208	0.997898	no
AT1G16830	AT1G16830	AT1G16830	1:5760771-5762619	q1	q2	OK	0.997456	0.956912	-0.0598672	-0.097022	0.9234	0.997898	no
AT1G16840	AT1G16840	AT1G16840	1:5762693-5764073	q1	q2	OK	38.5628	40.5945	0.0740763	0.243837	0.80885	0.997898	no
AT1G16850	AT1G16850	AT1G16850	1:5764806-5765651	q1	q2	OK	1.31724	1.29815	-0.021065	-0.028499	0.94815	0.997898	no
AT1G16858	AT1G16858	CPuORF55	1:5767299-5770602	q1	q2	OK	17.5906	17.8527	0.0213343	0.0750638	0.93855	0.997898	no
AT1G16870	AT1G16870	AT1G16870	1:5770731-5773251	q1	q2	OK	13.8478	13.3888	-0.0486305	-0.163096	0.86915	0.997898	no
AT1G16880	AT1G16880	AT1G16880	1:5773591-5778484	q1	q2	OK	452.795	384.768	-0.234869	-0.747514	0.44415	0.997898	no
AT1G16890	AT1G16890	UBC13B	1:5773591-5778484	q1	q2	OK	69.2857	61.6001	-0.169626	-0.186916	0.84425	0.997898	no
AT1G16900	AT1G16900	AT1G16900	1:5779020-5782433	q1	q2	OK	8.73384	8.89515	0.0264032	0.0825742	0.93165	0.997898	no
AT1G16905	AT1G16905	AT1G16905	1:5782454-5783840	q1	q2	NOTEST	0	0.0467319	inf	0	1	1	no
AT1G16910	AT1G16910	LSH8	1:5785002-5785927	q1	q2	NOTEST	0	0.0655586	inf	0	1	1	no
AT1G16916	AT1G16916	AT1G16916	1:5786559-5787112	q1	q2	OK	14.6644	10.4048	-0.495066	-1.14803	0.2542	0.997898	no
AT1G16920	AT1G16920	ATRABA1B	1:5787329-5789249	q1	q2	OK	20.267	17.9608	-0.174281	-0.559418	0.57595	0.997898	no
AT1G16930	AT1G16930	AT1G16930	1:5789986-5791534	q1	q2	OK	3.81139	3.96736	0.0578611	0.124057	0.8986	0.997898	no
AT1G16940	AT1G16940	AT1G16940	1:5791982-5793491	q1	q2	NOTEST	0	0	0	0	1	1	no
AT1G16950	AT1G16950	AT1G16950	1:5796008-5796559	q1	q2	NOTEST	0	0	0	0	1	1	no
AT1G16960	AT1G16960	AT1G16960	1:5799887-5805799	q1	q2	OK	5.07032	3.74863	-0.435714	-0.580816	0.55495	0.997898	no
AT1G16970	AT1G16970	ATKU70	1:5799887-5805799	q1	q2	OK	5.16058	4.95046	-0.0599701	-0.165225	0.86345	0.997898	no
AT1G16980	AT1G16980	ATTPS2	1:5807310-5811488	q1	q2	NOTEST	0	0	0	0	1	1	no
AT1G17000	AT1G17000	ATTPS3	1:5812727-5816662	q1	q2	NOTEST	0	0	0	0	1	1	no
AT1G17010	AT1G17010	AT1G17010	1:5817566-5819352	q1	q2	NOTEST	0	0	0	0	1	1	no
AT1G17020	AT1G17020	SRG1	1:5820205-5822013	q1	q2	OK	0.635755	0.859135	0.434415	0.575486	0.57645	0.997898	no
AT1G17030	AT1G17030	AT1G17030	1:5822367-5824455	q1	q2	OK	0.581794	0.498262	-0.223606	-0.317819	0.7475	0.997898	no
AT1G17040	AT1G17040	ATSHA	1:5824847-5828233	q1	q2	OK	2.27231	2.76594	0.283611	0.675735	0.4855	0.997898	no
AT1G17050	AT1G17050	SPS2	1:5829079-5831343	q1	q2	OK	60.8569	56.3908	-0.109961	-0.396707	0.68645	0.997898	no
AT1G17060	AT1G17060	SOB7	1:5832096-5835456	q1	q2	OK	0.473064	0.923831	0.965594	1.30518	0.2111	0.997898	no
AT1G17070	AT1G17070	AT1G17070	1:5837589-5841606	q1	q2	OK	3.04954	3.70616	0.281336	0.565294	0.5685	0.997898	no
AT1G17080	AT1G17080	AT1G17080	1:5837589-5841606	q1	q2	OK	44.5161	39.2944	-0.180006	-0.513644	0.5968	0.997898	no
AT1G17090	AT1G17090	AT1G17090	1:5842215-5844283	q1	q2	OK	3.23246	3.89542	0.269148	0.435369	0.6617	0.997898	no
AT1G17100	AT1G17100	AT1G17100	1:5844675-5850934	q1	q2	OK	179.578	163.829	-0.132424	-0.395087	0.67935	0.997898	no
AT1G17110	AT1G17110	UBP15	1:5844675-5850934	q1	q2	OK	11.9784	13.8777	0.212328	0.379116	0.69045	0.997898	no
AT1G17120	AT1G17120	CAT8	1:5851952-5853955	q1	q2	OK	16.8416	18.3552	0.124156	0.424368	0.6666	0.997898	no
AT1G17130	AT1G17130	AT1G17130	1:5854147-5858550	q1	q2	OK	15.1481	13.4764	-0.168702	-0.366181	0.7142	0.997898	no
AT1G17140	AT1G17140	ICR1	1:5854147-5858550	q1	q2	OK	20.9196	21.8126	0.0603075	0.170641	0.86385	0.997898	no
AT1G17145	AT1G17145	AT1G17145	1:5860118-5862682	q1	q2	OK	5.02346	6.12083	0.285045	0.742547	0.466	0.997898	no
AT1G17147	AT1G17147	AT1G17147	1:5863430-5864009	q1	q2	OK	0.924549	1.11329	0.268002	0.262375	0.7827	0.997898	no
AT1G17150	AT1G17150	AT1G17150	1:5865706-5867495	q1	q2	NOTEST	0	0	0	0	1	1	no
AT1G17160	AT1G17160	AT1G17160	1:5867634-5869356	q1	q2	OK	9.96446	11.4813	0.204419	0.646172	0.5104	0.997898	no
AT1G17170	AT1G17170	GST	1:5869845-5870840	q1	q2	OK	2.12383	2.07285	-0.0350541	-0.0591802	0.9646	0.997898	no
AT1G17180	AT1G17180	ATGSTU25	1:5872144-5873086	q1	q2	NOTEST	0.157319	0	#NAME?	0	1	1	no
AT1G17190	AT1G17190	ATGSTU26	1:5875349-5876545	q1	q2	OK	1.47905	1.67669	0.180945	0.279506	0.7723	0.997898	no
AT1G17200	AT1G17200	AT1G17200	1:5878399-5880041	q1	q2	OK	56.2325	45.8379	-0.294861	-1.01755	0.29885	0.997898	no
AT1G17210	AT1G17210	ATILP1	1:5880129-5884756	q1	q2	OK	20.4103	22.8462	0.162658	0.586178	0.549	0.997898	no
AT1G17220	AT1G17220	FUG1	1:5885082-5890470	q1	q2	OK	141.129	132.465	-0.0914038	-0.309282	0.75545	0.997898	no
AT1G17230	AT1G17230	AT1G17230	1:5891323-5895075	q1	q2	OK	4.79838	5.45066	0.183885	0.529546	0.5806	0.997898	no
AT1G17232	AT1G17232	AT1G17232	1:5891323-5895075	q1	q2	OK	4.481	4.59508	0.0362694	0.0560483	0.95305	0.997898	no
AT1G17235	AT1G17235	RTFL11	1:5895350-5895710	q1	q2	OK	1.26618	0.369145	-1.77823	-0.749694	0.39665	0.997898	no
AT1G17240	AT1G17240	AtRLP2	1:5896415-5898717	q1	q2	OK	0.255694	0.784884	1.61806	1.92641	0.0751	0.997898	no
AT1G17250	AT1G17250	AtRLP3	1:5899993-5903619	q1	q2	OK	2.1148	2.3723	0.165767	0.352895	0.7191	0.997898	no
AT1G17255	AT1G17255	AT1G17255	1:5899993-5903619	q1	q2	NOTEST	0.125195	0.340127	1.4419	0	1	1	no
AT1G17260	AT1G17260	AHA10	1:5904057-5908898	q1	q2	OK	0.316232	0.72237	1.19175	1.78671	0.0919	0.997898	no
AT1G17270	AT1G17270	AT1G17270	1:5909248-5911693	q1	q2	OK	2.09032	2.34018	0.162898	0.360928	0.71365	0.997898	no
AT1G17275	AT1G17275	AT1G17275	1:5912052-5915313	q1	q2	NOTEST	0	0	0	0	1	1	no
AT1G17277	AT1G17277	AT1G17277	1:5915643-5916212	q1	q2	NOTEST	0	0	0	0	1	1	no
AT1G17280	AT1G17280	UBC34	1:5916870-5920089	q1	q2	OK	24.7096	23.8561	-0.0507143	-0.171431	0.8571	0.997898	no
AT1G17285	AT1G17285	AT1G17285	1:5920773-5921415	q1	q2	NOTEST	0	0	0	0	1	1	no
AT1G17290	AT1G17290	AlaAT1	1:5922629-5926400	q1	q2	OK	62.9321	69.6511	0.146351	0.523164	0.5973	0.997898	no
AT1G17300	AT1G17300	AT1G17300	1:5926993-5927784	q1	q2	NOTEST	0	0	0	0	1	1	no
AT1G17310	AT1G17310	AT1G17310	1:5928013-5928667	q1	q2	NOTEST	0	0	0	0	1	1	no
AT1G17330	AT1G17330	AT1G17330	1:5929908-5931831	q1	q2	OK	2.87523	3.86434	0.426545	0.923396	0.3557	0.997898	no
AT1G17340	AT1G17340	AT1G17340	1:5933869-5938761	q1	q2	OK	8.51756	9.54641	0.164519	0.562103	0.5698	0.997898	no
AT1G17345	AT1G17345	AT1G17345	1:5940422-5941210	q1	q2	NOTEST	0.265518	0.23917	-0.150772	0	1	1	no
AT1G17350	AT1G17350	AT1G17350	1:5941783-5944463	q1	q2	OK	5.26216	5.91609	0.168991	0.404947	0.6737	0.997898	no
AT1G17360	AT1G17360	AT1G17360	1:5946763-5951473	q1	q2	OK	20.2482	21.3874	0.0789715	0.28437	0.776	0.997898	no
AT1G17370	AT1G17370	UBP1B	1:5951541-5955037	q1	q2	OK	56.2129	57.4802	0.0321634	0.114791	0.90875	0.997898	no
AT1G17380	AT1G17380	JAZ5	1:5955487-5957212	q1	q2	OK	1.49907	5.34727	1.83474	3.61253	0.00205	0.319631	no
AT1G17390	AT1G17390	AT1G17390	1:5958627-5959651	q1	q2	NOTEST	0	0	0	0	1	1	no
AT1G17400	AT1G17400	AT1G17400	1:5960480-5962481	q1	q2	NOTEST	0.199096	0.0887343	-1.1659	0	1	1	no
AT1G17410	AT1G17410	AT1G17410	1:5968533-5969995	q1	q2	OK	4.87997	4.31319	-0.178115	-0.370865	0.7071	0.997898	no
AT1G17420	AT1G17420	LOX3	1:5977410-5981480	q1	q2	OK	4.37454	5.83955	0.416727	1.31434	0.1809	0.997898	no
AT1G17430	AT1G17430	AT1G17430	1:5982266-5987784	q1	q2	OK	5.04597	6.17032	0.290215	0.340842	0.7311	0.997898	no
AT1G17440	AT1G17440	EER4	1:5982266-5987784	q1	q2	OK	17.2982	20.2026	0.223926	0.75864	0.4357	0.997898	no
AT1G17450	AT1G17450	AT1G17450	1:5988279-5996785	q1	q2	OK	2.81695	3.66343	0.379061	1.22302	0.21805	0.997898	no
AT1G17455	AT1G17455	ELF4-L4	1:5997179-5998475	q1	q2	OK	3.52278	3.63421	0.0449239	0.0790986	0.9326	0.997898	no
AT1G17460	AT1G17460	TRFL3	1:5998813-6002716	q1	q2	OK	0.770688	0.692763	-0.153786	-0.24862	0.79495	0.997898	no
AT1G17470	AT1G17470	ATDRG	1:6002911-6006405	q1	q2	OK	33.598	28.489	-0.237971	-0.844367	0.3957	0.997898	no
AT1G17480	AT1G17480	IQD7	1:6006460-6008266	q1	q2	OK	2.32711	1.39281	-0.740545	-1.43708	0.1591	0.997898	no
AT1G17490	AT1G17490	AT1G17490	1:6008588-6009420	q1	q2	OK	8.01516	4.57926	-0.807616	-1.55755	0.1238	0.997898	no
AT1G17495	AT1G17495	AT1G17495	1:6009569-6013742	q1	q2	NOTEST	0	0	0	0	1	1	no
AT1G17500	AT1G17500	AT1G17500	1:6018756-6023503	q1	q2	OK	4.7907	6.12795	0.355167	1.181	0.2256	0.997898	no
AT1G17510	AT1G17510	AT1G17510	1:6023503-6024309	q1	q2	OK	6.29138	7.61663	0.275776	0.611496	0.53735	0.997898	no
AT1G17520	AT1G17520	AT1G17520	1:6024635-6027385	q1	q2	OK	4.29984	3.2989	-0.382298	-0.935394	0.3519	0.997898	no
AT1G17530	AT1G17530	ATTIM23-1	1:6027630-6028506	q1	q2	OK	17.4474	16.5336	-0.0776149	-0.242827	0.80515	0.997898	no
AT1G17540	AT1G17540	AT1G17540	1:6029276-6032754	q1	q2	NOTEST	0	0.0212268	inf	0	1	1	no
AT1G17545	AT1G17545	AT1G17545	1:6033108-6033908	q1	q2	NOTEST	0	0	0	0	1	1	no
AT1G17550	AT1G17550	HAB2	1:6034361-6037289	q1	q2	OK	22.6118	21.7462	-0.056317	-0.200651	0.8447	0.997898	no
AT1G17560	AT1G17560	HLL	1:6037463-6038692	q1	q2	OK	3.58413	4.31537	0.267863	0.559788	0.57595	0.997898	no
AT1G17570	AT1G17570	AT1G17570	1:6038756-6038838	q1	q2	NOTEST	0	0	0	0	1	1	no
AT1G17580	AT1G17580	MYA1	1:6039302-6049556	q1	q2	OK	7.78778	8.14526	0.0647487	0.229013	0.8224	0.997898	no
AT1G17590	AT1G17590	NF-YA8	1:6050192-6052568	q1	q2	OK	2.84552	3.63599	0.353658	0.806025	0.40935	0.997898	no
AT1G17600	AT1G17600	AT1G17600	1:6052935-6056664	q1	q2	OK	3.71716	4.00025	0.105891	0.319292	0.7507	0.997898	no
AT1G17610	AT1G17610	AT1G17610	1:6056894-6058357	q1	q2	OK	4.97805	4.90777	-0.020514	-0.0529284	0.9595	0.997898	no
AT1G17615	AT1G17615	AT1G17615	1:6059440-6060667	q1	q2	NOTEST	0	0	0	0	1	1	no
AT1G17620	AT1G17620	AT1G17620	1:6062215-6063291	q1	q2	OK	31.4724	38.3124	0.283723	0.981259	0.3309	0.997898	no
AT1G17630	AT1G17630	AT1G17630	1:6064524-6066720	q1	q2	OK	0.793497	0.729532	-0.121254	-0.19437	0.84345	0.997898	no
AT1G17640	AT1G17640	AT1G17640	1:6067393-6069098	q1	q2	OK	2.06465	1.74709	-0.240942	-0.445354	0.65525	0.997898	no
AT1G17650	AT1G17650	GLYR2	1:6069476-6072012	q1	q2	OK	29.5023	26.6012	-0.149335	-0.513625	0.612	0.997898	no
AT1G17660	AT1G17660	AT1G17660	1:6075819-6075891	q1	q2	NOTEST	0	0	0	0	1	1	no
AT1G17665	AT1G17665	AT1G17665	1:6072252-6074484	q1	q2	NOTEST	0.280557	0.0995643	-1.49459	0	1	1	no
AT1G17670	AT1G17670	AT1G17670	1:6075944-6076018	q1	q2	NOTEST	0	0	0	0	1	1	no
AT1G17680	AT1G17680	AT1G17680	1:6076076-6082337	q1	q2	OK	5.62677	4.85619	-0.212483	-0.68602	0.47975	0.997898	no
AT1G17690	AT1G17690	NOF1	1:6082754-6088340	q1	q2	OK	6.60291	6.62109	0.00396621	0.0127077	0.9941	0.997898	no
AT1G17700	AT1G17700	PRA1.F1	1:6089516-6090323	q1	q2	OK	4.68988	6.11529	0.38287	0.742609	0.4478	0.997898	no
AT1G17710	AT1G17710	AT1G17710	1:6090559-6092027	q1	q2	NOTEST	0.486093	0.0624346	-2.96081	0	1	1	no
AT1G17720	AT1G17720	ATB BETA	1:6093207-6098383	q1	q2	OK	18.9038	16.6132	-0.186345	-0.665368	0.4949	0.997898	no
AT1G17730	AT1G17730	VPS46.1	1:6099088-6100315	q1	q2	OK	23.0331	20.9096	-0.139544	-0.452835	0.65025	0.997898	no
AT1G17744	AT1G17744	AT1G17744	1:6100960-6105265	q1	q2	NOTEST	0	0	0	0	1	1	no
AT1G17745	AT1G17745	PGDH	1:6100960-6105265	q1	q2	OK	31.6517	38.2687	0.273885	0.978147	0.3156	0.997898	no
AT1G17750	AT1G17750	AtPEPR2	1:6106655-6116617	q1	q2	OK	1.0803	1.65507	0.615455	0.865672	0.3866	0.997898	no
AT1G17760	AT1G17760	CSTF77	1:6106655-6116617	q1	q2	OK	6.92205	7.94675	0.199166	0.6022	0.53555	0.997898	no
AT1G17770	AT1G17770	SUVH7	1:6120740-6122822	q1	q2	NOTEST	0	0	0	0	1	1	no
AT1G17780	AT1G17780	AT1G17780	1:6123700-6125269	q1	q2	OK	7.96067	6.95281	-0.195293	-0.514808	0.5967	0.997898	no
AT1G17790	AT1G17790	AT1G17790	1:6125355-6127404	q1	q2	OK	3.6611	3.71895	0.0226207	0.0580604	0.9579	0.997898	no
AT1G17800	AT1G17800	ENODL22	1:6128822-6129508	q1	q2	NOTEST	0	0	0	0	1	1	no
AT1G17810	AT1G17810	BETA-TIP	1:6130024-6135345	q1	q2	NOTEST	0.062988	0	#NAME?	0	1	1	no
AT1G17820	AT1G17820	AT1G17820	1:6130024-6135345	q1	q2	OK	4.40144	4.30096	-0.0333178	-0.102533	0.91505	0.997898	no
AT1G17830	AT1G17830	AT1G17830	1:6135802-6138432	q1	q2	OK	1.39232	1.03603	-0.426423	-0.681557	0.49605	0.997898	no
AT1G17840	AT1G17840	WBC11	1:6142563-6148940	q1	q2	OK	44.7755	41.7591	-0.100621	-0.33781	0.73245	0.997898	no
AT1G17850	AT1G17850	AT1G17850	1:6142563-6148940	q1	q2	OK	7.62693	7.07987	-0.10738	-0.128073	0.8911	0.997898	no
AT1G17860	AT1G17860	AT1G17860	1:6149300-6152222	q1	q2	OK	7.75636	18.6139	1.26293	2.21662	0.0287	0.997898	no
AT1G17870	AT1G17870	ATEGY3	1:6149300-6152222	q1	q2	OK	7.28982	7.4713	0.0354769	0.0938338	0.9237	0.997898	no
AT1G17880	AT1G17880	BTF3	1:6152408-6153982	q1	q2	OK	173.116	154.714	-0.16214	-0.579341	0.56205	0.997898	no
AT1G17890	AT1G17890	GER2	1:6154267-6155752	q1	q2	OK	17.4558	20.0373	0.19898	0.664792	0.50085	0.997898	no
AT1G17900	AT1G17900	AT1G17900	1:6157367-6158130	q1	q2	NOTEST	0	0	0	0	1	1	no
AT1G17910	AT1G17910	AT1G17910	1:6159125-6161615	q1	q2	NOTEST	0	0	0	0	1	1	no
AT1G17920	AT1G17920	HDG12	1:6161871-6165382	q1	q2	OK	1.97033	2.48174	0.332917	0.805005	0.42325	0.997898	no
AT1G17930	AT1G17930	AT1G17930	1:6166219-6168839	q1	q2	OK	3.95992	3.9784	0.00671901	0.01807	0.9885	0.997898	no
AT1G17940	AT1G17940	AT1G17940	1:6169340-6173222	q1	q2	OK	4.27742	4.10071	-0.0608673	-0.15702	0.8778	0.997898	no
AT1G17950	AT1G17950	MYB52	1:6177616-6179289	q1	q2	NOTEST	0.143286	0.32058	1.16179	0	1	1	no
AT1G17960	AT1G17960	AT1G17960	1:6180895-6183806	q1	q2	NOTEST	0.273747	0.143036	-0.936472	0	1	1	no
AT1G17970	AT1G17970	AT1G17970	1:6184903-6187472	q1	q2	OK	7.00654	7.08025	0.0150967	0.0415798	0.9619	0.997898	no
AT1G17980	AT1G17980	PAPS1	1:6187506-6191708	q1	q2	OK	8.17889	9.46937	0.211364	0.710544	0.4728	0.997898	no
AT1G17990	AT1G17990	AT1G17990	1:6192070-6194093	q1	q2	OK	0.856935	1.07521	0.32736	0.522367	0.59085	0.997898	no
AT1G18000	AT1G18000	AT1G18000	1:6194542-6196229	q1	q2	OK	0.876757	1.17121	0.417746	0.687898	0.4844	0.997898	no
AT1G18010	AT1G18010	AT1G18010	1:6199897-6201484	q1	q2	NOTEST	0	0	0	0	1	1	no
AT1G18020	AT1G18020	AT1G18020	1:6202248-6203918	q1	q2	NOTEST	0	0.0458826	inf	0	1	1	no
AT1G18030	AT1G18030	AT1G18030	1:6204342-6209500	q1	q2	OK	3.97068	5.31048	0.419456	0.88467	0.37175	0.997898	no
AT1G18040	AT1G18040	CDKD1	1:6204342-6209500	q1	q2	OK	6.15649	5.60875	-0.134429	-0.307556	0.7566	0.997898	no
AT1G18050	AT1G18050	AT1G18050	1:6209770-6211588	q1	q2	NOTEST	0	0	0	0	1	1	no
AT1G18060	AT1G18060	AT1G18060	1:6211872-6213444	q1	q2	OK	217.338	202.454	-0.102344	-0.358173	0.71445	0.997898	no
AT1G18070	AT1G18070	AT1G18070	1:6213724-6218340	q1	q2	OK	62.2671	56.2629	-0.146286	-0.520388	0.59665	0.997898	no
AT1G18075	AT1G18075	MIR159	1:6220647-6220833	q1	q2	OK	1.82699	1.66879	-0.13066	-0.0451832	0.6936	0.997898	no
AT1G18080	AT1G18080	RACK1A	1:6222200-6224151	q1	q2	OK	377.613	363.378	-0.0554377	-0.188685	0.8491	0.997898	no
AT1G18090	AT1G18090	AT1G18090	1:6224500-6230188	q1	q2	OK	2.67479	2.96401	0.148125	0.330541	0.7287	0.997898	no
AT1G18100	AT1G18100	E12A11	1:6224500-6230188	q1	q2	OK	2.32741	1.67205	-0.477105	-0.671205	0.4944	0.997898	no
AT1G18120	AT1G18120	AT1G18120	1:6232091-6233926	q1	q2	NOTEST	0	0	0	0	1	1	no
AT1G18130	AT1G18130	AT1G18130	1:6235894-6238799	q1	q2	NOTEST	0	0	0	0	1	1	no
AT1G18140	AT1G18140	LAC1	1:6238843-6241436	q1	q2	NOTEST	0.200703	0.301345	0.586354	0	1	1	no
AT1G18150	AT1G18150	ATMPK8	1:6244297-6247812	q1	q2	OK	10.5405	8.49743	-0.310838	-1.00507	0.30125	0.997898	no
AT1G18160	AT1G18160	AT1G18160	1:6248792-6254039	q1	q2	OK	8.35051	9.26026	0.149189	0.517105	0.60055	0.997898	no
AT1G18170	AT1G18170	AT1G18170	1:6254228-6255690	q1	q2	OK	25.6899	20.4514	-0.328998	-1.09992	0.26625	0.997898	no
AT1G18180	AT1G18180	AT1G18180	1:6255829-6261457	q1	q2	OK	1.87018	2.49307	0.414744	0.537135	0.5773	0.997898	no
AT1G18190	AT1G18190	GC2	1:6255829-6261457	q1	q2	OK	3.28988	3.16482	-0.0559108	-0.146034	0.8792	0.997898	no
AT1G18191	AT1G18191	AT1G18191	1:6262053-6262330	q1	q2	NOTEST	0	0	0	0	1	1	no
AT1G18200	AT1G18200	RABA6b	1:6265415-6268828	q1	q2	NOTEST	0.465258	0.0840563	-2.4686	0	1	1	no
AT1G18210	AT1G18210	AT1G18210	1:6265415-6268828	q1	q2	OK	75.9724	74.2893	-0.0323215	-0.11443	0.9049	0.997898	no
AT1G18220	AT1G18220	ATPUP9	1:6269669-6269807	q1	q2	NOTEST	0	0	0	0	1	1	no
AT1G18230	AT1G18230	AT1G18230	1:6272665-6273307	q1	q2	NOTEST	0	0	0	0	1	1	no
AT1G18240	AT1G18240	AT1G18240	1:6274285-6275594	q1	q2	NOTEST	0	0	0	0	1	1	no
AT1G18250	AT1G18250	ATLP-1	1:6276787-6278150	q1	q2	OK	35.8322	38.6137	0.107855	0.368808	0.7086	0.997898	no
AT1G18260	AT1G18260	AT1G18260	1:6278847-6282103	q1	q2	OK	14.4559	14.6985	0.0240157	0.0847307	0.9316	0.997898	no
AT1G18265	AT1G18265	AT1G18265	1:6282251-6283293	q1	q2	NOTEST	0.34608	0.430514	0.314953	0	1	1	no
AT1G18270	AT1G18270	AT1G18270	1:6283411-6293871	q1	q2	OK	8.21274	10.2249	0.316158	1.11908	0.25265	0.997898	no
AT1G18280	AT1G18280	AT1G18280	1:6294332-6295364	q1	q2	NOTEST	0	0	0	0	1	1	no
AT1G18290	AT1G18290	AT1G18290	1:6297363-6298328	q1	q2	NOTEST	0.101086	0.0897378	-0.171789	0	1	1	no
AT1G18300	AT1G18300	NUDT4	1:6299686-6301086	q1	q2	OK	7.55401	12.1752	0.688634	1.91684	0.05835	0.997898	no
AT1G18310	AT1G18310	AT1G18310	1:6301199-6303956	q1	q2	NOTEST	0	0	0	0	1	1	no
AT1G18320	AT1G18320	AT1G18320	1:6304359-6305689	q1	q2	OK	1.01204	1.12516	0.152865	0.17913	0.85715	0.997898	no
AT1G18330	AT1G18330	EPR1	1:6305965-6308013	q1	q2	OK	7.01096	8.63583	0.300722	0.860431	0.38335	0.997898	no
AT1G18335	AT1G18335	AT1G18335	1:6309040-6311326	q1	q2	OK	4.10664	4.55692	0.1501	0.34158	0.73	0.997898	no
AT1G18340	AT1G18340	AT1G18340	1:6311482-6313931	q1	q2	OK	4.97723	6.33759	0.34859	0.825885	0.4088	0.997898	no
AT1G18350	AT1G18350	ATMKK7	1:6315650-6319427	q1	q2	NOTEST	0.0673526	0.43075	2.67705	0	1	1	no
AT1G18360	AT1G18360	AT1G18360	1:6315650-6319427	q1	q2	OK	14.8556	18.5351	0.319249	1.07107	0.27285	0.997898	no
AT1G18370	AT1G18370	ATNACK1	1:6319649-6324222	q1	q2	OK	3.33168	4.0248	0.272669	0.833928	0.39975	0.997898	no
AT1G18382	AT1G18382	AT1G18382	1:6325641-6330098	q1	q2	OK	1.17172	0	#NAME?	#NAME?	0.20225	0.997898	no
AT1G18390	AT1G18390	AT1G18390	1:6325641-6330098	q1	q2	OK	1.02081	1.68152	0.720045	1.4149	0.1576	0.997898	no
AT1G18400	AT1G18400	BEE1	1:6331397-6333743	q1	q2	OK	1.65322	1.86616	0.174792	0.285928	0.77995	0.997898	no
AT1G18410	AT1G18410	AT1G18410	1:6336527-6342460	q1	q2	NOTEST	0	0.0790383	inf	0	1	1	no
AT1G18415	AT1G18415	AT1G18415	1:6343095-6345689	q1	q2	OK	0.734246	1.32094	0.847233	1.35452	0.1765	0.997898	no
AT1G18420	AT1G18420	AT1G18420	1:6343095-6345689	q1	q2	OK	0.714194	0.828345	0.213915	0.296807	0.7663	0.997898	no
AT1G18430	AT1G18430	AT1G18430	1:6345763-6345835	q1	q2	NOTEST	0	0	0	0	1	1	no
AT1G18440	AT1G18440	AT1G18440	1:6345973-6347910	q1	q2	OK	10.6142	7.80362	-0.443778	-1.21307	0.2244	0.997898	no
AT1G18450	AT1G18450	ATARP4	1:6348106-6351975	q1	q2	OK	17.3829	20.2578	0.220808	0.763089	0.44235	0.997898	no
AT1G18460	AT1G18460	AT1G18460	1:6352469-6356113	q1	q2	OK	44.4947	46.2075	0.0544938	0.19654	0.84085	0.997898	no
AT1G18470	AT1G18470	AT1G18470	1:6356130-6360192	q1	q2	OK	11.5665	11.9659	0.0489688	0.15887	0.86745	0.997898	no
AT1G18480	AT1G18480	AT1G18480	1:6361628-6363007	q1	q2	OK	9.59448	10.9844	0.195184	0.609973	0.53745	0.997898	no
[truncated: 31,558 more rows]
